# Supplementary material for: Effect of Bmi1 over-expression on gene expression in adult and embryonic murine neural stem cells
Source: Sci Rep. 2018 May 10;8:7464. doi: 10.1038/s41598-018-25921-8 (PMC5945652; doi:10.1038/s41598-018-25921-8)
Supplement: Supplementary file 2 — Supplementary Table S2 [file 41598_2018_25921_MOESM2_ESM.xls]

## Sheet: GO term down-Bmi1 2x
Supplementary Table S2. Gene ontology analysis of genes down-regulated at least 2-fold in aNSCs by Bmi1 over-expression.
Date	Tue Jun 11 14:16:43 EDT 2013
Aspect	P
P-value cutoff	0.01
Calculate FDR	Yes
Regulation links followed	Yes
Bonferroni correction	Yes
Annotation file	gene_association.mgi
Evidence codes used	IEA (95747), ISM (7), IGI (6145), NAS (629), IBA (2730), IPI (8535), ND (32385), IC (396), ISO (73278), ISS (1927), ISA (5501), IMP (27695), IDA (35980), RCA (137), TAS (3139)
Ambiguous identifiers (7)	Ar C2 Caps2 Dmp1 Gpd1 Grip1 Pcdhb9
Unknown identifiers (26)	D7Ertd715e Gm10664 Gas5 A330023F24Rik 9530028C05 Gm4876 A930013F10Rik 9130004J05Rik C030019I05Rik 3110082D06Rik 4933432K03Rik H2afy3 Gm3716 LOC100216343 Gm5089 Gm10567 Gm12108 41521 E130203B14Rik 4933403O03Rik A830039N20Rik A730089K16Rik D4Ertd617e B230312A22Rik 4930578N16Rik 4933412E12Rik
GOID	TERM	CORRECTED_PVALUE	UNCORRECTED_PVALUE	NUM_LIST_ANNOTATIONS	LIST_SIZE	TOTAL_NUM_ANNOTATIONS	POPULATION_SIZE	FDR_RATE	EXPECTED_FALSE_POSITIVES	ANNOTATED_GENES
GO:0051239	regulation of multicellular organismal process	3.40555e-10	1.43998e-13	91	514	1997	25485	0	0	Trf, Bche, Zc3h8, Cd274, Foxc2, Gria4, Areg, Aspa, Prdm1, Agt, Tcfap2a, S1pr3, Casq2, Rapgef4, Gfap, Cend1, Mkx, Bmi1, Cd1d1, Ptger4, Gria1, Lnp, Tnnt1, Bdnf, Calb1, Fcgr4, Irx3, Pex5l, Hoxa5, Hlx, Sulf1, Apoe, Slit2, Tbx3, Plcl1, Cbln2, Nefl, Adam8, Cbln1, Plxnb1, Cpeb1, Id3, Apoc1, Neurod1, Ctgf, Ptgds, Ankrd42, Htr2b, Tspan8, Foxc1, Hmox1, Atp1a2, Six1, Rps6ka6, Sytl2, Thbs1, Npvf, Pou4f1, Cas…
GO:0048468	cell development	5.10842e-08	2.16001e-11	75	514	1636	25485	0	0	Zc3h8, Nme5, Foxc2, Mylk3, Areg, Aspa, Prdm1, Agt, Tcfap2a, Slitrk1, Btg2, Rapgef4, Gfap, Bves, Nrn1, Chrnb1, Mkx, Bmi1, Cd1d1, Bdnf, Irx3, Hoxa5, Hlx, Sulf1, Apoe, Pacrg, Slit2, Tbx3, Nefl, Satb2, Adam8, Bcl2l1, Plxnb1, Neurod1, Prmt2, Plp1, Ndn, Htr2b, Cryab, Gbx2, Foxc1, Six1, Slitrk6, Pou4f1, Col4a5, Calca, Cdkn2a, Gabra5, Foxj1, Twist1, Gabrb2, Id4, Vegfc, Clec2d, Mmp2, Irx5, Hoxa1, Cxcl5, R…
GO:XXXXXXX	unannotated	2.87744e-07	1.21668e-10	44	514	729	25485	0	0	H2afy3, Gm4876, Gm10664, Gpc5, C030019I05Rik, Ndrg4, Hs3st1, D4Ertd617e, Galnt4, Hrsp12, 4933432K03Rik, Tmem47, Elavl2, LOC100216343, Gm10567, 4930578N16Rik, Tmeff2, Il1r2, Tm6sf2, Gm3716, B230312A22Rik, E130203B14Rik, Dtna, 9530028C05, Gm5089, 4933403O03Rik, A830039N20Rik, Plxdc2, A730089K16Rik, Trim34, Gas5, 4933412E12Rik, Enkur, 41521, Gm12108, Itgb1bp2, Plscr2, A330023F24Rik, Lgals2, D7Ertd71…
GO:0065008	regulation of biological quality	4.26356e-07	1.80278e-10	92	514	2311	25485	0	0	Trf, Zc3h8, Dpp6, Foxc2, Mylk3, Pygm, Fbxo4, Agt, Slitrk1, Casq2, Sult1a1, Rapgef4, Gfap, Sytl4, Bves, Chrnb1, Gria1, Lnp, Bdnf, Pde1b, Calb1, Akr1c18, Pex5l, Hoxa5, Apoe, Slit2, Hnmt, Tbx3, Ifi30, Abca1, Sirt4, Pla2g4a, Cbln2, Nefl, Adam8, Bcl2l1, Mbp, Cbln1, Plxnb1, Cpeb1, Neurod1, Plp1, Lrp2, Ndn, Htr2b, Malat1, Pclo, Ddo, Tspan8, Abat, Foxc1, Hmox1, Atp1a2, Ryr3, Six1, Sytl2, Thbs1, Npvf, Bdh…
GO:0007399	nervous system development	8.40017e-07	3.55187e-10	69	514	1535	25485	0	0	Trf, Bche, Nme5, Areg, Aspa, Prdm1, Agt, Tcfap2a, Slitrk1, Btg2, Rapgef4, Gfap, Cend1, Nrn1, Bmi1, Bdnf, Irx3, Hlx, Sulf1, Apoe, Slit2, Tbx3, Trim71, Cbln2, Nefl, Satb2, Mbp, Cbln1, Sepp1, Plxnb1, Zic1, Neurod1, Plp1, Nrbp2, Lrp2, Zic3, Ndn, Gbx2, Foxc1, Six1, Slitrk6, Pou4f1, Gabra5, Twist1, Gabrb2, Id4, Vegfc, Mmp2, Irx5, Hoxa1, Cxcl5, Reln, Isl2, Fas, Slc6a3, Eya1, Ak7, Sema3c, Lrrc4c, Rpe65, …
GO:0007267	cell-cell signaling	1.20806e-06	5.10808e-10	44	514	763	25485	0	0	Bche, Pclo, Malat1, Abat, Gria4, Npy2r, Agt, Tcfap2a, Atp1a2, Six1, Npvf, Rapgef4, Gfap, Sytl4, Chrnb1, Gria1, Gabra5, Bdnf, Pde1b, Calb1, Gabrb2, Scg5, S100b, Pex5l, Hoxa5, Hnmt, Tbx3, Ptprv, Plcl1, Reln, Sirt4, Cbln2, Ap3m2, Cbln1, Cpeb1, Syt4, Ereg, Thbs2, Ddc, Neurod1, Ryr2, Adrb2, Lrp2, Gjd2
GO:0042221	response to chemical stimulus	1.31936e-06	5.57869e-10	92	514	2362	25485	0	0	Bche, Zc3h8, Nme5, Foxc2, Mylk3, Areg, Pygm, Casp12, Prdm1, Agt, Tcfap2a, H2-Ab1, Casq2, Sult1a1, Pkd2l1, Gstm1, Chrnb1, Col5a2, Ptger4, Gria1, Mgst1, Bdnf, Pde1b, Calb1, Fcgr4, Akr1c18, Gbp2, Sulf1, Enpp2, Slit2, Abca1, Nlrc5, Pla2g4a, Trim71, Gbp3, Col4a6, Satb2, Pla2g7, Adam8, Bcl2l1, Mbp, Sod3, Ddc, Fbp1, Neurod1, Ctgf, Prmt2, Ndn, Htr2b, Cryab, Abat, Irak2, Gbx2, Hmox1, Atp1a2, Thbs1, Ehd4, …
GO:0048731	system development	4.17065e-06	1.76349e-09	115	514	3294	25485	0	0	Trf, Serpinb5, Bche, Zc3h8, Nme5, Foxc2, Mylk3, Areg, Hsd11b1, Gadd45g, Aspa, Npy2r, Prdm1, Agt, Tcfap2a, H2-Ab1, Slitrk1, Btg2, Rapgef4, Gfap, Cend1, Nrn1, Mkx, Bmi1, Col5a2, Cd1d1, Ptger4, Lnp, Bdnf, Irx3, Tsx, Hoxa5, Hlx, Sulf1, Apoe, Slit2, Tbx3, Pla2g4a, Trim71, Nefl, Cbln2, Satb2, Cyp7b1, Adam8, Bcl2l1, Mbp, Mmp19, Cbln1, Sepp1, Plxnb1, Zic1, Id3, Neurod1, Ctgf, Plp1, Nrbp2, Lrp2, Scel, Zic…
GO:0035637	multicellular organismal signaling	8.72759e-06	3.69031e-09	37	514	612	25485	0	0	Trf, Bche, Pclo, Malat1, Dpp6, Abat, Gria4, Npy2r, Agt, Atp1a2, Six1, Rapgef4, Gfap, Chrnb1, Gria1, Gabra5, Bdnf, Pde1b, Calb1, Gabrb2, Id4, S100b, Hnmt, Reln, Plcl1, Cbln2, Ap3m2, Mbp, Cbln1, Syt4, Cpeb1, Thbs2, Ddc, Ryr2, Adrb2, Plp1, Gjd2
GO:0019226	transmission of nerve impulse	9.83068e-06	4.15674e-09	36	514	587	25485	0	0	Trf, Bche, Pclo, Malat1, Dpp6, Abat, Gria4, Npy2r, Agt, Atp1a2, Six1, Rapgef4, Gfap, Chrnb1, Gria1, Gabra5, Bdnf, Pde1b, Gabrb2, Calb1, Id4, S100b, Hnmt, Reln, Plcl1, Cbln2, Ap3m2, Mbp, Cbln1, Syt4, Cpeb1, Thbs2, Ddc, Adrb2, Plp1, Gjd2
GO:0048513	organ development	1.46872e-05	6.21021e-09	91	514	2441	25485	0	0	Trf, Serpinb5, Zc3h8, Nme5, Foxc2, Mylk3, Areg, Hsd11b1, Gadd45g, Npy2r, Prdm1, Agt, Tcfap2a, H2-Ab1, Btg2, Cend1, Mkx, Bmi1, Col5a2, Cd1d1, Ptger4, Lnp, Bdnf, Irx3, Tsx, Hoxa5, Hlx, Sulf1, Slit2, Tbx3, Pla2g4a, Satb2, Cyp7b1, Adam8, Bcl2l1, Sepp1, Zic1, Id3, Neurod1, Ctgf, Lrp2, Scel, Zic3, Htr2b, Cryab, Foxc1, Gbx2, Srpk3, Six1, Cst6, Thbs1, Slitrk6, Pou4f1, Col4a5, Casp1, Calca, Cdkn2a, Gabra5…
GO:0007268	synaptic transmission	1.95884e-05	8.28262e-09	31	514	467	25485	0	0	Calb1, Gabrb2, Bche, Pclo, Malat1, S100b, Abat, Gria4, Hnmt, Plcl1, Reln, Npy2r, Cbln2, Agt, Atp1a2, Ap3m2, Six1, Cbln1, Rapgef4, Cpeb1, Syt4, Gfap, Thbs2, Ddc, Chrnb1, Adrb2, Gria1, Gabra5, Bdnf, Pde1b, Gjd2
GO:0008152	metabolic process	2.8794e-05	1.2175e-08	249	514	9284	25485	0	0	Trf, Serpinb5, Akr1c14, Irf9, Mylk3, Pygm, Hsd11b1, Gadd45g, Nap1l2, Prdm1, Fbxo4, Sult1a1, Amy1, Rapgef4, Pi16, Ppp1r1a, Bves, Ebf3, Gstm1, Zfhx4, Pon2, Srxn1, Exd1, Fmo1, Bmi1, Sfrs17b, Cd1d1, Calr3, Pde1b, Khdrbs2, Ppap2a, Spock3, Hoxa5, Sulf1, Nktr, Slit2, Hnmt, Ifi30, Abca1, Nlrc5, Sirt4, Pla2g4a, Mccc1, Gbp3, Cyp7b1, Adam8, Mical2, Mmp19, Akr1b7, Sod3, Dmrtb1, Zic1, Zbed6, Itih3, Apoc1, Dpp…
GO:0048519	negative regulation of biological process	3.11031e-05	1.31514e-08	109	514	3174	25485	0	0	Kank4, Bche, Zc3h8, Nme5, Cd274, Foxc2, Areg, Gadd45g, Prdm1, Agt, Tcfap2a, H2-Ab1, Casq2, Btg2, Rapgef4, Gfap, Sytl4, Cend1, Bicc1, Mkx, Bmi1, Ptger4, Rprm, Grk4, Tnnt1, Bdnf, Rgs4, Akr1c18, Irx3, 5430435G22Rik, Bace2, Hoxa5, Fam5c, Hlx, Sulf1, Apoe, Slit2, Tbx3, Ifi30, Nlrc5, Sirt4, Trim71, Nefl, Satb2, Cyp7b1, Adam8, Bcl2l1, Plxnb1, Zbed6, Id3, Apoc1, Fbp1, Neurod1, Ctgf, Prmt2, Nrbp2, Htr2b, …
GO:0007275	multicellular organismal development	4.2921e-05	1.81484e-08	125	514	3835	25485	0	0	Trf, Serpinb5, Bche, Zc3h8, Nme5, Foxc2, Mylk3, Areg, Hsd11b1, Gadd45g, Aspa, Npy2r, Prdm1, Agt, Tcfap2a, H2-Ab1, Slitrk1, Btg2, Rapgef4, Gfap, Bves, Ebf3, Cend1, Nrn1, Bicc1, Mkx, Bmi1, Col5a2, Cd1d1, Ptger4, Lnp, Bdnf, Irx3, Tsx, Hoxa5, Hlx, Sulf1, Apoe, Shisa3, Slit2, Tbx3, Pla2g4a, Trim71, Nefl, Cbln2, Satb2, Cyp7b1, Adam8, Dach2, Bcl2l1, Mbp, Mmp19, Cbln1, Sepp1, Plxnb1, Zic1, Id3, Neurod1, …
GO:0044767	single-organism developmental process	4.73863e-05	2.00365e-08	118	514	3558	25485	0	0	Trf, Serpinb5, Zc3h8, Nme5, Foxc2, Mylk3, Areg, Hsd11b1, Gadd45g, Aspa, Npy2r, Prdm1, Agt, Tcfap2a, H2-Ab1, Slitrk1, Btg2, Rapgef4, Gfap, Bves, Cend1, Nrn1, Chrnb1, Mkx, Bmi1, Col5a2, Cd1d1, Ptger4, Lnp, Bdnf, Irx3, Tsx, Hoxa5, Hlx, Sulf1, Apoe, Pacrg, Slit2, Tbx3, Pla2g4a, Trim71, Nefl, Satb2, Cyp7b1, Adam8, Bcl2l1, Mmp19, Sepp1, Plxnb1, Zic1, Id3, Neurod1, Ctgf, Prmt2, Plp1, Lrp2, Scel, Peg3, Z…
GO:0030154	cell differentiation	5.80791e-05	2.45578e-08	97	514	2742	25485	0	0	Trf, Bche, Zc3h8, Nme5, Foxc2, Mylk3, Areg, Gadd45g, Aspa, Prdm1, Agt, Tcfap2a, H2-Ab1, Slitrk1, Btg2, Rapgef4, Gfap, Bves, Cend1, Nrn1, Chrnb1, Mkx, Bmi1, Cd1d1, Ptger4, Lnp, Calr3, Bdnf, Irx3, Hoxa5, Hlx, Sulf1, Apoe, Pacrg, Slit2, Tbx3, Nefl, Satb2, Adam8, Bcl2l1, Mmp19, Plxnb1, Zic1, Id3, Neurod1, Ctgf, Prmt2, Plp1, Scel, Zic3, Ndn, Htr2b, Cryab, Foxc1, Gbx2, Srpk3, Six1, Slitrk6, Col4a5, Pou…
GO:0048856	anatomical structure development	0.000132341	5.59579e-08	124	514	3869	25485	0	0	Trf, Serpinb5, Bche, Zc3h8, Nme5, Foxc2, Mylk3, Areg, Hsd11b1, Gadd45g, Aspa, Npy2r, Prdm1, Agt, Tcfap2a, H2-Ab1, Slitrk1, Btg2, Rapgef4, Gfap, Bves, Cend1, Nrn1, Chrnb1, Mkx, Bmi1, Col5a2, Cd1d1, Ptger4, Lnp, Bdnf, Irx3, Tsx, Hoxa5, Hlx, Sulf1, Apoe, Pacrg, Slit2, Tbx3, Pla2g4a, Trim71, Nefl, Cbln2, Satb2, Cyp7b1, Adam8, Bcl2l1, Mbp, Mmp19, Cbln1, Sepp1, Plxnb1, Zic1, Id3, Neurod1, Ctgf, Prmt2, …
GO:0009653	anatomical structure morphogenesis	0.000157374	6.6543e-08	76	514	2002	25485	0	0	Serpinb5, Foxc2, Mylk3, Areg, Npy2r, Prdm1, Agt, Tcfap2a, Slitrk1, Gfap, Bves, Cend1, Nrn1, Mkx, Bmi1, Col5a2, Lnp, Bdnf, Hoxa5, Hlx, Sulf1, Apoe, Slit2, Tbx3, Trim71, Nefl, Satb2, Cyp7b1, Adam8, Mmp19, Plxnb1, Neurod1, Ctgf, Zic3, Ndn, Htr2b, Cryab, Gbx2, Foxc1, Hmox1, Six1, Thbs1, Slitrk6, Pou4f1, Dzip1, Casp1, Cdkn2a, Foxj1, Twist1, Vegfc, S100b, Ecm1, Mmp2, Irx5, Hoxa1, Cxcl5, Reln, Ctsh, Isl…
GO:0044092	negative regulation of molecular function	0.00015748	6.65879e-08	39	514	744	25485	0	0	Serpinb5, Serpini1, Cryab, Sfi1, Irak2, Gadd45g, Agt, Hmox1, Sytl2, Cst6, Casq2, Thbs1, Pi16, Ppp1r1a, Gsbs, Cdkn2a, Foxj1, Twist1, Spink10, Scg5, Spock3, Ecm1, Apoe, Slit2, Nlrc5, Pkib, Dgki, Cmya5, Bcl2l1, Dbndd2, Serpinb11, Itih3, Id3, Apoc1, Phactr3, Tex14, Prmt2, Adrb2, Galr2
GO:0048699	generation of neurons	0.0001953	8.25791e-08	48	514	1034	25485	0	0	Bche, Ndn, Areg, Gbx2, Aspa, Prdm1, Tcfap2a, Six1, Slitrk1, Slitrk6, Pou4f1, Btg2, Rapgef4, Gfap, Cend1, Nrn1, Gabra5, Bdnf, Twist1, Gabrb2, Id4, Irx3, Vegfc, Apoe, Cxcl5, Irx5, Slit2, Mmp2, Hoxa1, Reln, Nefl, Satb2, Isl2, Fas, Eya1, Sema3c, Plxnb1, Lrrc4c, Rpe65, Neurod1, Ager, En1, Gpr98, Prdm8, Galr2, En2, Zic2, Olfm3
GO:0022008	neurogenesis	0.000203391	8.60005e-08	50	514	1101	25485	0	0	Bche, Ndn, Areg, Gbx2, Aspa, Prdm1, Agt, Tcfap2a, Six1, Slitrk1, Slitrk6, Pou4f1, Btg2, Rapgef4, Gfap, Cend1, Nrn1, Gabra5, Bdnf, Twist1, Gabrb2, Id4, Irx3, Vegfc, Apoe, Cxcl5, Irx5, Slit2, Mmp2, Hoxa1, Reln, Nefl, Satb2, Isl2, Fas, Eya1, Sema3c, Plxnb1, Lrrc4c, Rpe65, Neurod1, Ager, En1, Gpr98, Plp1, Prdm8, Galr2, En2, Zic2, Olfm3
GO:0065009	regulation of molecular function	0.000215771	9.12351e-08	70	514	1798	25485	0	0	Trf, Serpinb5, Sfi1, Foxc2, Gadd45g, Casp12, Agt, Casq2, Rapgef4, Pi16, Ppp1r1a, Bves, Rgs4, Spock3, Apoe, Slit2, Nlrc5, Ccno, Adam8, Bcl2l1, Plxnb1, Itih3, Id3, Apoc1, Neurod1, Ctgf, Prmt2, Ankrd42, Serpini1, Ccnl2, Htr2b, Cryab, Irak2, Cth, Foxc1, Hmox1, Sytl2, Cst6, Thbs1, Calca, Cdkn2a, Gsbs, Foxj1, Twist1, Spink10, Tlr1, Scg5, Lime1, Ecm1, Reln, Pkib, Dgki, Ccnl1, Ctsh, Tnfrsf10b, Cmya5, Dbn…
GO:0070887	cellular response to chemical stimulus	0.000288714	1.22078e-07	59	514	1420	25485	0	0	Ndn, Htr2b, Irak2, Foxc2, Mylk3, Casp12, Prdm1, Agt, Tcfap2a, H2-Ab1, Hmox1, Casq2, Thbs1, Sult1a1, Ehd4, Casp1, Gstm1, Col5a2, Calca, Mgst1, Pde1b, Rbm3, Twist1, Calb1, Fcgr4, Akr1c18, Ecm1, Gbp2, Vegfc, Ptprn, Sulf1, Slit2, Mmp2, Ptprv, Ccrl1, Abca1, Aqp4, Nlrc5, Pla2g4a, Trim71, Gbp3, Col4a6, Satb2, Pla2g7, Fas, Pdk4, Adam8, Bcl2l1, Sod3, Ereg, Rpe65, Fbp1, Neurod1, Ogt, Ryr2, Ctgf, Prmt2, Gst…
GO:2000026	regulation of multicellular organismal development	0.000295781	1.25066e-07	54	514	1249	25485	0	0	Trf, Zc3h8, Foxc2, Aspa, Prdm1, Agt, Tcfap2a, Hmox1, Six1, Rps6ka6, Thbs1, Pou4f1, Rapgef4, Gfap, Cend1, Mkx, Bmi1, Calca, Cd1d1, Cdkn2a, Lnp, Foxj1, Bdnf, Twist1, Id4, Irx3, Ecm1, S100b, Vegfc, Hoxa5, Hlx, Apoe, Sulf1, Clec2d, Cxcl5, Slit2, Tbx3, Reln, Cbln2, Nefl, Ctsh, Isl2, Fas, Adam8, Eya1, Cbln1, Plxnb1, Lrrc4c, Thbs2, Neurod1, Ogt, Ager, Ctgf, Adrb2
GO:0048869	cellular developmental process	0.000326856	1.38205e-07	99	514	2921	25485	0	0	Trf, Bche, Zc3h8, Nme5, Foxc2, Mylk3, Areg, Gadd45g, Aspa, Prdm1, Agt, Tcfap2a, H2-Ab1, Slitrk1, Btg2, Rapgef4, Gfap, Bves, Cend1, Nrn1, Chrnb1, Mkx, Bmi1, Cd1d1, Ptger4, Lnp, Calr3, Bdnf, Irx3, Hoxa5, Hlx, Sulf1, Apoe, Pacrg, Slit2, Tbx3, Nefl, Satb2, Adam8, Bcl2l1, Mmp19, Plxnb1, Zic1, Id3, Neurod1, Ctgf, Prmt2, Plp1, Scel, Zic3, Ndn, Htr2b, Cryab, Foxc1, Gbx2, Srpk3, Six1, Slitrk6, Col4a5, Pou…
GO:0048666	neuron development	0.000399599	1.68963e-07	37	514	710	25485	0	0	Ndn, Areg, Gbx2, Prdm1, Tcfap2a, Slitrk1, Slitrk6, Pou4f1, Btg2, Rapgef4, Gfap, Nrn1, Gabra5, Bdnf, Gabrb2, Apoe, Irx5, Slit2, Mmp2, Hoxa1, Cxcl5, Reln, Nefl, Isl2, Fas, Sema3c, Plxnb1, Lrrc4c, Rpe65, En1, Gpr98, Ager, Prdm8, Galr2, Zic2, En2, Olfm3
GO:0048523	negative regulation of cellular process	0.000474562	2.00661e-07	97	514	2865	25485	0	0	Kank4, Bche, Zc3h8, Nme5, Cd274, Foxc2, Areg, Gadd45g, Prdm1, Agt, Tcfap2a, H2-Ab1, Btg2, Rapgef4, Gfap, Sytl4, Cend1, Bicc1, Mkx, Bmi1, Ptger4, Rprm, Grk4, Bdnf, Rgs4, Akr1c18, Irx3, 5430435G22Rik, Bace2, Hoxa5, Fam5c, Hlx, Sulf1, Apoe, Slit2, Tbx3, Ifi30, Nlrc5, Sirt4, Trim71, Nefl, Satb2, Cyp7b1, Adam8, Bcl2l1, Plxnb1, Zbed6, Id3, Apoc1, Fbp1, Neurod1, Ctgf, Prmt2, Nrbp2, Htr2b, Cryab, Ddit4l,…
GO:0032502	developmental process	0.000726987	3.07394e-07	132	514	4324	25485	0	0	Trf, Serpinb5, Mylk3, Hsd11b1, Gadd45g, Prdm1, H2-Ab1, Slitrk1, Rapgef4, Bves, Ebf3, Cend1, Bicc1, Bmi1, Col5a2, Cd1d1, Lnp, Calr3, Tsx, Hoxa5, Sulf1, Pacrg, Slit2, Pla2g4a, Cyp7b1, Adam8, Mmp19, Cbln1, Zic1, Prmt2, Scel, Peg3, Zic3, Foxc1, Srpk3, Rps6ka6, Cst6, Thbs1, Slitrk6, Col4a5, Cdkn2a, Twist1, Gabrb2, Clec2d, Cxcl5, Mmp2, Irx5, Reln, Heph, Meig1, Fas, Slc6a3, Lgals3, Eya1, Gamt, Sema3c, A…
GO:0048878	chemical homeostasis	0.000795621	3.36415e-07	43	514	920	25485	0	0	Trf, Ndn, Htr2b, Dpp6, Pygm, Agt, Hmox1, Atp1a2, Ryr3, Casq2, Bdh2, Casp1, Chrnb1, Calca, Gria1, Bdnf, Calb1, Lime1, Id4, S100b, Pex5l, Apoe, Ptprv, Reln, Aqp4, Abca1, Pla2g4a, Ctsh, Heph, Pdk4, Casq1, Bcl2l1, Mbp, Cp, Neurod1, Ryr2, Lcat, Ager, Adrb2, Plp1, Galr2, Icam1, Gjd2
GO:0044710	single-organism metabolic process	0.000813986	3.4418e-07	96	514	2859	25485	0	0	Ccbl2, Bche, Akr1c14, Nme5, Gstt3, Pygm, Hsd11b1, Aspa, Agt, Tcn2, Sult1a1, Ppp1r1a, Bves, Gstm1, Srxn1, Fmo1, Mkx, Mgst1, Bdnf, Pde1b, Msrb2, Ppap2a, Rgs4, Akr1c18, Spock3, Gbp2, Sulf1, Apoe, Enpp2, Plcl1, Ifi30, Abca1, Pla2g4a, Gbp3, Pla2g7, Cyp7b1, Mical2, Mmp19, Akr1b7, Sod3, Ppp1r3d, Plxnb1, Mars2, Ddc, Apoc1, Fbp1, Tecrl, Ctgf, Plp1, Ptgds, Lrp2, Aox1, Cpt1c, Prkag3, Htr2b, Ddo, Abat, Pla2g…
GO:0007610	behavior	0.000933497	3.94713e-07	32	514	584	25485	0	0	Calb1, Bche, Ddo, Htr2b, Vegfc, S100b, Tsx, Abat, Hoxa1, Slit2, Reln, Agt, Atp1a2, Pla2g7, Cyp7b1, Slc6a3, Slitrk1, Thbs1, Pou4f1, Btg2, Sepp1, Zic1, Casp1, Cend1, Chrnb1, Ager, Calca, Gria1, Ptgds, Gabra5, Bdnf, Pde1b
GO:0010033	response to organic substance	0.00107546	4.54738e-07	65	514	1693	25485	0	0	Bche, Foxc2, Mylk3, Areg, Pygm, Casp12, Prdm1, Agt, Tcfap2a, H2-Ab1, Casq2, Sult1a1, Chrnb1, Col5a2, Ptger4, Mgst1, Pde1b, Calb1, Fcgr4, Akr1c18, Gbp2, Sulf1, Slit2, Abca1, Nlrc5, Pla2g4a, Trim71, Gbp3, Col4a6, Satb2, Bcl2l1, Neurod1, Ctgf, Prmt2, Ndn, Abat, Irak2, Atp1a2, Hmox1, Ehd4, Thbs1, Upf3b, Casp1, Gdap1, Cdkn2a, Rbm3, Tlr1, Vegfc, Ecm1, Ptprn, Mmp2, Cxcl5, Aqp4, Ccrl1, Ptprv, Ctsh, Pdk4,…
GO:0009887	organ morphogenesis	0.00117937	4.98675e-07	39	514	805	25485	0	0	Zic3, Serpinb5, Htr2b, Foxc2, Foxc1, Gbx2, Npy2r, Prdm1, Agt, Tcfap2a, Six1, Thbs1, Slitrk6, Pou4f1, Bmi1, Col5a2, Foxj1, Bdnf, Twist1, Vegfc, Hoxa5, Hlx, Sulf1, Irx5, Tbx3, Mmp2, Hoxa1, Cxcl5, Ctsh, Satb2, Cyp7b1, Eya1, Gamt, Ereg, Rpe65, Neurod1, Ryr2, Ctgf, Olfm3
GO:0030182	neuron differentiation	0.00122558	5.18215e-07	43	514	935	25485	0	0	Ndn, Areg, Gbx2, Prdm1, Tcfap2a, Six1, Slitrk1, Slitrk6, Pou4f1, Btg2, Rapgef4, Gfap, Cend1, Nrn1, Gabra5, Bdnf, Gabrb2, Id4, Irx3, Apoe, Cxcl5, Irx5, Slit2, Mmp2, Hoxa1, Reln, Nefl, Isl2, Fas, Eya1, Sema3c, Plxnb1, Lrrc4c, Rpe65, Neurod1, Ager, En1, Gpr98, Prdm8, Galr2, Zic2, En2, Olfm3
GO:0044057	regulation of system process	0.00122581	5.18314e-07	29	514	504	25485	0	0	Calb1, Fcgr4, Trf, Bche, S100b, Pex5l, Gria4, Mmp2, Irx5, Plcl1, Reln, Agt, Atp1a2, Casq1, Cmya5, Casq2, Npvf, Rapgef4, Cpeb1, Gfap, Neurod1, Ryr2, Calca, Ctgf, Adrb2, Gria1, Icam1, Tnnt1, Bdnf
GO:0044765	single-organism transport	0.00124992	5.28505e-07	89	514	2610	25485	0	0	Trf, Dpp6, Cd274, Gria4, Slco1c1, Agt, Tcn2, Slc35d2, Casq2, Pkd2l1, Htr3a, Rapgef4, Slc25a18, Gfap, Slc6a15, Sytl4, Chrnb1, Slc13a3, Ptger4, Gria1, Grk4, Bdnf, Akr1c18, Pex5l, Apoe, Tbx3, Abca1, Sirt4, Pla2g4a, Nefl, Ap3m2, Bcl2l1, Slc35b3, Svop, Cbln1, Zic1, Ddc, Apoc1, Neurod1, Mtx2, Ctgf, Lrp2, Tmc4, Htr2b, Pclo, Prkag3, Pla2g5, Plcd4, Slc39a12, Cacna2d3, Hmox1, Atp1a2, Ryr3, Sytl2, Thbs1, Eh…
GO:0043524	negative regulation of neuron apoptotic process	0.00126058	5.33014e-07	13	514	114	25485	0	0	Gabrb2, Pou4f1, Btg2, Apoe, Nefl, Agt, Hmox1, Nrbp2, Gabra5, Adam8, Six1, Bcl2l1, Bdnf
GO:0019222	regulation of metabolic process	0.0012978	5.48755e-07	140	514	4709	25485	0	0	Trf, Serpinb5, Irf9, Hsd11b1, Gadd45g, Prdm1, Fbxo4, Rapgef4, Pi16, Ppp1r1a, Bves, Ebf3, Zfhx4, Bmi1, Cd1d1, Pde1b, Khdrbs2, Spock3, Hoxa5, Sulf1, Slit2, Ifi30, Abca1, Nlrc5, Pla2g4a, Adam8, Dmrtb1, Zic1, Zbed6, Itih3, Apoc1, Prmt2, Ankrd42, Peg3, Zic3, Ccnl2, Serpini1, Malat1, Irak2, Nfkbiz, Foxc1, Cth, Sytl2, Cst6, Thbs1, Ehd4, Gsbs, Cdkn2a, Tlr1, Spink10, Twist1, Rbm3, Irx5, Reln, Zfp711, Tnfr…
GO:0032501	multicellular organismal process	0.00158923	6.71978e-07	175	514	6257	25485	0	0	Trf, Serpinb5, Irf9, Cd274, Gria4, Mylk3, Hsd11b1, Gadd45g, Prdm1, H2-Ab1, Slitrk1, Casq2, Rapgef4, Bves, Ebf3, Cend1, Bicc1, Bmi1, Col5a2, Cd1d1, Lnp, Calr3, Pde1b, Calb1, Fcgr4, Tsx, Hoxa5, Sulf1, Pacrg, Slit2, Hnmt, Abca1, Pla2g4a, Cyp7b1, Adam8, Mmp19, Cbln1, Zic1, Apoc1, Ptgds, Ankrd42, Scel, Peg3, Zic3, Pclo, Malat1, Tspan8, Abat, Foxc1, Srpk3, Atp1a2, Ryr3, Sytl2, Rps6ka6, Cst6, Thbs1, Sli…
GO:0060284	regulation of cell development	0.00161516	6.82942e-07	37	514	752	25485	0	0	Zc3h8, Mylk3, Aspa, Prdm1, Tcfap2a, Six1, Pou4f1, Rapgef4, Gfap, Bmi1, Mkx, Calca, Cd1d1, Cdkn2a, Foxj1, Bdnf, Twist1, Id4, Irx3, Vegfc, Hlx, Apoe, Clec2d, Slit2, Tbx3, Cxcl5, Reln, Nefl, Isl2, Fas, Adam8, Eya1, Plxnb1, Lrrc4c, Neurod1, Ogt, Ager
GO:0051179	localization	0.00173031	7.31634e-07	127	514	4180	25485	0	0	Trf, Dpp6, Cd274, Foxc2, Gria4, Slco1c1, Agt, Tcfap2a, Tcn2, Slc35d2, Casq2, Pkd2l1, Htr3a, Rapgef4, Slc25a18, Gfap, Slc6a15, Sytl4, Bves, Cend1, Chrnb1, Slc13a3, Ptger4, Gria1, Rab9b, Grk4, Dynlrb2, Bdnf, Dnahc2, Akr1c18, 5430435G22Rik, Pex5l, Hoxa5, Sulf1, Apoe, Enpp2, Slit2, Tbx3, Abca1, Sirt4, Pmp2, Pla2g4a, Nefl, Satb2, Pla2g7, Ap3m2, Adam8, Bcl2l1, Slc35b3, Svop, Cbln1, Lcp1, Zic1, Ddc, Syn…
GO:0050793	regulation of developmental process	0.00177741	7.5155e-07	61	514	1572	25485	0	0	Trf, Zc3h8, Foxc2, Mylk3, Areg, Aspa, Prdm1, Agt, Tcfap2a, Hmox1, Six1, Rps6ka6, Thbs1, Pou4f1, Rapgef4, Gfap, Bves, Cend1, Mkx, Bmi1, Calca, Cd1d1, Cdkn2a, Lnp, Foxj1, Bdnf, Twist1, Id4, Irx3, Ecm1, S100b, Vegfc, Hoxa5, Hlx, Apoe, Sulf1, Clec2d, Cxcl5, Slit2, Tbx3, Reln, Cbln2, Nefl, Ctsh, Isl2, Fas, Adam8, Eya1, Cbln1, Plxnb1, Lrrc4c, Ereg, Thbs2, Id3, Neurod1, Ogt, Ager, Ctgf, Gpr98, Adrb2, Ic…
GO:0032879	regulation of localization	0.00193786	8.19393e-07	60	514	1540	25485	0	0	Trf, Pclo, Htr2b, Cryab, Dpp6, Cd274, Foxc2, Cacna2d3, Agt, Tcfap2a, Hmox1, Atp1a2, Six1, Sytl2, Casq2, Thbs1, Ehd4, Npvf, Rapgef4, Gfap, Casp1, Sytl4, Kcna1, Calca, Ptger4, Cdkn2a, Kcnc1, Scn11a, Tlr1, Twist1, Lime1, Scg5, Ecm1, Vegfc, Pex5l, Apoe, Sulf1, Enpp2, Slit2, Mmp2, Ptprv, Abca1, Reln, Sirt4, Slc15a1, Pla2g4a, Ctsh, Scn7a, Pla2g7, Adam8, Casq1, Bcl2l1, Lcp1, Syt4, Zic1, Apoc1, Ryr2, Age…
GO:0042981	regulation of apoptotic process	0.00193962	8.20137e-07	48	514	1119	25485	0	0	Htr2b, Zc3h8, Nme5, Cryab, Irak2, Foxc2, Foxc1, Cth, Casp12, Agt, Tcfap2a, Hmox1, Six1, Thbs1, Pou4f1, Btg2, Casp1, Bmi1, Cdkn2a, Gabra5, Bdnf, Twist1, Gabrb2, Akr1c18, S100b, Hoxa5, Apoe, Slit2, Tbx3, Mmp2, Pla2g4a, Nefl, Tnfrsf10b, Ctsh, Fas, Pdk4, Adam8, Bcl2l1, Eya1, Id3, Ifi27l1, Neurod1, Ogt, Ager, Ctgf, Prmt2, Adrb2, Nrbp2
GO:0042127	regulation of cell proliferation	0.00209157	8.84383e-07	48	514	1122	25485	0	0	Serpinb5, Bche, Htr2b, Cd274, Areg, Cth, Prdm1, Agt, Tcfap2a, H2-Ab1, Hmox1, Six1, Thbs1, Btg2, Skap2, Gfap, Cend1, Bmi1, Cd1d1, Cdkn2a, Foxj1, Bdnf, Twist1, Id4, Akr1c18, S100b, Vegfc, Ecm1, Hoxa5, Hlx, Apoe, Sulf1, Slit2, Tbx3, Ptprv, Ifi30, Pla2g4a, Trim71, Ctsh, Cyp7b1, Fas, Bcl2l1, Eya1, Plxnb1, Ereg, Ager, Ctgf, Adrb2
GO:0010646	regulation of cell communication	0.00252574	1.06796e-06	71	514	1959	25485	0	0	Trf, Bche, Gria4, Gadd45g, Prdm1, Agt, Tcfap2a, Casq2, Rapgef4, Gfap, S100a4, Sytl4, Bves, Bicc1, Gria1, Grk4, Bdnf, Calb1, Rgs4, Akr1c18, 5430435G22Rik, Pex5l, Apoe, Sulf1, Slit2, Plcl1, Abca1, Sirt4, Nlrc5, Cyp7b1, Adam8, Bcl2l1, Plxnb1, Cpeb1, Zic1, Fbp1, Neurod1, Ctgf, Prmt2, Htr2b, Irak2, Ddit4l, Cth, Hmox1, Rps6ka6, Thbs1, Npvf, Casp1, Agpat9, Calca, Cdkn2a, Foxj1, Twist1, Tlr1, Scg5, Lime1…
GO:0043067	regulation of programmed cell death	0.00261695	1.10653e-06	48	514	1131	25485	0	0	Htr2b, Zc3h8, Nme5, Cryab, Irak2, Foxc2, Foxc1, Cth, Casp12, Agt, Tcfap2a, Hmox1, Six1, Thbs1, Pou4f1, Btg2, Casp1, Bmi1, Cdkn2a, Gabra5, Bdnf, Twist1, Gabrb2, Akr1c18, S100b, Hoxa5, Apoe, Slit2, Tbx3, Mmp2, Pla2g4a, Nefl, Tnfrsf10b, Ctsh, Fas, Pdk4, Adam8, Bcl2l1, Eya1, Id3, Ifi27l1, Neurod1, Ogt, Ager, Ctgf, Prmt2, Adrb2, Nrbp2
GO:0050801	ion homeostasis	0.00279833	1.18323e-06	36	514	738	25485	0	0	Trf, Ndn, Htr2b, Dpp6, Pygm, Agt, Hmox1, Atp1a2, Ryr3, Casq2, Bdh2, Casp1, Chrnb1, Calca, Gria1, Bdnf, Calb1, Lime1, Id4, S100b, Pex5l, Apoe, Reln, Abca1, Heph, Pdk4, Casq1, Bcl2l1, Mbp, Cp, Ryr2, Ager, Adrb2, Plp1, Galr2, Gjd2
GO:0050790	regulation of catalytic activity	0.00357757	1.51271e-06	56	514	1425	25485	0	0	Trf, Serpinb5, Ccnl2, Serpini1, Htr2b, Cryab, Sfi1, Gadd45g, Casp12, Agt, Sytl2, Cst6, Thbs1, Rapgef4, Pi16, Ppp1r1a, Bves, Calca, Gsbs, Cdkn2a, Foxj1, Tlr1, Spink10, Lime1, Scg5, Rgs4, Spock3, Ecm1, Apoe, Slit2, Reln, Nlrc5, Pkib, Ccno, Dgki, Tnfrsf10b, Ctsh, Ccnl1, Cmya5, Adam8, Bcl2l1, Dbndd2, Serpinb11, Pcolce, Plxnb1, Ereg, Itih3, Apoc1, Ifi27l1, Ogt, Phactr3, Ryr2, Ctgf, Adrb2, Galr2, Icam1
GO:0044707	single-multicellular organism process	0.00368592	1.55853e-06	170	514	6112	25485	0	0	Trf, Serpinb5, Irf9, Cd274, Gria4, Mylk3, Hsd11b1, Gadd45g, Prdm1, H2-Ab1, Slitrk1, Casq2, Rapgef4, Bves, Ebf3, Cend1, Bicc1, Bmi1, Col5a2, Cd1d1, Lnp, Pde1b, Calb1, Fcgr4, Tsx, Hoxa5, Sulf1, Slit2, Hnmt, Abca1, Pla2g4a, Cyp7b1, Adam8, Mmp19, Cbln1, Zic1, Apoc1, Ptgds, Ankrd42, Scel, Peg3, Zic3, Pclo, Malat1, Tspan8, Abat, Foxc1, Srpk3, Atp1a2, Ryr3, Sytl2, Rps6ka6, Cst6, Thbs1, Slitrk6, Col4a5, …
GO:1901215	negative regulation of neuron death	0.00436216	1.84446e-06	13	514	127	25485	0	0	Gabrb2, Pou4f1, Btg2, Apoe, Nefl, Agt, Hmox1, Nrbp2, Gabra5, Adam8, Six1, Bcl2l1, Bdnf
GO:0023051	regulation of signaling	0.00458544	1.93887e-06	70	514	1954	25485	0	0	Trf, Bche, Gria4, Gadd45g, Prdm1, Agt, Tcfap2a, Rapgef4, Gfap, S100a4, Sytl4, Bves, Bicc1, Gria1, Grk4, Bdnf, Calb1, Rgs4, Akr1c18, 5430435G22Rik, Pex5l, Apoe, Sulf1, Slit2, Plcl1, Abca1, Sirt4, Nlrc5, Cyp7b1, Adam8, Bcl2l1, Plxnb1, Cpeb1, Zic1, Fbp1, Neurod1, Ctgf, Prmt2, Htr2b, Irak2, Ddit4l, Cth, Hmox1, Rps6ka6, Thbs1, Npvf, Casp1, Agpat9, Calca, Cdkn2a, Foxj1, Twist1, Tlr1, Scg5, Lime1, Vegfc…
GO:0006950	response to stress	0.00545186	2.30522e-06	77	514	2232	25485	0	0	Trf, Nme5, Foxc2, Mylk3, Pygm, Gadd45g, Casp12, Agt, H2-Ab1, S1pr3, Sult1a1, Hspb8, Btg2, Gfap, Srxn1, Cd1d1, Ptger4, Lnp, Mgst1, Bdnf, Akr1c18, 5430435G22Rik, Gbp2, Apoe, Slit2, Tbx3, Nlrc5, Pla2g4a, Ccno, Nefl, Gbp3, Pla2g7, Adam8, Bcl2l1, Sod3, Lcp1, Ctgf, Prmt2, Ankrd42, Parp2, 1500015O10Rik, Cryab, Abat, Nfkbiz, Tspan8, Arpp21, Hmox1, Rps6ka6, Dysf, Thbs1, Upf3b, Casp1, Calca, Cdkn2a, Gabra5…
GO:0008283	cell proliferation	0.00704125	2.97727e-06	54	514	1385	25485	0	0	Serpinb5, Bche, Htr2b, Cd274, Foxc2, Areg, Foxc1, Cth, Gbx2, Prdm1, Agt, Tcfap2a, H2-Ab1, Hmox1, Six1, Thbs1, Btg2, Skap2, Gfap, Cend1, Bmi1, Calca, Cd1d1, Cdkn2a, Foxj1, Bdnf, Twist1, Fcgr4, Id4, Akr1c18, Ecm1, S100b, Vegfc, Hoxa5, Hlx, Apoe, Sulf1, Slit2, Tbx3, Ptprv, Ifi30, Pla2g4a, Trim71, Ctsh, Cyp7b1, Fas, Bcl2l1, Eya1, Plxnb1, Ereg, Ager, Ctgf, Adrb2, Lrp2
GO:0071704	organic substance metabolic process	0.00706724	2.98826e-06	217	514	8326	25485	0	0	Trf, Serpinb5, Irf9, Mylk3, Pygm, Hsd11b1, Gadd45g, Nap1l2, Prdm1, Fbxo4, Sult1a1, Amy1, Rapgef4, Ppp1r1a, Bves, Ebf3, Gstm1, Zfhx4, Exd1, Fmo1, Bmi1, Sfrs17b, Cd1d1, Calr3, Pde1b, Khdrbs2, Ppap2a, Spock3, Hoxa5, Sulf1, Nktr, Slit2, Ifi30, Abca1, Nlrc5, Pla2g4a, Gbp3, Cyp7b1, Adam8, Mmp19, Akr1b7, Dmrtb1, Zic1, Zbed6, Itih3, Apoc1, Dpp10, Prmt2, Ptgds, Ankrd42, Peg3, Cpt1c, Zic3, Ccnl2, Serpini1,…
GO:0006082	organic acid metabolic process	0.00714887	3.02278e-06	36	514	769	25485	0	0	Ccbl2, Cpt1c, Prkag3, Ddo, Gstt3, Pla2g5, Abat, Cth, Aspa, Agt, Cyp4v3, Bdh2, Gstm1, Fmo1, Aasdh, Mgst1, Ptgr2, Twist1, Spock3, Akr1c18, Sulf1, Reln, Pla2g4a, Pdk4, Cyp7b1, Slc2a9, Gamt, Me3, Gstt1, Mars2, Apoc1, Ddc, Aass, Plp1, Gsto2, Ptgds
GO:0009888	tissue development	0.00809514	3.42289e-06	56	514	1464	25485	0	0	Scel, Zic3, Serpinb5, Htr2b, Nme5, Foxc2, Mylk3, Areg, Foxc1, Gbx2, Srpk3, Agt, Tcfap2a, Six1, Rps6ka6, Cst6, Thbs1, Slitrk6, Col4a5, Pou4f1, Btg2, Casp1, Mkx, Col5a2, Calca, Cdkn2a, Lnp, Foxj1, Bdnf, Twist1, Irx3, Ecm1, S100b, Vegfc, Hoxa5, Hlx, Sulf1, Slit2, Tbx3, Mmp2, Pacrg, Pla2g4a, Trim71, Ctsh, Satb2, Cyp7b1, Adam8, Eya1, Sema3c, Id3, Neurod1, Ryr2, Ager, Ctgf, Adrb2, Zic2
GO:0010941	regulation of cell death	0.00878442	3.71434e-06	48	514	1182	25485	0	0	Htr2b, Zc3h8, Nme5, Cryab, Irak2, Foxc2, Foxc1, Cth, Casp12, Agt, Tcfap2a, Hmox1, Six1, Thbs1, Pou4f1, Btg2, Casp1, Bmi1, Cdkn2a, Gabra5, Bdnf, Twist1, Gabrb2, Akr1c18, S100b, Hoxa5, Apoe, Slit2, Tbx3, Mmp2, Pla2g4a, Nefl, Tnfrsf10b, Ctsh, Fas, Pdk4, Adam8, Bcl2l1, Eya1, Id3, Ifi27l1, Neurod1, Ogt, Ager, Ctgf, Prmt2, Adrb2, Nrbp2
