# Supplementary material for: Effect of Bmi1 over-expression on gene expression in adult and embryonic murine neural stem cells
Source: Sci Rep. 2018 May 10;8:7464. doi: 10.1038/s41598-018-25921-8 (PMC5945652; doi:10.1038/s41598-018-25921-8)
Supplement: Supplementary file 3 — Supplementary Table S3 [file 41598_2018_25921_MOESM3_ESM.xls]

## Sheet: GO term up-Bmi1 2x
Supplementary Table S3. Gene ontology analysis of genes up-regulated at least 2-fold in aNSCs by Bmi1 over-expression.
Date	Tue Jun 11 14:27:53 EDT 2013
Aspect	P
P-value cutoff	0.01
Calculate FDR	Yes
Regulation links followed	Yes
Bonferroni correction	Yes
Annotation file	gene_association.mgi
Evidence codes used	IEA (95747), ISM (7), IGI (6145), NAS (629), IBA (2730), IPI (8535), ND (32385), IC (396), ISO (73278), ISS (1927), ISA (5501), IMP (27695), IDA (35980), RCA (137), TAS (3139)
Ambiguous identifiers (7)	Aim1 Aldh1a7 Bex1 Chd5 Gem Pdk1 Sp5
Unknown identifiers (12)	C530028O21Rik 6030405A18Rik 1110036O03Rik 4930583H14Rik 6430598A04Rik 4831426I19Rik 3110003A17Rik 5430407P10Rik 2610109H07Rik E130306D19Rik D630002G06Rik A130022J15Rik
GOID	TERM	CORRECTED_PVALUE	UNCORRECTED_PVALUE	NUM_LIST_ANNOTATIONS	LIST_SIZE	TOTAL_NUM_ANNOTATIONS	POPULATION_SIZE	FDR_RATE	EXPECTED_FALSE_POSITIVES	ANNOTATED_GENES
GO:0044699	single-organism process	2.95598e-07	1.5444e-10	232	376	11598	25485	0	0	Bub1b, Fgfbp3, Nek2, B3gnt5, Podxl, Thbd, Lhx2, Slc16a7, Tuba8, Pde5a, Vax1, Aff3, Smad7, Bcl11b, Pfkl, Rras, Prokr1, 4930506M07Rik, Ntsr2, Ramp2, Car9, Map3k5, Adamts3, Mesp2, Cntn3, Emp2, Edaradd, Emilin2, Tspo, Gsx2, Cyp39a1, Ahrr, Plec, Cdca3, Icosl, Gpc3, Tshz2, Tbc1d8b, Dram1, Celf4, Gpx3, Bcar3, Rbp1, Chd3, Lpl, Kdelr3, Tmeff1, Ptpru, Stil, Col12a1, Cdca8, Rps6ka1, Adcy3, Cav1, Slc12a7, Uc…
GO:0048519	negative regulation of biological process	4.31649e-07	2.25522e-10	91	376	3174	25485	0	0	Phf19, Podxl, Zbtb42, Thbd, Unc5b, Pde5a, Vax1, Smad7, Bcl11b, Sap30, Pfkl, Rras, Prokr1, Prkcz, P2ry12, Ramp2, Bcl6b, Itga1, Tspo, Adamts20, Npr3, Tgfb3, Ahrr, Rbp4, Ror2, Loxl2, Hmgb2, Hopx, Gpc3, Sfrp2, Shq1, Ptpru, Stil, Cyba, Kif26a, Rps6ka1, Adora2a, Cav1, Snca, Ucp2, Casp8, Gchfr, Dlx2, Pmch, Dkk3, Dlx1, Dlk1, Cdkn3, Prrx1, Trib3, Ada, Dusp9, Acan, Mdk, Sorbs3, Hey2, Gas2l3, Vegfa, Ldb2, M…
GO:0048523	negative regulation of cellular process	9.02078e-07	4.71305e-10	84	376	2865	25485	0	0	Phf19, Podxl, Zbtb42, Unc5b, Pde5a, Vax1, Smad7, Bcl11b, Sap30, Pfkl, Rras, Prokr1, Prkcz, P2ry12, Ramp2, Bcl6b, Itga1, Tspo, Adamts20, Npr3, Tgfb3, Ahrr, Rbp4, Ror2, Loxl2, Hmgb2, Hopx, Gpc3, Sfrp2, Shq1, Ptpru, Stil, Kif26a, Rps6ka1, Cav1, Adora2a, Snca, Casp8, Ucp2, Dlx2, Pmch, Dkk3, Dlx1, Dlk1, Cdkn3, Prrx1, Trib3, Ada, Dusp9, Acan, Mdk, Sorbs3, Hey2, Gas2l3, Vegfa, Ldb2, Mapk12, Mycn, Stat5a…
GO:0006915	apoptotic process	1.25171e-06	6.53977e-10	53	376	1431	25485	0	0	Bub1b, Snca, Unc5b, Hk2, Ucp2, Casp8, Pde5a, Dlx1, Bcl11b, Col18a1, Prokr1, Prkcz, Rassf7, Ramp2, Map3k5, Tnfaip8, Trib3, Ada, Mdk, Sh3kbp1, Hey2, Pde1a, Itga1, Tspo, Adamts20, Vegfa, Tgfb3, Stat5a, Plk1, B4galt1, Card10, Fam129b, Hmgb2, Fam162a, Sfrp2, Dram1, Shq1, Lpar1, Slc2a3, Edar, Ier3, Gli3, Stil, Rarb, Sncb, Aurkb, Rps6ka1, Bub1, Ero1l, Egln3, Sox7, Cav1, Adora2a
GO:0009987	cellular process	1.36627e-06	7.13827e-10	258	376	13570	25485	0	0	Fgfbp3, Nek2, Slc16a7, Car12, Pde5a, Vax1, Aff3, Smad7, Bcl11b, Lpgat1, B3galnt1, Cntn3, Emp2, Sult4a1, Emilin2, Tspo, Icosl, Gpc3, Tbc1d8b, Dram1, Celf4, Gpx3, Pbk, Bcar3, Lpl, Ptpru, Col12a1, Adcy3, Gm98, Dkk3, Dlx1, Ezr, Dlk1, Kcp, Dusp9, Nynrin, Dusp26, Derl3, Sorbs3, Stk32a, Gas2l3, Man1c1, Vegfa, Mapk12, Dhh, Slc13a5, Gpr25, B4galnt1, P4ha1, Neurl1B, Col4a1, Gbe1, Ier3, Lmcd1, Phf19, Hk2, P…
GO:0012501	programmed cell death	1.9406e-06	1.0139e-09	53	376	1449	25485	0	0	Bub1b, Snca, Unc5b, Hk2, Ucp2, Casp8, Pde5a, Dlx1, Bcl11b, Col18a1, Prokr1, Prkcz, Rassf7, Ramp2, Map3k5, Tnfaip8, Trib3, Ada, Mdk, Sh3kbp1, Hey2, Pde1a, Itga1, Tspo, Adamts20, Vegfa, Tgfb3, Stat5a, Plk1, B4galt1, Card10, Fam129b, Hmgb2, Fam162a, Sfrp2, Dram1, Shq1, Lpar1, Slc2a3, Edar, Ier3, Gli3, Stil, Rarb, Sncb, Aurkb, Rps6ka1, Bub1, Ero1l, Egln3, Sox7, Cav1, Adora2a
GO:0008219	cell death	5.08944e-06	2.65906e-09	54	376	1534	25485	0	0	Bub1b, Snca, Unc5b, Hk2, Ucp2, Casp8, Pde5a, Dlx1, Bcl11b, Col18a1, Prokr1, Prkcz, Rassf7, Ramp2, Map3k5, Tnfaip8, Trib3, Ada, Mdk, Sh3kbp1, Hey2, Pde1a, Itga1, Tspo, Adamts20, Vegfa, Tgfb3, Mycn, Stat5a, Plk1, B4galt1, Card10, Fam129b, Hmgb2, Fam162a, Sfrp2, Dram1, Shq1, Lpar1, Slc2a3, Gli3, Edar, Ier3, Stil, Rarb, Sncb, Aurkb, Rps6ka1, Bub1, Ero1l, Egln3, Sox7, Cav1, Adora2a
GO:0048522	positive regulation of cellular process	5.89766e-06	3.08133e-09	87	376	3133	25485	0	0	Fgfbp3, Phf19, Podxl, Unc5b, Lhx2, Adcy7, Pde5a, Avpi1, Smad7, Bcl11b, Prkcz, Ramp2, Map3k5, Hpse, Mesp2, Prom1, Itga1, Emp2, Tspo, Adamts20, Tgfb3, Nampt, Afap1l2, Ahrr, Rbp4, Ror2, Card10, Hmgb2, Hopx, Icosl, Gdf10, Gpc3, Sfrp2, Celf4, Ppp1r3g, Shq1, Lpl, Cyba, Rps6ka1, Adcy3, Itpr3, Cav1, Adora2a, Snca, Casp8, Ucp2, Dlx2, Gm98, Col18a1, Fam38a, Prrx1, Trib3, Ada, Kcp, Mdk, Sorbs3, Hey2, Has2, …
GO:0016265	death	5.96204e-06	3.11496e-09	54	376	1541	25485	0	0	Bub1b, Snca, Unc5b, Hk2, Ucp2, Casp8, Pde5a, Dlx1, Bcl11b, Col18a1, Prokr1, Prkcz, Rassf7, Ramp2, Map3k5, Tnfaip8, Trib3, Ada, Mdk, Sh3kbp1, Hey2, Pde1a, Itga1, Tspo, Adamts20, Vegfa, Tgfb3, Mycn, Stat5a, Plk1, B4galt1, Card10, Fam129b, Hmgb2, Fam162a, Sfrp2, Dram1, Shq1, Lpar1, Slc2a3, Gli3, Edar, Ier3, Stil, Rarb, Sncb, Aurkb, Rps6ka1, Bub1, Ero1l, Egln3, Sox7, Cav1, Adora2a
GO:0032502	developmental process	7.6551e-06	3.99953e-09	109	376	4324	25485	0	0	Anxa4, Nek2, B3gnt5, Phf19, Thbd, Unc5b, Lhx2, Pde5a, Vax1, Aff3, Ephb4, Smad7, Bcl11b, Sap30, Efnb3, Rras, Prokr1, 4930506M07Rik, Prkcz, Mfap2, Selenbp1, P2ry12, Egln1, Ramp2, Car9, Hpse, Mesp2, Cntn3, Prom1, Pdzrn3, Itga1, Edaradd, Tspo, Adamts20, Npr3, Gsx2, Tgfb3, Rbp4, Ror2, Shisa2, Loxl2, Hmgb2, Hopx, Icosl, Gdf10, Gpc3, Tshz2, Sfrp2, Rbp1, Lpl, Kazald1, Tmeff1, Eln, Ptpru, Stil, Kif26a, Ad…
GO:0048518	positive regulation of biological process	1.0248e-05	5.35425e-09	93	376	3483	25485	0	0	Fgfbp3, Phf19, Podxl, Unc5b, Lhx2, Adcy7, Pde5a, Avpi1, Smad7, Bcl11b, Rras, Prkcz, P2ry12, Ramp2, Map3k5, Hpse, Mesp2, Prom1, Itga1, Emp2, Tspo, Adamts20, Tgfb3, Nampt, Afap1l2, Ahrr, Rbp4, Ror2, Card10, Hmgb2, Hopx, Icosl, Gdf10, Gpc3, Sfrp2, Celf4, Ppp1r3g, Shq1, Lpl, Cyba, Rps6ka1, Adcy3, Itpr3, Cav1, Adora2a, Snca, Ucp2, Casp8, Dlx2, Pmch, Gm98, Col18a1, Fam38a, Prrx1, Trib3, Ada, Kcp, Mdk, …
GO:0042981	regulation of apoptotic process	2.11097e-05	1.10291e-08	43	376	1119	25485	0	0	Snca, Unc5b, Ucp2, Casp8, Pde5a, Dlx1, Bcl11b, Col18a1, Prokr1, Prkcz, Ramp2, Map3k5, Ada, Mdk, Hey2, Pde1a, Itga1, Tspo, Adamts20, Vegfa, Tgfb3, Stat5a, Plk1, B4galt1, Card10, Fam129b, Hmgb2, Fam162a, Sfrp2, Shq1, Lpar1, Slc2a3, Ier3, Gli3, Stil, Rarb, Sncb, Aurkb, Rps6ka1, Sox7, Egln3, Cav1, Adora2a
GO:0044763	single-organism cellular process	2.31767e-05	1.2109e-08	210	376	10581	25485	0	0	Bub1b, Fgfbp3, Nek2, Podxl, Lhx2, Slc16a7, Tuba8, Pde5a, Vax1, Smad7, Bcl11b, Pfkl, Rras, Prokr1, 4930506M07Rik, Ntsr2, Ramp2, Map3k5, Adamts3, Mesp2, Cntn3, Emp2, Edaradd, Emilin2, Tspo, Gsx2, Ahrr, Plec, Cdca3, Icosl, Gpc3, Tbc1d8b, Dram1, Celf4, Gpx3, Bcar3, Rbp1, Chd3, Lpl, Kdelr3, Ptpru, Stil, Col12a1, Cdca8, Rps6ka1, Adcy3, Cav1, Slc12a7, Ucp2, Syce2, Stac2, Pmch, Gm98, Dkk3, Fgd5, Dlx1, Ez…
GO:0043067	regulation of programmed cell death	2.87257e-05	1.50082e-08	43	376	1131	25485	0	0	Snca, Unc5b, Ucp2, Casp8, Pde5a, Dlx1, Bcl11b, Col18a1, Prokr1, Prkcz, Ramp2, Map3k5, Ada, Mdk, Hey2, Pde1a, Itga1, Tspo, Adamts20, Vegfa, Tgfb3, Stat5a, Plk1, B4galt1, Card10, Fam129b, Hmgb2, Fam162a, Sfrp2, Shq1, Lpar1, Slc2a3, Ier3, Gli3, Stil, Rarb, Sncb, Aurkb, Rps6ka1, Sox7, Egln3, Cav1, Adora2a
GO:0010941	regulation of cell death	3.56999e-05	1.8652e-08	44	376	1182	25485	0	0	Snca, Unc5b, Ucp2, Casp8, Pde5a, Dlx1, Bcl11b, Col18a1, Prokr1, Prkcz, Ramp2, Map3k5, Ada, Mdk, Hey2, Pde1a, Itga1, Tspo, Adamts20, Vegfa, Tgfb3, Mycn, Stat5a, Plk1, B4galt1, Card10, Fam129b, Hmgb2, Fam162a, Sfrp2, Shq1, Lpar1, Slc2a3, Ier3, Gli3, Stil, Rarb, Sncb, Aurkb, Rps6ka1, Sox7, Egln3, Cav1, Adora2a
GO:0007275	multicellular organismal development	6.71473e-05	3.50822e-08	97	376	3835	25485	0	0	Anxa4, Nek2, B3gnt5, Thbd, Unc5b, Lhx2, Vax1, Aff3, Ephb4, Smad7, Bcl11b, Sap30, Efnb3, Rras, Prokr1, 4930506M07Rik, Prkcz, Mfap2, P2ry12, Egln1, Ramp2, Hpse, Mesp2, Cntn3, Prom1, Pdzrn3, Itga1, Edaradd, Tspo, Adamts20, Npr3, Gsx2, Tgfb3, Rbp4, Ror2, Shisa2, Loxl2, Hmgb2, Hopx, Icosl, Gpc3, Tshz2, Sfrp2, Rbp1, Kazald1, Tmeff1, Eln, Stil, Kif26a, Adora2a, Cav1, Pbx3, Casp8, Dlx2, Gm98, Dkk3, Dlx1,…
GO:0048856	anatomical structure development	0.000103827	5.42463e-08	97	376	3869	25485	0	0	Anxa4, Nek2, B3gnt5, Phf19, Thbd, Unc5b, Lhx2, Pde5a, Vax1, Aff3, Ephb4, Smad7, Bcl11b, Sap30, Efnb3, Rras, Prokr1, 4930506M07Rik, Prkcz, Mfap2, P2ry12, Egln1, Ramp2, Car9, Hpse, Mesp2, Cntn3, Prom1, Pdzrn3, Itga1, Edaradd, Tspo, Adamts20, Npr3, Gsx2, Tgfb3, Rbp4, Ror2, Loxl2, Hmgb2, Hopx, Icosl, Gpc3, Sfrp2, Rbp1, Eln, Stil, Kif26a, Adora2a, Cav1, Pbx3, Casp8, Dlx2, Gm98, Dlx1, Ezr, Dlk1, Col18a…
GO:0044237	cellular metabolic process	0.000140947	7.36401e-08	163	376	7764	25485	0	0	Bub1b, Nek2, B3gnt5, Zbtb42, Lhx2, Tuba8, Car12, Pde5a, Vax1, Aff3, Smad7, Bcl11b, Pfkl, Rras, Ramp2, Car9, Map3k5, Eno2, Lpgat1, Tcfl5, B3galnt1, Mesp2, Bcl6b, Sult4a1, Tspo, Gsx2, Cyp39a1, Ahrr, Icosl, Gpc3, Tshz2, Tbc1d8b, Dram1, Celf4, Gpx3, Pbk, Rbp1, Ppp1r3g, Cyb561, Lpl, Ptpru, Rps6ka1, Adcy3, Cav1, Mlkl, Gm98, Dkk3, Dlx1, Cdkn3, Moxd1, Prrx1, Kcp, Lass4, Dusp9, Gen1, Nynrin, Dusp26, Derl3…
GO:0030154	cell differentiation	0.000180968	9.45497e-08	75	376	2742	25485	0	0	Phf19, Unc5b, Lhx2, Pde5a, Vax1, Bcl11b, Sap30, Efnb3, 4930506M07Rik, Prkcz, Mfap2, Selenbp1, P2ry12, Ramp2, Pdzrn3, Prom1, Itga1, Edaradd, Tspo, Adamts20, Gsx2, Tgfb3, Ror2, Loxl2, Hmgb2, Hopx, Gdf10, Gpc3, Sfrp2, Rbp1, Lpl, Kazald1, Ptpru, Adora2a, Cav1, Pbx3, Casp8, Dlx2, Gm98, Dlx1, Dlk1, Col18a1, Trib3, Ada, Acan, Mdk, Hey2, Tnfaip2, Vegfa, Mapk12, Ldb2, Dhh, Mycn, Stat5a, B4galt1, Nrp2, Gfr…
GO:0065008	regulation of biological quality	0.000267805	1.39919e-07	66	376	2311	25485	0	0	Fgfbp3, Nek2, Thbd, Hk2, Pde5a, Slc29a1, Smad7, Rdh9, Pfkl, 4930506M07Rik, Prkcz, P2ry12, Ntsr2, Egln1, Ramp2, Hpse, Itga1, Slco4a1, Tspo, Npr3, Rbp4, Slc22a3, Hmgb2, Celf4, Rbp1, Ppp1r3g, Lpl, Kdelr3, Eln, Cyba, Itpr3, Cav1, Adora2a, Snca, Slc12a7, Ucp2, Pmch, Gm98, Dkk3, Ezr, Fam38a, Ada, Sh3kbp1, Hey2, Jph4, Vegfa, Ldb2, Apobec1, Plk1, Stat5a, Tnfrsf13c, Cnih3, Pth1r, Igfbp5, Lpar1, Kcnip1, Sy…
GO:0065007	biological regulation	0.000366795	1.91638e-07	190	376	9586	25485	0	0	Fgfbp3, Nek2, Podxl, Zbtb42, Thbd, Lhx2, Pde5a, Vax1, Aff3, Smad7, Bcl11b, Pfkl, Rras, Prokr1, 4930506M07Rik, Ntsr2, Ramp2, Map3k5, Tcfl5, Adamts3, Mesp2, Bcl6b, Emp2, Edaradd, Tspo, Gsx2, Ahrr, Arhgdig, Icosl, Gpc3, Tshz2, Tbc1d8b, Celf4, Bcar3, Rbp1, Ppp1r3g, Lpl, Kdelr3, Ptpru, Stil, Rps6ka1, Adcy3, Cav1, Slc12a7, Ucp2, Gchfr, Stac2, Pmch, Gm98, Dkk3, Fgd5, Dlx1, Ezr, Dlk1, Cdkn3, Prrx1, Kcp, …
GO:0009653	anatomical structure morphogenesis	0.000491868	2.56985e-07	59	376	2002	25485	0	0	Unc5b, Casp8, Lhx2, Dlx2, Vax1, Aff3, Ephb4, Smad7, Ezr, Dlx1, Bcl11b, Col18a1, Efnb3, Rras, 4930506M07Rik, Mfap2, Egln1, Ramp2, Car9, Prrx1, Ada, Hpse, Acan, Mesp2, Sh3kbp1, Prom1, Hey2, Itga1, Edaradd, Has2, Tnfaip2, Vash2, Vegfa, Mycn, Gsx2, Tgfb3, Stat5a, Rbp4, Ror2, B4galt1, Nrp2, Gfra1, Loxl2, Hopx, Gpc3, Igfbp5, Sfrp2, Tgfb1i1, Col4a1, Gli3, Edar, Stil, Rarb, Sox7, Ntng1, Ephb2, Col4a2, Ca…
GO:0023051	regulation of signaling	0.000498739	2.60574e-07	58	376	1954	25485	0	0	Fgfbp3, Snca, Unc5b, Ucp2, Casp8, Pde5a, Avpi1, Pmch, Gm98, Dkk3, Smad7, Fgd5, Dlk1, Pfkl, Prkcz, Ramp2, Prrx1, Map3k5, Trib3, Kcp, Dusp9, Ada, Hpse, Sorbs3, Hey2, Itga1, Emp2, Jph4, Adamts20, Vegfa, Tgfb3, Afap1l2, Rbp4, Ror2, Card10, Cnih3, Fam162a, Gpc3, Igfbp5, Tbc1d8b, Sfrp2, Tgfb1i1, Slc35c1, Lpar1, Syt7, Rasd2, Gper, Gli3, Edar, Enpp1, Kif26a, Sox7, Ephb2, Cav1, Adora2a, Itpr3, Zfp423, Lmc…
GO:0042127	regulation of cell proliferation	0.000515126	2.69136e-07	40	376	1122	25485	0	0	Pde5a, Vax1, Bcl11b, Col18a1, Prkcz, Prrx1, Ada, Hpse, Hey2, Pde1a, Itga1, Has2, Vash2, Tspo, Vegfa, Npr3, Tgfb3, Mycn, Stat5a, Apobec1, Nampt, Rbp4, B4galt1, Ror2, Tnfrsf13c, Hmgb2, Gpc3, Icosl, Igfbp5, Pth1r, Sfrp2, Cnn2, Gli3, Ptpru, Cyba, Rarb, Sox7, Egln3, Cav1, Adora2a
GO:0048869	cellular developmental process	0.000526763	2.75216e-07	77	376	2921	25485	0	0	Phf19, Unc5b, Lhx2, Pde5a, Vax1, Bcl11b, Sap30, Efnb3, 4930506M07Rik, Prkcz, Mfap2, Selenbp1, P2ry12, Ramp2, Pdzrn3, Prom1, Itga1, Edaradd, Tspo, Adamts20, Gsx2, Tgfb3, Ror2, Loxl2, Hmgb2, Hopx, Gdf10, Gpc3, Sfrp2, Rbp1, Lpl, Kazald1, Ptpru, Adora2a, Cav1, Pbx3, Casp8, Dlx2, Gm98, Dlx1, Ezr, Dlk1, Col18a1, Trib3, Ada, Acan, Mdk, Sh3kbp1, Hey2, Tnfaip2, Vegfa, Mapk12, Ldb2, Dhh, Mycn, Stat5a, B4ga…
GO:0048731	system development	0.000537517	2.80835e-07	84	376	3294	25485	0	0	Anxa4, B3gnt5, Unc5b, Lhx2, Vax1, Ephb4, Smad7, Bcl11b, Sap30, Efnb3, Rras, Prokr1, 4930506M07Rik, Prkcz, Mfap2, P2ry12, Egln1, Ramp2, Hpse, Cntn3, Pdzrn3, Prom1, Itga1, Edaradd, Tspo, Npr3, Gsx2, Tgfb3, Rbp4, Ror2, Loxl2, Hmgb2, Hopx, Icosl, Gpc3, Sfrp2, Rbp1, Eln, Stil, Kif26a, Adora2a, Cav1, Pbx3, Casp8, Dlx2, Gm98, Dlx1, Dlk1, Col18a1, Prrx1, Ada, Acan, Mdk, Hey2, Has2, Vash2, Tnfaip2, Vegfa,…
GO:0010646	regulation of cell communication	0.000542727	2.83557e-07	58	376	1959	25485	0	0	Fgfbp3, Snca, Unc5b, Ucp2, Casp8, Pde5a, Avpi1, Pmch, Gm98, Dkk3, Smad7, Fgd5, Dlk1, Pfkl, Prkcz, Ramp2, Prrx1, Map3k5, Trib3, Kcp, Dusp9, Ada, Hpse, Sorbs3, Hey2, Itga1, Emp2, Jph4, Adamts20, Vegfa, Tgfb3, Afap1l2, Rbp4, Ror2, Card10, Cnih3, Fam162a, Gpc3, Igfbp5, Tbc1d8b, Sfrp2, Tgfb1i1, Slc35c1, Lpar1, Syt7, Rasd2, Gper, Gli3, Edar, Enpp1, Kif26a, Sox7, Ephb2, Cav1, Adora2a, Itpr3, Zfp423, Lmc…
GO:0050789	regulation of biological process	0.000614682	3.21151e-07	183	376	9195	25485	0	0	Fgfbp3, Nek2, Podxl, Zbtb42, Thbd, Lhx2, Pde5a, Vax1, Aff3, Smad7, Bcl11b, Pfkl, Rras, Prokr1, Ntsr2, Ramp2, Map3k5, Tcfl5, Adamts3, Mesp2, Bcl6b, Emp2, Edaradd, Tspo, Gsx2, Ahrr, Arhgdig, Icosl, Gpc3, Tshz2, Tbc1d8b, Celf4, Bcar3, Rbp1, Ppp1r3g, Lpl, Ptpru, Stil, Rps6ka1, Adcy3, Cav1, Ucp2, Gchfr, Stac2, Pmch, Gm98, Dkk3, Fgd5, Dlx1, Ezr, Dlk1, Cdkn3, Prrx1, Kcp, Lass4, Dusp9, Derl3, Sorbs3, Pde…
GO:0071704	organic substance metabolic process	0.000749862	3.91777e-07	169	376	8326	25485	0	0	Bub1b, Nek2, B3gnt5, Zbtb42, Lhx2, Tuba8, Pde5a, Vax1, Aff3, Smad7, Bcl11b, Pfkl, Rras, Ramp2, Map3k5, Eno2, Liph, Lpgat1, Tcfl5, Adamts3, B3galnt1, Mesp2, Bcl6b, Sult4a1, Tspo, Gsx2, Cyp39a1, Ahrr, Fbxo17, Icosl, Gpc3, Tshz2, Tbc1d8b, Celf4, Gpx3, Pbk, Rbp1, Ppp1r3g, Lpl, Ptpru, Rps6ka1, Adcy3, Cav1, Mlkl, Gm98, Dkk3, Dlx1, Cdkn3, Ydjc, Moxd1, Prrx1, Kcp, Lass4, Dusp9, Gen1, Nynrin, Dusp26, Derl…
GO:0051899	membrane depolarization	0.000869194	4.54124e-07	10	376	84	25485	0	0	Snca, Slc29a1, Smad7, Grin2c, 4930506M07Rik, Prkcz, Adora2a, Cav1, Tspo, Celf4
GO:0043066	negative regulation of apoptotic process	0.000883998	4.61859e-07	27	376	609	25485	0	0	Snca, Tgfb3, Stat5a, Plk1, Ucp2, Dlx1, Bcl11b, Fam129b, Hmgb2, Prokr1, Prkcz, Sfrp2, Ramp2, Ada, Mdk, Slc2a3, Gli3, Ier3, Stil, Hey2, Sncb, Aurkb, Rps6ka1, Cav1, Adora2a, Vegfa, Adamts20
GO:0009888	tissue development	0.000910183	4.7554e-07	47	376	1464	25485	0	0	Casp8, Lhx2, Dlx2, Vax1, Smad7, Bcl11b, Sap30, Col18a1, Egln1, Car9, Prrx1, Hpse, Acan, Mesp2, Pdzrn3, Prom1, Hey2, Edaradd, Adamts20, Vegfa, Ldb2, Tgfb3, Dhh, Mycn, Stat5a, Rbp4, Ror2, B4galt1, Nrp2, Loxl2, Maff, Hmgb2, Gpc3, Hopx, Igfbp5, Pth1r, Sfrp2, Tgfb1i1, Col4a1, Eln, Edar, Gli3, Stil, Enpp1, Rarb, Sox7, Cav1
GO:0044767	single-organism developmental process	0.000975514	5.09673e-07	88	376	3558	25485	0	0	Anxa4, Nek2, Phf19, Thbd, Unc5b, Lhx2, Pde5a, Vax1, Aff3, Ephb4, Smad7, Bcl11b, Sap30, Efnb3, Rras, Prokr1, 4930506M07Rik, Prkcz, Mfap2, Egln1, Ramp2, Car9, Hpse, Mesp2, Prom1, Pdzrn3, Itga1, Edaradd, Tspo, Gsx2, Tgfb3, Rbp4, Ror2, Loxl2, Hmgb2, Hopx, Gpc3, Sfrp2, Rbp1, Eln, Stil, Adora2a, Cav1, Pbx3, Casp8, Dlx2, Gm98, Dlx1, Ezr, Dlk1, Col18a1, Prrx1, Ada, Acan, Mdk, Sh3kbp1, Hey2, Has2, Vash2, …
GO:0040011	locomotion	0.00100121	5.23097e-07	38	376	1064	25485	0	0	Snca, Podxl, Unc5b, Lhx2, Vax1, Ephb4, Bcl11b, Col18a1, Efnb3, Rras, Prkcz, P2ry12, Ada, Acan, Mdk, Mesp2, Sh3kbp1, Itga1, Has2, Tspo, Vegfa, B4galt1, Ror2, Cmtm7, Nrp2, Gfra1, Loxl2, Hmgb2, Igfbp5, Sfrp2, Cnn2, Lpar1, Gli3, Ptpru, Grin2c, Ephb2, Adora2a, Cmtm8
GO:0044723	single-organism carbohydrate metabolic process	0.00112944	5.90093e-07	22	376	433	25485	0	0	Snca, B3gnt5, Hk2, B4galnt1, Rbp4, Cercam, B4galt1, Pfkl, Igfbp5, Pth1r, Eno2, Ppp1r3g, Slc35c1, Ppp1r3b, Galk1, Gbe1, Derl3, B3galnt1, Ier3, Enpp1, Pfkp, Man1c1
GO:0043069	negative regulation of programmed cell death	0.00117428	6.1352e-07	27	376	618	25485	0	0	Snca, Tgfb3, Stat5a, Plk1, Ucp2, Dlx1, Bcl11b, Fam129b, Hmgb2, Prokr1, Prkcz, Sfrp2, Ramp2, Ada, Mdk, Slc2a3, Gli3, Ier3, Stil, Hey2, Sncb, Aurkb, Rps6ka1, Cav1, Adora2a, Vegfa, Adamts20
GO:0050793	regulation of developmental process	0.00119573	6.24729e-07	49	376	1572	25485	0	0	Phf19, Casp8, Dlx2, Pde5a, Vax1, Gm98, Ezr, Dlx1, Bcl11b, Rras, Prkcz, P2ry12, Egln1, Ramp2, Trib3, Ada, Hpse, Sh3kbp1, Prom1, Hey2, Vash2, Tspo, Adamts20, Vegfa, Ldb2, Tgfb3, Mycn, Stat5a, Rbp4, Ror2, B4galt1, Cd83, Maff, Hmgb2, Gdf10, Gpc3, Hopx, Igfbp5, Sfrp2, Tgfb1i1, Rbp1, Lpar1, Lpl, Gli3, Enpp1, Rarb, Ephb2, Col4a2, Cav1
GO:0001568	blood vessel development	0.00123416	6.44804e-07	24	376	507	25485	0	0	Casp8, Ephb4, Smad7, B4galt1, Nrp2, Loxl2, Col18a1, Rras, Prokr1, Gpc3, Sfrp2, Egln1, Prrx1, Ramp2, Col4a1, Hpse, Gli3, Hey2, Tnfaip2, Ephb2, Col4a2, Vash2, Cav1, Vegfa
GO:0008152	metabolic process	0.00128519	6.71468e-07	183	376	9284	25485	0	0	Bub1b, Nek2, B3gnt5, Zbtb42, Lhx2, Tuba8, Car12, Pde5a, Vax1, Aff3, Smad7, Bcl11b, Pfkl, Rras, Ramp2, Car9, Map3k5, Eno2, Liph, Lpgat1, Tcfl5, Adamts3, B3galnt1, Mesp2, Bcl6b, Sult4a1, Tspo, Gsx2, Cyp39a1, Ahrr, Arhgdig, Gpx7, Fbxo17, Icosl, Gpc3, Tshz2, Tbc1d8b, Dram1, Celf4, Gpx3, Pbk, Rbp1, Ppp1r3g, Cyb561, Lpl, Ptpru, Rps6ka1, Adcy3, Cav1, Gchfr, Mlkl, Gm98, Dkk3, Dlx1, Cdkn3, Ydjc, Moxd1, Pr…
GO:0018401	peptidyl-proline hydroxylation to 4-hydroxy-L-proline	0.00130796	6.83365e-07	4	376	6	25485	0	0	P4ha1, P4ha2, Egln3, Egln1
GO:0016043	cellular component organization	0.0015361	8.0256e-07	91	376	3761	25485	0	0	Bub1b, Nek2, Phf19, Podxl, Unc5b, Hk2, Lhx2, Tuba8, Vax1, Smad7, Bcl11b, Efnb3, Pfkl, Epb4.1l4b, 4930506M07Rik, Prkcz, Mfap2, Cdc25c, P2ry12, Ramp2, Cdca2, Pdzrn3, Prom1, Itga1, Adamts20, Tgfb3, Plec, Loxl2, Kif11, Hmgb2, Cdca3, Olfml2b, Hopx, Gpc3, Sfrp2, Celf4, Gpx3, Shq1, Chd3, Lpl, Kazald1, Eln, Cyba, Kif26a, Cdca8, Itpr3, Cav1, Adora2a, 2810417H13Rik, Cep55, Snca, Casp8, Gchfr, Syce2, Gm98, …
GO:0030198	extracellular matrix organization	0.0017501	9.1437e-07	13	376	162	25485	0	0	Acan, Kazald1, Eln, B4galt1, Fbln1, P4ha1, Loxl2, Col18a1, Nid1, Olfml2b, Sfrp2, Adamts20, Ramp2
GO:0043062	extracellular structure organization	0.00187677	9.80549e-07	13	376	163	25485	0	0	Acan, Kazald1, Eln, B4galt1, Fbln1, P4ha1, Loxl2, Col18a1, Nid1, Olfml2b, Sfrp2, Adamts20, Ramp2
GO:0050794	regulation of cellular process	0.00193484	1.01089e-06	172	376	8629	25485	0	0	Fgfbp3, Nek2, Podxl, Zbtb42, Lhx2, Pde5a, Vax1, Aff3, Smad7, Bcl11b, Pfkl, Rras, Prokr1, Ntsr2, Ramp2, Map3k5, Tcfl5, Adamts3, Mesp2, Bcl6b, Emp2, Edaradd, Tspo, Gsx2, Ahrr, Icosl, Gpc3, Tshz2, Tbc1d8b, Celf4, Bcar3, Rbp1, Ppp1r3g, Lpl, Ptpru, Stil, Rps6ka1, Adcy3, Cav1, Ucp2, Stac2, Pmch, Gm98, Dkk3, Fgd5, Dlx1, Ezr, Dlk1, Cdkn3, Prrx1, Kcp, Lass4, Dusp9, Derl3, Sorbs3, Pde1a, Has2, Gas2l3, Jph4…
GO:0044238	primary metabolic process	0.00221624	1.15791e-06	161	376	7950	25485	0	0	Bub1b, Nek2, B3gnt5, Zbtb42, Lhx2, Tuba8, Pde5a, Vax1, Aff3, Smad7, Bcl11b, Pfkl, Rras, Ramp2, Map3k5, Eno2, Liph, Lpgat1, Tcfl5, Adamts3, B3galnt1, Mesp2, Bcl6b, Sult4a1, Tspo, Gsx2, Cyp39a1, Ahrr, Fbxo17, Icosl, Gpc3, Tshz2, Tbc1d8b, Celf4, Gpx3, Pbk, Rbp1, Ppp1r3g, Lpl, Ptpru, Rps6ka1, Adcy3, Cav1, Mlkl, Gm98, Dkk3, Dlx1, Cdkn3, Ydjc, Prrx1, Kcp, Lass4, Dusp9, Gen1, Nynrin, Dusp26, Derl3, Sorb…
GO:0051239	regulation of multicellular organismal process	0.00224806	1.17453e-06	57	376	1997	25485	0	0	Pbx3, Snca, Thbd, Casp8, Dlx2, Pde5a, Pmch, Vax1, Gm98, Smad7, Dlx1, Bcl11b, Rras, Prkcz, Egln1, Ramp2, Ada, Hpse, Prom1, Hey2, Jph4, Vash2, Tspo, Adamts20, Vegfa, Mycn, Gsx2, Tgfb3, Stat5a, Afap1l2, Rbp4, Ror2, B4galt1, Tnfrsf13c, Cd83, Maff, Hmgb2, Gdf10, Gpc3, Icosl, Hopx, Igfbp5, Sfrp2, Tgfb1i1, Rbp1, Lpar1, Gli3, Enpp1, Cyba, Rnf128, Rarb, Ephb2, Col4a2, Cav1, Adora2a, Itpr3, Lmcd1
GO:0023056	positive regulation of signaling	0.00255698	1.33594e-06	32	376	847	25485	0	0	Fgfbp3, Snca, Unc5b, Casp8, Pde5a, Avpi1, Prkcz, Prrx1, Map3k5, Kcp, Ada, Hpse, Sorbs3, Itga1, Emp2, Adamts20, Vegfa, Tgfb3, Afap1l2, Ror2, Gpc3, Sfrp2, Igfbp5, Tgfb1i1, Lpar1, Rasd2, Gper, Itpr3, Adora2a, Cav1, Lmcd1, Zfp423
GO:0010647	positive regulation of cell communication	0.0027562	1.44002e-06	32	376	850	25485	0	0	Fgfbp3, Snca, Unc5b, Casp8, Pde5a, Avpi1, Prkcz, Prrx1, Map3k5, Kcp, Ada, Hpse, Sorbs3, Itga1, Emp2, Adamts20, Vegfa, Tgfb3, Afap1l2, Ror2, Gpc3, Sfrp2, Igfbp5, Tgfb1i1, Lpar1, Rasd2, Gper, Itpr3, Adora2a, Cav1, Lmcd1, Zfp423
GO:0019471	4-hydroxyproline metabolic process	0.0030163	1.57591e-06	4	376	7	25485	0	0	P4ha1, P4ha2, Egln3, Egln1
GO:0045595	regulation of cell differentiation	0.0032962	1.72215e-06	38	376	1118	25485	0	0	Phf19, Casp8, Dlx2, Pde5a, Vax1, Dlx1, Bcl11b, Prkcz, P2ry12, Ramp2, Trib3, Ada, Prom1, Hey2, Tspo, Adamts20, Vegfa, Ldb2, Tgfb3, Mycn, Stat5a, B4galt1, Cd83, Maff, Hmgb2, Gdf10, Hopx, Sfrp2, Igfbp5, Tgfb1i1, Rbp1, Lpar1, Lpl, Gli3, Rarb, Enpp1, Ephb2, Cav1
GO:0001944	vasculature development	0.00338332	1.76767e-06	24	376	537	25485	0	0	Casp8, Ephb4, Smad7, B4galt1, Nrp2, Loxl2, Col18a1, Rras, Prokr1, Gpc3, Sfrp2, Egln1, Prrx1, Ramp2, Col4a1, Hpse, Gli3, Hey2, Tnfaip2, Ephb2, Col4a2, Vash2, Cav1, Vegfa
GO:0071840	cellular component organization or biogenesis	0.00364692	1.90539e-06	92	376	3893	25485	0	0	Bub1b, Nek2, Phf19, Podxl, Unc5b, Hk2, Lhx2, Tuba8, Vax1, Smad7, Bcl11b, Efnb3, Pfkl, Epb4.1l4b, 4930506M07Rik, Prkcz, Mfap2, Cdc25c, P2ry12, Ramp2, Cdca2, Pdzrn3, Prom1, Itga1, Adamts20, Tgfb3, Plec, Loxl2, Kif11, Hmgb2, Cdca3, Olfml2b, Hopx, Gpc3, Sfrp2, Celf4, Gpx3, Shq1, Chd3, Lpl, Kazald1, Eln, Cyba, Kif26a, Cdca8, Itpr3, Cav1, Adora2a, 2810417H13Rik, Cep55, Snca, Casp8, Gchfr, Syce2, Gm98, …
GO:0060548	negative regulation of cell death	0.00397901	2.0789e-06	27	376	659	25485	0	0	Snca, Tgfb3, Stat5a, Plk1, Ucp2, Dlx1, Bcl11b, Fam129b, Hmgb2, Prokr1, Prkcz, Sfrp2, Ramp2, Ada, Mdk, Slc2a3, Gli3, Ier3, Stil, Hey2, Sncb, Aurkb, Rps6ka1, Cav1, Adora2a, Vegfa, Adamts20
GO:0009889	regulation of biosynthetic process	0.00457858	2.39215e-06	77	376	3088	25485	0	0	Phf19, Zbtb42, Lhx2, Adcy7, Vax1, Zfp395, Aff3, Smad7, Bcl11b, Sap30, Prkcz, P2ry12, Egln1, Ramp2, Tcfl5, Mesp2, Bcl6b, Tspo, Npr3, Gsx2, Tgfb3, Larp6, Nampt, Afap1l2, Ahrr, Ror2, Loxl2, Hmgb2, Hopx, Icosl, Gpc3, Tshz2, Sfrp2, Ppp1r3g, Ppp1r3b, Rps6ka1, Adcy3, Cav1, Adora2a, Snca, Pbx3, Gchfr, Dlx2, Gm98, Dkk3, Dlx1, Prrx1, Trib3, Lass4, Kcp, Mdk, Sorbs3, Hey2, Vegfa, Ldb2, Mapk12, Dhh, Mycn, Sta…
GO:0009967	positive regulation of signal transduction	0.00512671	2.67853e-06	30	376	791	25485	0	0	Fgfbp3, Unc5b, Tgfb3, Casp8, Pde5a, Avpi1, Afap1l2, Ror2, Prkcz, Gpc3, Igfbp5, Sfrp2, Tgfb1i1, Prrx1, Map3k5, Kcp, Ada, Hpse, Lpar1, Rasd2, Gper, Sorbs3, Itga1, Emp2, Cav1, Adora2a, Zfp423, Vegfa, Lmcd1, Adamts20
GO:0097285	cell-type specific apoptotic process	0.00531854	2.77876e-06	18	376	334	25485	0	0	Snca, Tgfb3, Stat5a, Dlx1, Fam162a, Sfrp2, Ramp2, Ada, Mdk, Gli3, Itga1, Sncb, Aurkb, Pde1a, Hey2, Egln3, Cav1, Adora2a
GO:0048514	blood vessel morphogenesis	0.00588548	3.07496e-06	21	376	442	25485	0	0	Casp8, Ephb4, Smad7, B4galt1, Nrp2, Loxl2, Col18a1, Rras, Sfrp2, Egln1, Prrx1, Ramp2, Col4a1, Hpse, Hey2, Ephb2, Col4a2, Vash2, Tnfaip2, Cav1, Vegfa
GO:0019511	peptidyl-proline hydroxylation	0.00596223	3.11506e-06	4	376	8	25485	0	0	P4ha1, P4ha2, Egln3, Egln1
GO:0008283	cell proliferation	0.00687174	3.59025e-06	43	376	1385	25485	0	0	Pde5a, Vax1, Bcl11b, Col18a1, Prkcz, Prrx1, Ada, Hpse, Gng2, Hey2, Pde1a, Itga1, Has2, Vash2, Tspo, Vegfa, Npr3, Tgfb3, Mycn, Stat5a, Apobec1, Nampt, Rbp4, Ror2, B4galt1, Loxl2, Tnfrsf13c, Hmgb2, Gpc3, Icosl, Igfbp5, Pth1r, Sfrp2, Cnn2, Gli3, Ptpru, Cyba, Rarb, Sox7, Egln3, Cav1, Adora2a, Elf4
GO:0031324	negative regulation of cellular metabolic process	0.00699054	3.65232e-06	42	376	1339	25485	0	0	Snca, Zbtb42, Dlx2, Vax1, Dkk3, Smad7, Dlx1, Sap30, Prkcz, P2ry12, Prrx1, Trib3, Dusp9, Sorbs3, Bcl6b, Hey2, Tspo, Vegfa, Npr3, Tgfb3, Mycn, Apobec1, Plk1, Ahrr, Loxl2, Hmgb2, Hopx, Igfbp5, Sfrp2, Shq1, Rasd2, Ier3, Gli3, Enpp1, Rnf128, Rarb, Aurkb, Sox7, Adora2a, Cav1, Zfp423, Lmcd1
GO:0009058	biosynthetic process	0.00722305	3.7738e-06	100	376	4411	25485	0	0	B3gnt5, Phf19, Zbtb42, Lhx2, Adcy7, Vax1, Zfp395, Aff3, Smad7, Bcl11b, Rdh9, Sap30, Prkcz, P2ry12, Egln1, Ramp2, Eno2, Lpgat1, Tcfl5, B3galnt1, Mesp2, Bcl6b, Tspo, Npr3, Larp6, Gsx2, Tgfb3, Cyp39a1, Nampt, Afap1l2, Ahrr, Rbp4, Ror2, Cercam, Loxl2, Hmgb2, Hopx, Icosl, Gpc3, Tshz2, Sfrp2, Ppp1r3g, Ppp1r3b, Lpl, Cyba, Rps6ka1, Adcy3, Cav1, Adora2a, 2810417H13Rik, Pbx3, Snca, Gchfr, Dlx2, Gm98, Dkk3,…
GO:0005975	carbohydrate metabolic process	0.00807865	4.22082e-06	24	376	565	25485	0	0	Snca, B3gnt5, Hk2, B4galnt1, Rbp4, Cercam, B4galt1, Pfkl, Igfbp5, Ydjc, Pth1r, Eno2, Ppp1r3g, Hpse, Slc35c1, Ppp1r3b, Galk1, Gbe1, Derl3, B3galnt1, Ier3, Enpp1, Pfkp, Man1c1
GO:0009966	regulation of signal transduction	0.00853699	4.46029e-06	49	376	1686	25485	0	0	Fgfbp3, Snca, Unc5b, Casp8, Pde5a, Avpi1, Dkk3, Smad7, Fgd5, Dlk1, Prkcz, Ramp2, Prrx1, Map3k5, Trib3, Kcp, Dusp9, Ada, Hpse, Sorbs3, Hey2, Itga1, Emp2, Adamts20, Vegfa, Tgfb3, Afap1l2, Ror2, Card10, Cnih3, Fam162a, Gpc3, Igfbp5, Sfrp2, Tbc1d8b, Tgfb1i1, Slc35c1, Lpar1, Rasd2, Gper, Edar, Gli3, Enpp1, Kif26a, Sox7, Cav1, Adora2a, Zfp423, Lmcd1
GO:0009893	positive regulation of metabolic process	0.00854408	4.46399e-06	54	376	1934	25485	0	0	Snca, Phf19, Casp8, Lhx2, Adcy7, Dlx2, Pde5a, Avpi1, Gm98, Smad7, Bcl11b, Prkcz, Ramp2, Map3k5, Trib3, Mdk, Mesp2, Hey2, Itga1, Tspo, Vegfa, Ldb2, Tgfb3, Mycn, Stat5a, Plk1, Apobec1, Nampt, Afap1l2, Ahrr, Ror2, Card10, Tnfrsf13c, Hmgb2, Gpc3, Icosl, Pth1r, Sfrp2, Cnn2, Tgfb1i1, Celf4, Ppp1r3g, Lpar1, Rasd2, Gli3, Ier3, Rarb, Rps6ka1, Adcy3, Sox7, Adora2a, Cav1, Zfp423, Elf4
