# Supplementary material for: Effect of Bmi1 over-expression on gene expression in adult and embryonic murine neural stem cells
Source: Sci Rep. 2018 May 10;8:7464. doi: 10.1038/s41598-018-25921-8 (PMC5945652; doi:10.1038/s41598-018-25921-8)
Supplement: Supplementary file 4 — Supplementary Table S4 [file 41598_2018_25921_MOESM4_ESM.xlsx]

## Sheet: Sheet1
Supplementary Table S4. Effect of Bmi1 overexpression on expression of 84 imprinted genes.
Gene symbol	entrez id	Average control	Average Bmi1 oe	log2 change	paired_ttest_p-val	q-value
Ndn	17984	12.2586	8.15562	-4.10296	1.93562e-05	0.0322438
Tssc4	56844	11.7451	9.87116	-1.87391	0.000871135	0.0733315
Sfmbt2	353282	4.44435	2.71844	-1.72591	0.0466345	0.135028
Peg3	18616	9.38854	8.13117	-1.25737	0.00196998	0.0762947
Impact	16210	10.6666	9.57209	-1.09448	0.0486068	0.136925
Ddc	13195	5.07948	4.02045	-1.05903	0.141873	0.206763
Pon2	330260	9.99694	8.98743	-1.00951	0.0223182	0.110368
Peg10	170676	11.6422	10.7933	-0.848964	0.126487	0.19605
Blcap	53619	12.9351	12.1747	-0.760409	0.0204383	0.108405
Kcnq1ot1	63830	5.2235	4.54774	-0.675767	0.128891	0.197726
Mkrn3	22652	7.79155	7.16671	-0.624839	0.121527	0.191793
Zrsr1	22183	9.94124	9.40902	-0.532216	0.124606	0.194386
Zdbf2	73884	4.50424	3.97551	-0.528724	0.244797	0.261633
Axl	26362	9.367	8.86644	-0.500563	0.189165	0.233017
Sgce	20392	7.59938	7.10549	-0.493887	0.100365	0.177897
Usp29	57775	6.14299	5.66461	-0.478379	0.0618377	0.148718
Pon3	269823	3.97437	3.51332	-0.461056	0.25865	0.267505
Osbpl5	79196	6.78033	6.34295	-0.437381	0.0684859	0.154409
H13	14950	6.37881	5.94833	-0.43048	0.0218742	0.109792
Zim1	22776	5.91381	5.49676	-0.417045	0.159551	0.216593
Plagl1	22634	6.87642	6.54566	-0.330765	0.313292	0.292241
Tnfrsf23	79201	3.75249	3.44951	-0.302974	0.0603069	0.147709
Peg12	27412	10.5201	10.2349	-0.285174	0.132307	0.199658
Casd1	213819	8.05919	7.78172	-0.277473	0.0747551	0.160052
Cdkn1c	12577	4.41004	4.16812	-0.241919	0.114197	0.18766
Ppp1r9a	243725	11.2245	11.0049	-0.219566	0.196533	0.236595
Dcn	13179	4.12214	3.9296	-0.192547	0.427467	0.34032
Nnat	18111	12.5367	12.3734	-0.16334	0.301447	0.287389
Meg3	17263	4.95229	4.80386	-0.148423	0.534977	0.380414
Cd81	12520	13.984	13.8381	-0.145842	0.0686728	0.15454
Htra3	78558	5.69789	5.55219	-0.145696	0.494007	0.365559
Nespas	56802	3.24479	3.0992	-0.145585	0.845144	0.479767
Trappc9	76510	8.76413	8.62409	-0.140043	0.336235	0.303152
Magel2	27385	3.89296	3.76946	-0.123493	0.69104	0.430399
Gnas	14683	9.27961	9.18576	-0.093843	0.510025	0.371572
Tfpi2	21789	2.71459	2.63702	-0.0775695	0.663369	0.422304
Calcr	12311	3.17715	3.13553	-0.0416177	0.777141	0.458362
Ins2	16334	5.80469	5.77695	-0.0277456	0.923238	0.501226
Tspan32	27027	2.78375	2.75915	-0.0246015	0.579331	0.395178
Nap1l4	17955	13.7024	13.6848	-0.0175303	0.496518	0.366604
Drd1a	13488	5.65288	5.63637	-0.0165081	0.968579	0.513395
Gatm	67092	10.0756	10.063	-0.0126451	0.880876	0.488941
Gpr1	241070	3.33402	3.3358	0.0017856	0.991653	0.518592
Mcts2	66405	9.7523	9.75853	0.0062332	0.98196	0.516329
Tbc1d12	209478	10.7954	10.8028	0.00748599	0.886075	0.490712
Ampd3	11717	9.27193	9.29213	0.0202024	0.950704	0.50893
Th	21823	4.10694	4.15931	0.052363	0.714974	0.437748
Asb4	65255	4.19591	4.26534	0.0694299	0.7501	0.44926
Zfp64	22722	6.90108	6.97532	0.07424	0.712521	0.43708
Phactr2	215789	6.86235	6.94205	0.0796969	0.79087	0.462963
Klrb1f	232408	2.7745	2.89175	0.117253	0.71382	0.437413
Rasgrf1	19417	3.97506	4.10483	0.129774	0.482896	0.361284
Dhcr7	13360	13.1143	13.2494	0.135106	0.0175697	0.105568
Cmah	12763	2.29773	2.43987	0.142139	0.209396	0.243919
Nap1l5	58243	12.3071	12.4538	0.146706	0.402925	0.331162
Qpct	70536	10.9308	11.0814	0.150637	0.331838	0.301319
Ube3a	22215	9.80522	9.97422	0.169004	0.1866	0.231719
Mst1r	19882	4.72207	4.89269	0.170627	0.623287	0.410487
Klf14	619665	4.21471	4.39415	0.17944	0.635293	0.414209
Slc22a18	18400	5.16647	5.34643	0.179964	0.611737	0.40667
Art5	11875	5.32653	5.51844	0.191913	0.113669	0.187337
Atp10a	11982	7.5933	7.79071	0.197415	0.00397029	0.0805302
Ascl2	17173	3.22478	3.42266	0.197882	0.181831	0.229478
Wt1	22431	2.42435	2.65631	0.231962	0.366843	0.316779
Commd1	17846	10.4709	10.7093	0.238469	0.45968	0.352182
Igf2	16002	3.67042	3.91413	0.243709	0.283854	0.279754
Slc22a2	20518	4.07553	4.32033	0.244799	0.347727	0.308231
Slc38a4	69354	2.79712	3.04554	0.248416	0.0658968	0.152092
Kcnq1	16535	4.52776	4.77672	0.248961	0.381666	0.322953
Ins1	16333	3.81559	4.0672	0.251607	0.475881	0.358997
Phlda2	22113	5.78174	6.04296	0.26122	0.154739	0.214184
Dlx5	13395	3.90469	4.17074	0.266047	0.382648	0.323367
Scin	20259	2.77134	3.05461	0.283267	0.0801667	0.163724
Copg2	54160	9.15052	9.55393	0.403408	0.0894863	0.170042
Airn	104103	6.23109	6.75227	0.521176	0.00888098	0.0910545
Rian	75745	3.97651	4.50886	0.532351	0.176929	0.226452
Igf2r	16004	7.09455	7.65006	0.555506	0.0080502	0.0903849
Mest	17294	11.9538	12.5568	0.603031	0.102593	0.179552
Grb10	14783	6.01067	6.80241	0.791734	0.00356341	0.080081
Cobl	12808	5.99248	6.80639	0.813908	0.0118113	0.0952903
H19	14955	6.82515	7.77669	0.951536	0.156849	0.215087
Cntn3	18488	5.43335	6.67876	1.24541	0.0112541	0.0943756
Slc22a3	20519	5.64651	8.80268	3.15616	0.0261122	0.116207
Dlk1	13386	5.79406	9.38882	3.59476	0.00115718	0.0757204
