# Supplementary material for: Effect of Bmi1 over-expression on gene expression in adult and embryonic murine neural stem cells
Source: Sci Rep. 2018 May 10;8:7464. doi: 10.1038/s41598-018-25921-8 (PMC5945652; doi:10.1038/s41598-018-25921-8)
Supplement: Supplementary file 5 — Supplementary Table S5 [file 41598_2018_25921_MOESM5_ESM.xlsx]

## Sheet: Doetsch-MG_cluster_centered_K_G
Supplementary Table S5. Genes belonging to clusters shown in Figure 2
Cluster	Gene name
1	Aatk
1	Acta2
1	Adam11
1	Adra1a
1	Adra2a
1	Adrb2
1	Agt
1	Anxa3
1	Anxa7
1	Apoa1
1	Apod
1	Aqp2
1	Barx1
1	Bmp7
1	Cacnb4
1	Car8
1	Capn5
1	Cd82
1	Cd83
1	Cobl
1	Comp
1	Csf1
1	Ctsh
1	Dab2
1	Slc6a3
1	Ddn
1	Dlk1
1	Dmp1
1	Ednra
1	Epb4.1l3
1	Stom
1	Faah
1	Fcgrt
1	Flt1
1	Fut7
1	Fzd6
1	Gng8
1	Lpar1
1	Gpr3
1	Grid1
1	Hfe
1	Foxj1
1	Hic1
1	Hrh1
1	Hs3st3a1
1	Htr1b
1	Htr2b
1	Il10rb
1	Il15ra
1	Il1rap
1	Itga7
1	Kcna1
1	Kcna4
1	Kcnj16
1	Kcnma1
1	Kdr
1	Klf2
1	Cd93
1	Foxc1
1	Msx1
1	Mtl5
1	Muc1
1	Mybpc3
1	Nap1l2
1	Ncam2
1	Npas2
1	Otp
1	Pcp4
1	Pde4a
1	Pitx1
1	Pla2g4a
1	Pla2g5
1	Lgals3bp
1	Prkg2
1	Psen2
1	Pstpip2
1	Ptgdr
1	Ptprd
1	Ptprk
1	Pygm
1	Rasgrp2
1	Rara
1	Rarg
1	Renbp
1	Rfx2
1	Rom1
1	Sct
1	Cxcl12
1	Serpinf1
1	St6galnac4
1	Slc1a1
1	Slc1a6
1	Slfn2
1	Sox7
1	Spp1
1	Stat5a
1	Synj2
1	Tcf7l1
1	Tfeb
1	Tes
1	Tgfa
1	Tgfbr2
1	Tgfbr3
1	Thbd
1	Tle2
1	Clec3b
1	Tnfaip2
1	Tns1
1	Trpc3
1	Unc5c
1	Upk3a
1	Zbtb7b
1	Zic1
1	Zim1
1	Adamts5
1	Tenm4
1	Pacsin1
1	Scn11a
1	Aldh1a7
1	Esrrg
1	Podxl
1	Trpm2
1	Rabgap1l
1	Dnajc12
1	Lmcd1
1	Crim1
1	Dlc1
1	Neu3
1	Grb14
1	Il27ra
1	Vamp5
1	Col5a3
1	Pcdh7
1	Cpq
1	Astn2
1	Extl1
1	Espn
1	Ctsf
1	Rapgef4
1	Cacna2d2
1	Bcam
1	Kcne4
1	Rsad2
1	Mmp19
1	Fam184b
1	Pex5l
1	Arhgap23
1	Slc4a8
1	Cd274
1	Ptges
1	Scube1
1	Cystm1
1	Lce3b
1	Ahnak
1	1810034E14Rik
1	Sorcs3
1	Hrasls5
1	Fuca2
1	Spats2l
1	Isoc2b
1	Nudt7
1	Ubxn11
1	Aldh3b1
1	Tmem100
1	Lurap1
1	Fam212a
1	Ppp1r14a
1	1110007C09Rik
1	Caly
1	Cgref1
1	Tmem53
1	Zfp467
1	Dnaic1
1	Ydjc
1	1700007K13Rik
1	1700018A14Rik
1	2310015B20Rik
1	Cmbl
1	Clybl
1	Ttc39b
1	Cd248
1	Krt28
1	4933407L21Rik
1	Arhgap26
1	Rbks
1	Myo1e
1	9130004J05Rik
1	Acy3
1	Wdr27
1	Slc41a3
1	Slc46a3
1	Dpep3
1	Ppm1j
1	2010300C02Rik
1	Cda
1	2610035D17Rik
1	2610203C22Rik
1	Shisa9
1	Mblac2
1	Slc25a42
1	1700084J12Rik
1	Grip1
1	Samd4
1	Elovl7
1	4833418N02Rik
1	Shpk
1	Spsb1
1	Setmar
1	Dynlrb2
1	Hspb9
1	Pou5f2
1	Pcdh1
1	Higd1b
1	Krt24
1	Rftn1
1	Phf15
1	Zc3h6
1	Crispld2
1	Bhlhe41
1	Ghdc
1	Hspb8
1	Tmprss5
1	Tmem108
1	Bambi-ps1
1	Sytl2
1	Tas1r3
1	Cd163
1	B3galt5
1	Csmd1
1	Olfml3
1	Kcnc4
1	Tmem56
1	Gpr153
1	Acacb
1	Oaf
1	Gstt3
1	Zfr2
1	Pnpo
1	Synpo
1	Meig1
1	Rhox9
1	Amigo2
1	Ccdc65
1	Dlk2
1	Afap1l1
1	Kazald1
1	Slc25a45
1	Mylk
1	Coro2a
1	Bfsp2
1	Camk2d
1	Rarres1
1	Krt5
1	Arhgef28
1	Scn2a1
1	Cygb
1	Foxn4
1	Boc
1	Gjc3
1	Plxnb3
1	Card14
1	Zbtb7c
1	Skor1
1	Klhl29
1	Triqk
1	Tifa
1	Mfsd9
1	Syne3
1	Pdlim2
1	Slc39a14
1	Lgi3
1	Tmem82
1	Arhgap29
1	Slc25a29
1	Traf3ip3
1	Fam5c
1	Iba57
1	Plekhd1
1	Slc7a4
1	Clic5
1	Lims2
1	Opalin
1	Afap1l2
1	Ablim1
1	Eno4
1	5430435G22Rik
1	Camk1d
1	Olfm3
1	Eva1b
1	Sh2d5
1	Tnip2
1	Tmem150c
1	Arhgap24
1	Sds
1	Oas1e
1	B3gnt4
1	Micall2
1	Amz1
1	Creb5
1	Cyp26b1
1	Rerg
1	Gm4876
1	Luzp2
1	Galnt18
1	Gm166
1	Tpcn2
1	Zfp599
1	Zbtb16
1	Parp3
1	Slc24a4
1	Ttc38
1	Dact2
1	Snph
1	Slc22a15
1	Fam221b
1	Nyap1
1	Gimap8
1	Olfml1
1	Ppp1r3b
1	Layn
1	Klk8
1	9930012K11Rik
1	Adamtsl3
1	Ccdc153
1	Nlrx1
1	Tmem132e
1	Sctr
1	A730056A06Rik
1	Ano4
1	Fndc9
1	Fam179a
1	Lypd6
1	Fry
1	Fam19a4
1	Vstm4
1	Mdga2
1	D330050G23Rik
1	Fam163a
1	Sertm1
1	4930570G19Rik
1	Wipf3
1	Slc9a9
1	Xkrx
1	Kcp
1	Col27a1
1	4930485B16Rik
1	Shisa6
1	Scarf1
1	Cdkl4
1	Ccdc164
1	Apold1
1	6430531B16Rik
1	AY761184
1	Fndc5
1	Slitrk3
1	Dbpht2
1	D630004N19Rik
1	Ankrd34a
1	Dcpp3
1	Ptchd4
1	G530011O06Rik
1	Gm11744
1	D4Ertd617e
1	Gm12758
1	Gm10941
2	Chrna4
2	Bcat1
2	Bche
2	Bcl7c
2	Blm
2	Brca1
2	Brca2
2	Btg2
2	Bub1
2	Bub1b
2	Aspm
2	Ccnb2
2	Ccne1
2	Ccne2
2	Ccnf
2	Cd1d1
2	Cdc25a
2	Cdc25c
2	Cdc45
2	Cdk5r1
2	Cdkn2c
2	Cenpa
2	Chek1
2	Chga
2	Chgb
2	Socs3
2	Coro1a
2	Col5a2
2	Cplx1
2	Dhfr
2	Dll3
2	Dlx1
2	Dnahc11
2	Doc2a
2	Dvl3
2	Smarcad1
2	Bcl11a
2	Fbln2
2	Frat1
2	Gabrb3
2	Gpd1
2	Gjc1
2	Gng2
2	Gng3
2	Gsx1
2	Gsto1
2	Hap1
2	Hells
2	Hmmr
2	Elavl2
2	Elavl4
2	Ier2
2	Incenp
2	Kcnc1
2	Kif11
2	Kif4
2	Aff3
2	Lmnb2
2	Lrp6
2	Mxd3
2	Mapkapk2
2	Mcm5
2	Melk
2	Men1
2	Kitl
2	Myb
2	Myo1b
2	Nbl1
2	Nes
2	Pafah1b3
2	Pak3
2	Pbx3
2	Plk1
2	Plxna2
2	Pola2
2	Pold1
2	Pold2
2	Pole
2	Pole2
2	Scand1
2	Prkar2b
2	Kif20a
2	Rad51
2	Rad51ap1
2	Rangap1
2	Rbl1
2	Rgs16
2	Rnf2
2	Polr2a
2	Rtn2
2	Sf3a2
2	Shmt1
2	Stil
2	Slc16a7
2	Slit2
2	Sox4
2	Sptbn2
2	Plk4
2	Aurkb
2	Aurka
2	Syn1
2	Sdc1
2	Taf6
2	Tcf3
2	Vps72
2	Tcte1
2	Tesk1
2	Tgif1
2	Timeless
2	Tsg101
2	Ttk
2	Dpysl3
2	Umps
2	Vars
2	Wbp1
2	Wee1
2	Zfp41
2	Zik1
2	Cdc6
2	Fiz1
2	Nelfa
2	Cenph
2	Racgap1
2	Cadps
2	Dbf4
2	Skp2
2	Peg12
2	Tinf2
2	Gtse1
2	Slc25a13
2	Nasp
2	Knstrn
2	Hn1l
2	Nhp2
2	E2f7
2	Ncaph2
2	Nptx2
2	Bysl
2	Insm1
2	Nell2
2	Spag5
2	Nme6
2	Ncapg
2	Panx1
2	Cyp39a1
2	Ftsj3
2	Dbn1
2	Txnip
2	Net1
2	Spen
2	Sssca1
2	Nme4
2	Psrc1
2	Gmnn
2	Lrdd
2	Rad18
2	Pcbp4
2	Cenpk
2	Mllt1
2	Suv39h2
2	Eefsec
2	Cenpw
2	Cenpp
2	Arrdc4
2	Magohb
2	Nipsnap3b
2	Metap1d
2	Cenpm
2	Mis18a
2	Mcm8
2	Msantd3
2	Nuf2
2	Polr3k
2	Mrpl45
2	Pmf1
2	Ndc80
2	Fbxo5
2	Cdt1
2	Zmynd19
2	Ube2t
2	Med18
2	Eri1
2	Tmem35
2	Sncaip
2	Cdca5
2	Mrrf
2	2810417H13Rik
2	Dcakd
2	Ncapd2
2	Mrpl14
2	Rnf122
2	Ubap2
2	Zfp580
2	Chac1
2	Rfc3
2	Ptrhd1
2	Trip13
2	Cad
2	Nup43
2	Apitd1
2	Cep85
2	Mcm10
2	Kif18b
2	Poc1a
2	2610034B18Rik
2	Draxin
2	Cenpl
2	Zdhhc2
2	Oip5
2	Arhgap19
2	Mtfr2
2	Kif23
2	Mlf1ip
2	Fam83d
2	Haus5
2	Antxr2
2	Esco2
2	Rfc5
2	Cenpn
2	Cdkn3
2	Sgol1
2	Lin9
2	Pdia5
2	Tonsl
2	Sass6
2	BC068157
2	Ccsap
2	Kif2c
2	Fam110a
2	4632434I11Rik
2	Cep55
2	Neto2
2	Parpbp
2	Igfbpl1
2	Ppp1r18
2	Prss23
2	Casc5
2	Dtl
2	2700099C18Rik
2	Ints7
2	Bora
2	Gins3
2	Pus7l
2	Uck2
2	Ckap2
2	Tfap4
2	Nans
2	Kti12
2	Zfp518b
2	Cenpi
2	Tubg1
2	Tmem17
2	Rcor2
2	4930427A07Rik
2	Tdp1
2	Ankrd32
2	Espl1
2	0610012G03Rik
2	Wdr90
2	Tcf19
2	Celsr3
2	Cdc20
2	Cenpf
2	B3gnt5
2	Fam72a
2	Cdca2
2	E2f8
2	Fam64a
2	Lmo1
2	Kif22
2	Pmch
2	Chaf1b
2	Rad51c
2	Lsm10
2	Zfp704
2	Rtkn2
2	Zfp184
2	Vps37d
2	Pif1
2	Kntc1
2	Fanci
2	Tmem151b
2	Mms22l
2	Frat2
2	Sertad4
2	Chtf18
2	Ncaph
2	Cntrob
2	Nle1
2	G2e3
2	Baz1a
2	Mis18bp1
2	Sipa1l1
2	Cdca7l
2	Depdc1b
2	Cenpj
2	Dap
2	Mkl1
2	Aaas
2	Bnip1
2	Anks1
2	Rbbp8
2	Rnf165
2	Pprc1
2	Dyrk3
2	Vash2
2	Kif18a
2	Gdap1l1
2	Cenpe
2	BC026590
2	Tmem39b
2	Pdik1l
2	9430015G10Rik
2	Zfp637
2	Dchs1
2	Dcun1d3
2	Neil3
2	Zfp868
2	Ddx49
2	Ankle1
2	Topbp1
2	Mex3d
2	Zfp367
2	Cchcr1
2	Ccdc112
2	E2f2
2	Rundc3b
2	D8Ertd82e
2	Olfm2
2	Eda2r
2	Eme1
2	Brpf3
2	Clspn
2	Pank4
2	Fam155a
2	Prr11
2	Trp53i11
2	C2cd3
2	Podxl2
2	Ttll1
2	Ddx11
2	Soga1
2	Vprbp
2	Dna2
2	B4galnt4
2	Trim67
2	Cntln
2	Dnph1
2	Mreg
2	BC055324
2	Gse1
2	Zbtbd6
2	AI506816
2	Shf
2	Iqgap2
3	Aspa
3	Adssl1
3	Avil
3	Aire
3	Apoc3
3	Bmpr1b
3	C4bp-ps1
3	Cd38
3	Mia
3	Chi3l1
3	Ovgp1
3	Cideb
3	Cldn5
3	Col11a2
3	Col1a1
3	Cpeb1
3	Hapln1
3	Crym
3	Ctla2a
3	Dio2
3	Drp2
3	Erbb3
3	Evi2a
3	Eya1
3	Fgf2
3	Fmo1
3	Fzd4
3	Gdf10
3	Gem
3	Gfap
3	Ggta1
3	Gjb2
3	Gjb6
3	Grk4
3	Grid2
3	Serpind1
3	Heph
3	Hgf
3	Hmgcs2
3	Hrh2
3	Hs3st1
3	Igtp
3	Il17ra
3	Kcna2
3	Kifc2
3	Hivep3
3	Krt32
3	Lifr
3	Loxl1
3	Lrrc23
3	Mag
3	Mal
3	Man1a
3	Cd46
3	Meg3
3	Mgp
3	Mobp
3	Mog
3	Nat1
3	Nid2
3	P2rx6
3	Pde8a
3	Pdgfrb
3	Pfkfb2
3	Abcb1a
3	Prkcd
3	Pln
3	Ppara
3	Ppfibp2
3	Ppp1r1b
3	Srgn
3	Prodh
3	Klk6
3	Ptprb
3	Ptprt
3	Rasgrf1
3	Rasgrp1
3	Dhrs3
3	Sema4a
3	Serpina3n
3	Trim21
3	Sult1a1
3	Syt3
3	Cntn2
3	Tbxa2r
3	Sry
3	Tek
3	Thrb
3	Tnfrsf1b
3	Tsks
3	Ttr
3	Ucp3
3	Vamp8
3	Vtn
3	Mid2
3	Papss2
3	Dapp1
3	Fgd2
3	B3galt2
3	St6galnac5
3	Slco1a4
3	Slc22a4
3	Aass
3	Ldlrad4
3	Ldhd
3	Lair1
3	Folh1
3	Hif3a
3	Irgm2
3	Sfrp5
3	Fezf2
3	Lgals12
3	Stx1b
3	Cyp2d22
3	Ikbke
3	Tdo2
3	Tas2r108
3	Trim54
3	Nrip2
3	Fads3
3	Gucy1a3
3	Fn3k
3	Syne1
3	Cyp4f14
3	Cubn
3	Serpinb1a
3	Riiad1
3	Tex12
3	1700019D03Rik
3	Naaa
3	1700047M11Rik
3	Echdc3
3	Ccdc80
3	Nat8
3	Cthrc1
3	Cml5
3	Fam25c
3	2610034M16Rik
3	Ddo
3	Tmem144
3	P2ry12
3	Ttll7
3	Enkur
3	Aifm2
3	Osgin1
3	Ccdc19
3	Gatsl3
3	Aifm3
3	Ccdc74a
3	2900052N01Rik
3	Ube2d2b
3	1700111E14Rik
3	Sult6b1
3	4932422M17Rik
3	Snx29
3	4930451C15Rik
3	Hhatl
3	Ncrna00085
3	1700019G17Rik
3	Fggy
3	Fam227a
3	Rian
3	4930579G18Rik
3	Jakmip1
3	Abhd14b
3	Il33
3	9430041J12Rik
3	Lcn12
3	Ermn
3	Lrrc9
3	Gpr146
3	Enpp5
3	Emc9
3	Pcdhb11
3	Clmn
3	Trim34a
3	S1pr5
3	AW011738
3	Eogt
3	Hsd3b7
3	AU040972
3	Cyp4f15
3	Carns1
3	Kank1
3	Slc14a1
3	Irak2
3	Prex2
3	Syt17
3	Rmst
3	Ly6a
3	Palmd
3	Prelp
3	Srgap1
3	Baalc
3	Hnmt
3	Kcnn3
3	Bmp2k
3	Slc2a10
3	Cyp4f13
3	Slc24a6
3	Nme7
3	5033411D12Rik
3	Fam20a
3	Itih5
3	Pamr1
3	Ppp1r36
3	Suox
3	Tapbpl
3	Crygn
3	Cecr5
3	Tcp11l2
3	Efemp1
3	Proca1
3	Unc45b
3	Gpr179
3	Abca8a
3	Dgkb
3	Dbx2
3	Snx32
3	Myrf
3	Trpm3
3	Slc30a10
3	Tor4a
3	Ppp1r3d
3	Gpr171
3	Adamtsl4
3	BC028528
3	Tmem125
3	Slc26a1
3	Eva1a
3	Sez6l2
3	Ttc12
3	Eml6
3	A930017M01Rik
3	Mkl2
3	Rasgrp3
3	Exd1
3	Frem2
3	Myom3
3	Klhdc7a
3	Slc13a4
3	Lgi4
3	Fsd2
3	Ssh3
3	Sdsl
3	Plekhg3
3	Slc26a11
3	Tox2
3	Elmod1
3	Acsm5
3	Hist1h2bp
3	6430573F11Rik
3	A530079E22Rik
3	A330048O09Rik
3	P4ha3
3	Sycp2
3	Ccdc169
3	Mical2
3	4831440E17Rik
3	A330023F24Rik
3	Enpp6
3	E130311K13Rik
3	Frem1
3	C630004L07Rik
3	A530083I20Rik
3	Fa2h
3	Sfmbt2
3	Dio3os
3	Ighg3
3	Tmem151a
3	Slc25a34
3	Flrt1
3	Cyp2c54
3	Zfp941
3	Spag8
3	Pnmal2
3	Gpr62
3	Kalrn
3	Gm12185
3	Gm6297
3	9330101J02Rik
3	Zfp133-ps
3	Gm11696
3	Gm10776
3	5031434O11Rik
3	Gm11627
3	Gm13111
3	Mir22hg
4	Adam12
4	Parp1
4	Apex1
4	Birc5
4	Slc7a1
4	Ccna2
4	Ccnd1
4	Ccnd2
4	Cd24a
4	Cdk1
4	Crmp1
4	Dck
4	Dll1
4	Dlx2
4	Dnmt1
4	Ect2
4	Egr1
4	Egr2
4	Enc1
4	Ezh2
4	Fen1
4	Smc2
4	Fos
4	Gpc1
4	Hcfc1
4	Hdgf
4	Hint1
4	H2afx
4	Hn1
4	Hprt
4	Prmt1
4	Lig1
4	Lmnb1
4	Lrrfip1
4	Lyar
4	Ascl1
4	Mcm3
4	Mcm2
4	Mcm4
4	Mcm7
4	Mest
4	Marcksl1
4	Cited2
4	Mthfd2
4	Commd1
4	Myef2
4	Myt1
4	Nfix
4	Uhrf1
4	Nsg2
4	Pik3r3
4	Ppic
4	Prim1
4	Tmsb4x
4	Ranbp1
4	Rfc2
4	Rpa2
4	Rpia
4	Rps5
4	Rrm2
4	Ruvbl2
4	Stmn3
4	Shcbp1
4	Shfm1
4	Sox11
4	Scarb1
4	Stip1
4	Tacc3
4	Tead2
4	Ppp2r5d
4	Tfdp1
4	Trim28
4	Tk1
4	Tmpo
4	Top2a
4	Traf3
4	Tubb3
4	Tubb5
4	Uchl1
4	Usp10
4	Ung
4	Vrk1
4	Wbp5
4	Coro1c
4	Banf1
4	Casp8ap2
4	Rpl8
4	Asns
4	Lsm2
4	Usp39
4	Pttg1
4	Siva1
4	Lsm4
4	Olig2
4	H2afz
4	Ctps
4	Bok
4	Pbk
4	Reep1
4	Cdca8
4	Hes6
4	Nop58
4	Mrpl12
4	Naa10
4	Csda
4	Aldh18a1
4	Sae1
4	Nxt1
4	Tacc2
4	Crlf2
4	Rqcd1
4	Pcbp3
4	Fxyd6
4	Lima1
4	Tipin
4	Ska2
4	Dnajc15
4	Nop10
4	Rpl7l1
4	Mrps28
4	2310022A10Rik
4	Ndufa7
4	Dctpp1
4	Spc25
4	Rps19bp1
4	Mtap
4	Asf1b
4	Rnaseh2b
4	Mnf1
4	Spc24
4	Pbdc1
4	Nsmce1
4	Rps27l
4	Zwilch
4	Tmem178
4	Gtf2e2
4	Rpa3
4	Ssna1
4	Sgol2
4	1110038B12Rik
4	Ppil1
4	1500012F01Rik
4	2410006H16Rik
4	Med30
4	Polr2i
4	2810025M15Rik
4	Nt5dc2
4	Smc4
4	2010107E04Rik
4	Ckap2l
4	Dclk2
4	Cic
4	Nup93
4	Syce2
4	Cdca4
4	Mex3a
4	2700094K13Rik
4	Camk2n2
4	Cenpv
4	Eif3k
4	Tex30
4	4930579G24Rik
4	Ncapg2
4	Myh10
4	Ehmt1
4	Snrnp25
4	Snhg1
4	Cenpq
4	Mrpl34
4	A430005L14Rik
4	Hmgb2
4	Lrrc59
4	Lbr
4	Qser1
4	Rcc1
4	Noc4l
4	Imp3
4	Rfc4
4	Fam111a
4	Hat1
4	Atf5
4	Mex3b
4	Nusap1
4	Rcc2
4	Pfdn4
4	Sephs1
4	Dut
4	Arhgdia
4	Fnbp1l
4	Srp68
4	Wdhd1
4	Spata13
4	C330027C09Rik
4	Haus1
4	Smyd2
4	Arhgap11a
4	Tgif2
4	Haus6
4	Usp1
4	Arhgap33
4	Prc1
4	Hirip3
4	Aard
4	Ccdc14
4	Neurl1b
4	Mdc1
4	Dkc1
4	Tubgcp3
4	Ccnb1
4	Mthfd1l
4	Gins2
4	Chd7
4	Tpm4
4	Vps37b
4	Ctxn1
4	Bend3
4	Gm1673
4	BC052040
5	Gm13889
5	Alcam
5	Aldh2
5	Aldoc
5	Prdx6
5	Aplp1
5	Apoe
5	Arhgap5
5	Atp1b2
5	Atp8a1
5	Bcan
5	Car2
5	Tpp1
5	Cnp
5	Cry2
5	Dab1
5	Degs1
5	Sparcl1
5	Eno2
5	Epas1
5	Eps15
5	Fgfr2
5	Fnbp1
5	Gabrg1
5	Gpd2
5	Gja1
5	Glul
5	Slc6a9
5	Gria2
5	Nr3c1
5	Gsta4
5	Gstm1
5	Hey1
5	Hspa2
5	Sdc2
5	Id2
5	Il18
5	Lrig1
5	Itga6
5	Kcnk1
5	Lrp1
5	Maoa
5	Mt1
5	Myo6
5	Npc1
5	Oat
5	Omg
5	P4ha1
5	2015-09-03
5	Prnp
5	Psap
5	Ptn
5	Ptprm
5	Rab33b
5	Scd1
5	Scrg1
5	Sepp1
5	Sgk1
5	Slc1a3
5	Slc2a1
5	Sparc
5	Serpine2
5	Bhlhe40
5	Stxbp3a
5	Sdc4
5	Tcn2
5	Timp3
5	Tubb4a
5	Zrsr1
5	Vcl
5	Wfs1
5	Gpc6
5	Tenm3
5	Slc27a1
5	Pla2g7
5	Plekhb1
5	Ndrg2
5	Pmm1
5	Cspg5
5	Acaa2
5	Usp2
5	Gabbr1
5	Slc4a4
5	Pdgfc
5	Cadm1
5	Htra1
5	Dnajb2
5	Cxcl14
5	Smpdl3a
5	Ttyh1
5	Nap1l5
5	Itm2c
5	Tmem176b
5	Grina
5	Sc4mol
5	Sec11c
5	Tril
5	Tmem246
5	Gatm
5	2015-03-01
5	Sec14l2
5	Tmem66
5	Lmbrd1
5	Gpr155
5	Acss1
5	Elovl5
5	Rasl11b
5	Pacrg
5	Megf10
5	Ptplb
5	Kctd6
5	Hsdl2
5	Acsl3
5	Paqr8
5	Cyp2j9
5	Fads1
5	Paqr4
5	Mfsd2a
5	Usp54
5	Sorcs2
5	Trim9
5	Acsbg1
5	Sfxn5
5	Phlpp1
5	Atp1a2
5	6330403K07Rik
5	Aldh6a1
5	Csdc2
5	Grm3
5	Chd9
5	Ank2
5	Vimp
5	Pygb
5	Timp4
5	Laptm4b
5	Ddhd1
5	Mlc1
5	Gpr37l1
5	Tmem47
5	Bai3
5	Arap2
5	Nhsl1
5	Appl2
5	Pcdh17
5	Pla2g16
5	Lrp4
5	Pbxip1
5	Fam214b
5	Slc6a1
5	Leng8
5	Gpm6a
5	Fam63b
5	Adamts4
5	Sh3pxd2b
5	Abat
5	Prex1
5	Nrcam
5	Tmem229a
5	B3galtl
5	Tnik
6	Akp3
6	Alox8
6	Ambp
6	Amh
6	Arhgdib
6	Asgr2
6	Akr1b7
6	Bcl2l10
6	Bdnf
6	Cacnb2
6	S100g
6	Car4
6	Cav3
6	Runx2
6	Runx3
6	Ccr6
6	Cd34
6	Cd48
6	Cd5
6	Cd6
6	Cdh5
6	Ces1g
6	Ccr9
6	Col19a1
6	Col6a3
6	Col1a2
6	Crhr2
6	Crybb3
6	Ctla2b
6	Cyp1b1
6	Cyp3a13
6	Dbh
6	Dcn
6	Adam18
6	Dusp2
6	S1pr3
6	Edn1
6	Elf5
6	En2
6	Epb4.9
6	Epx
6	Erg
6	Ces1e
6	Esr2
6	Etv2
6	Mecom
6	Wfdc18
6	Fgf14
6	Fmo5
6	Fpr-rs3
6	Cidec
6	Ftcd
6	Gbp2
6	Opn1mw
6	Ghrhr
6	Gja4
6	Gjb3
6	Glp1r
6	Glycam1
6	Gna15
6	Gpr44
6	Gpr50
6	Rhpn1
6	Gstm6
6	Guca2a
6	H2-DMb2
6	Hdc
6	Hdgfl1
6	Foxn1
6	Foxf1
6	Mst1
6	Hhex
6	Hmx1
6	Hoxa1
6	Hoxa3
6	Hoxd9
6	Hp
6	Htr6
6	Ido1
6	Igfbp6
6	Il13
6	Inhba
6	Irf4
6	Irs3
6	Irx1
6	Itk
6	F11r
6	Kcnj8
6	Kcns1
6	Klkb1
6	Krt18
6	Krt27
6	Lamb3
6	Laptm5
6	Lat
6	Lbx2
6	Ldb2
6	Lect1
6	Lgals9
6	Lhb
6	Xcl1
6	Cd180
6	Lyl1
6	Sypl2
6	Mmp9
6	Mpeg1
6	Mrvi1
6	Myf6
6	Myh2
6	Myh8
6	Myh6
6	Myog
6	Myt1l
6	Neurog1
6	Nmbr
6	Nodal
6	Npy1r
6	Ntsr1
6	Ocln
6	Fxyd5
6	Oit3
6	Osmr
6	P2ry2
6	Pabpc2
6	Reg3b
6	Pdcd1
6	Pde6g
6	Pecam1
6	Pgr
6	Pkdrej
6	Serpine1
6	Lcp1
6	Endou
6	Ptgs1
6	Ptprr
6	Rag2
6	Rasal1
6	Rbp3
6	Reg2
6	Rgs4
6	Rgs5
6	Rnase1
6	Slc22a8
6	Rpe65
6	Trim30a
6	Rs1
6	Sfpi1
6	Slfn4
6	Sntb2
6	Sod3
6	Sox10
6	Serpina3m
6	Stra8
6	T
6	Tacr2
6	Tbr1
6	Tbx15
6	Tbx2
6	Tbx3
6	Tcap
6	Tfap2a
6	Tead4
6	Tgfbi
6	Thbs2
6	Thpo
6	Tie1
6	Tnfrsf17
6	Tnfrsf8
6	Cd70
6	Tnfsf10
6	Trh
6	Trp63
6	Ttn
6	Trpv2
6	Vwf
6	Wnt6
6	Rnf112
6	Zic3
6	Zp3r
6	Aplnr
6	Dlg2
6	Fbln5
6	Insl5
6	Lamc3
6	Nr0b2
6	Sigirr
6	Tekt2
6	Best1
6	Ldb3
6	Ceacam2
6	Ermap
6	Mixl1
6	Sgk2
6	Hsd17b6
6	Opn4
6	Scd3
6	Prss30
6	Spag6
6	Rgs6
6	Dmrt1
6	Klrg1
6	Slc40a1
6	Gipc2
6	Rasa4
6	Gp9
6	Asah2
6	Mefv
6	Apbb1ip
6	Cacna1f
6	Fmo2
6	Il17b
6	Cldn14
6	Thsd1
6	Tmem45a
6	Tmeff2
6	Rrad
6	Tulp2
6	Lgi1
6	Trpm5
6	Insm2
6	Prss21
6	Retn
6	Scgb1b2
6	Fhl5
6	Tbx21
6	Fxyd7
6	Rhbg
6	Rab37
6	BC100451
6	Myoz2
6	Trpv4
6	Aqp9
6	Foxb1
6	Scp2d1
6	Susd3
6	1700020L24Rik
6	1700029F12Rik
6	Adamtsl5
6	Henmt1
6	Spag16
6	Erich2
6	Zfp474
6	Asb17
6	4933433G08Rik
6	Cntnap2
6	Tspan1
6	Clec14a
6	Sh3d21
6	Gp2
6	1700058G18Rik
6	Hdhd1a
6	Qprt
6	Patl2
6	4930523C07Rik
6	Prss37
6	Wfdc2
6	4930528A17Rik
6	Tmem59l
6	Stx19
6	Ndnf
6	Fam229a
6	0610009B14Rik
6	Steap3
6	1110008E08Rik
6	1110020C17Rik
6	Fam198b
6	Scgb3a1
6	Smtnl1
6	Fitm1
6	Mybphl
6	Dock5
6	Gkn3
6	Chst8
6	1810033B17Rik
6	Pdia2
6	Odf3
6	1700008O03Rik
6	1700024P04Rik
6	Tmem89
6	Dnajb13
6	H2bfm
6	Cdhr4
6	1700030J22Rik
6	Mlip
6	2310047D07Rik
6	Upk3bl
6	Tmem52
6	Tnfaip8l2
6	Prss32
6	1810059H22Rik
6	Spink2
6	Ctag2
6	Slc44a4
6	Lypd8
6	3100002H09Rik
6	Ly6g6e
6	Unc13d
6	Cpm
6	4921508M14Rik
6	Nsun7
6	4931403G20Rik
6	Ccdc105
6	D7Ertd443e
6	Tekt3
6	4933412E24Rik
6	Atoh8
6	Dmrtc2
6	Chst9
6	Prr16
6	5430416O09Rik
6	Alpk1
6	0610005C13Rik
6	Agxt2l1
6	Shroom1
6	Gtf2a1l
6	Pdilt
6	Tekt4
6	Wfdc3
6	Epgn
6	Erv3
6	1600014K23Rik
6	Cyp2c55
6	Entpd8
6	2610507I01Rik
6	Faim2
6	2810032G03Rik
6	Dnajc6
6	Gpr22
6	Cib4
6	Arhgef6
6	Bpifa3
6	Tepp
6	Rhox13
6	Pldi
6	Ifitm5
6	Hapln2
6	Jakmip3
6	4632428N05Rik
6	Robo4
6	Acot12
6	Ccdc3
6	1700016H13Rik
6	Mei1
6	4932438H23Rik
6	Map10
6	Ccdc11
6	Exoc3l2
6	Taf7l
6	Cds1
6	Spata17
6	4930503E24Rik
6	Efcab10
6	4930564C03Rik
6	Fam183b
6	Pfn3
6	1700010B08Rik
6	1700026D08Rik
6	Capsl
6	2310043L19Rik
6	Tex22
6	Iqcd
6	Pnpla5
6	4930444P10Rik
6	Gstt4
6	Slc35d3
6	Slc24a2
6	Pbp2
6	Cmya5
6	1600029D21Rik
6	Spatc1l
6	1700123K08Rik
6	Catsper3
6	1700021A07Rik
6	Ifi27l2a
6	Ankrd55
6	9430069I07Rik
6	9330179D12Rik
6	5033406O09Rik
6	Adamtsl1
6	Tmem190
6	4930564K09Rik
6	Spint4
6	Spink12
6	Iqch
6	Tmsb15a
6	Cstad
6	C430002E04Rik
6	Gas2l1
6	Slc19a3
6	Cxcr6
6	Kcnip2
6	Tnxb
6	Tfcp2l1
6	Klb
6	Rsph6a
6	Mov10l1
6	Cox4i2
6	Pla1a
6	Sec16b
6	Gprc5d
6	Col4a6
6	Lrp1b
6	C86187
6	B3gnt9
6	Eps8l2
6	AI507597
6	Ceacam15
6	Slco2b1
6	AI467606
6	BC030307
6	Dnm3
6	Cdk20
6	Phyhip
6	9030619P08Rik
6	Catsperd
6	Arap3
6	Lgals2
6	Slco1a5
6	Slc22a7
6	Card11
6	Tmem139
6	Itga1
6	F11
6	Krt7
6	C8b
6	Zmynd10
6	5033404E19Rik
6	Alpk3
6	Tpbpb
6	Cts3
6	Synpo2
6	P2ry14
6	Il25
6	Caln1
6	Asb14
6	Eltd1
6	Cd209d
6	Ntng2
6	Stab2
6	Rspo1
6	Prom2
6	Itgb4
6	BC049762
6	Cnksr1
6	Dcdc2a
6	Trim40
6	Elfn2
6	Rnf43
6	Galnt6
6	Ghsr
6	Tmem212
6	Creb3l3
6	Unc13c
6	Adamts18
6	Igsf1
6	Slc38a5
6	D130043K22Rik
6	Gab3
6	Kcnk12
6	Efcab12
6	Sprn
6	Ccdc64b
6	Rsph4a
6	Ankrd35
6	Il20rb
6	Fbxl21
6	Efcab4a
6	Nipal4
6	She
6	4930486L24Rik
6	Iqub
6	Vgll2
6	Clvs2
6	Stox1
6	Ctnna3
6	Ccdc85a
6	Coro6
6	BC006965
6	Qrich2
6	Kcnk13
6	Rapgef5
6	Fam216b
6	Ranbp3l
6	Tiaf2
6	Adamts20
6	Krt79
6	Gpr116
6	Treml4
6	Cplx4
6	Catsper1
6	Lrrc26
6	Gbgt1
6	Rspo4
6	6820408C15Rik
6	Fhdc1
6	Car9
6	Galnt12
6	Cyp2j13
6	Asap3
6	Sh3tc1
6	Galnt9
6	Pilra
6	Adap1
6	Tmem184a
6	Radil
6	Arhgap25
6	Fgd5
6	Siglech
6	P2ry6
6	Insc
6	Ushbp1
6	Mbd3l2
6	Klhl4
6	Aldh8a1
6	Dnahc9
6	Spata31d1d
6	AA619741
6	Ccdc108
6	Zfp385b
6	Gm410
6	Mab21l3
6	Wdr63
6	Cldn19
6	Styk1
6	2010107G12Rik
6	5830411N06Rik
6	Triml1
6	Defb13
6	Trim61
6	Prrt1
6	Prss45
6	Kcnc2
6	Abca13
6	Egflam
6	Atp13a5
6	Arhgap28
6	Gsg1l
6	Ip6k3
6	Tlr13
6	Lrtm1
6	A230009B12Rik
6	B230378P21Rik
6	9630013A20Rik
6	A230001M10Rik
6	Lefty2
6	Pik3r5
6	Maats1
6	Fam19a1
6	Spef2
6	Rnf152
6	9630028H03Rik
6	A330050F15Rik
6	C230072F16Rik
6	Xaf1
6	Gm5083
6	4930407I10Rik
6	Rab26
6	Pkd2l1
6	Hecw2
6	Myo3b
6	Slc5a6
6	Gm5107
6	Nek5
6	Tlcd2
6	Atxn7l1
6	A330009N23Rik
6	Greb1l
6	4430402I18Rik
6	2015-03-03
6	Gm996
6	Cdh26
6	Gpr176
6	E230008N13Rik
6	Hcrtr2
6	Scn4b
6	Ccdc87
6	Banf2
6	AA388235
6	Gm5602
6	Nlrc5
6	Rab44
6	Olfr288
6	Fam194a
6	Gm12992
6	Cers3
6	Gpr17
6	Tmem236
6	Gm11992
6	2015-03-09
6	1700120B22Rik
6	Gcnt7
6	1600029O15Rik
6	Gm11567
6	BE949265
6	Gm10664
6	Gm13629
6	Olfr157
6	Nrg2
6	Gm17501
6	Gm17455
7	Nr0b1
7	Ambn
7	Fabp4
7	Artn
7	Bmp5
7	Ctla4
7	Cd33
7	Cd69
7	Cd86
7	Cdh17
7	Cdh9
7	Chad
[truncated: 1,008 more rows]
