# Supplementary material for: Effect of Bmi1 over-expression on gene expression in adult and embryonic murine neural stem cells
Source: Sci Rep. 2018 May 10;8:7464. doi: 10.1038/s41598-018-25921-8 (PMC5945652; doi:10.1038/s41598-018-25921-8)
Supplement: Supplementary file 6 — Dataset 1 [file 41598_2018_25921_MOESM6_ESM.xls]

## Sheet: Sheet5
Row1		Row2		Row3		Row4
Mean	-5.66966	Mean	-4.90058	Mean	-4.61623	Mean	-4.51096
Standard Error	0.210471	Standard Error	0.407612	Standard Error	0.525656	Standard Error	0.488255
Median	-5.76843	Median	-4.81419	Median	-4.73947	Median	-4.12461
Mode	#N/A	Mode	#N/A	Mode	#N/A	Mode	#N/A
Standard Deviation	0.420942	Standard Deviation	0.815224	Standard Deviation	1.05131	Standard Deviation	0.97651
Sample Variance	0.177192	Sample Variance	0.664591	Sample Variance	1.10526	Sample Variance	0.953573
Kurtosis	1.90643	Kurtosis	-4.91623	Kurtosis	-1.0709	Kurtosis	3.03302
Skewness	1.24505	Skewness	-0.185923	Skewness	0.538077	Skewness	-1.75055
Range	0.981155	Range	1.59592	Range	2.40659	Range	2.09122
Minimum	-6.06147	Minimum	-5.78492	Minimum	-5.69629	Minimum	-5.94292
Maximum	-5.08031	Maximum	-4.18901	Maximum	-3.2897	Maximum	-3.8517
Sum	-22.6786	Sum	-19.6023	Sum	-18.4649	Sum	-18.0438
Count	4	Count	4	Count	4	Count	4
Confidence Level(95.0%)	0.669812	Confidence Level(95.0%)	1.2972	Confidence Level(95.0%)	1.67287	Confidence Level(95.0%)	1.55385

## Sheet: Sheet1
Supplementary Data File 1. Microarray data for four replicate experiments measuring gene expression in aNSCs transduced with control empty vector or Bmi1 overexpression vector. Expression values represent log2 of intensities.
Gene symbol	entrez id	entrez id	RM_01_con1_07092011_(Mouse430_2)	RM_03_con2_07092011_(Mouse430_2)	RM_05_con3_07092011_(Mouse430_2)	RM_07_con4_11072011_(Mouse430_2)	RM_02_Bmi10E1_07092011_(Mouse430_2)	RM_04_Bmi10E2_07092011_(Mouse430_2)	RM_06_Bmi10E3_07092011_(Mouse430_2)	RM_08_Bmi1OE4_11072011_(Mouse430_2)	Average control	Average Bmi1 oe	Boe-con1	Boe-con2	Boe-con3	Boe-con4	log2 change	paired_ttest_p-val	q-value
Tchh	99681	99681	9.05039	8.79344	8.2978	8.73035	3.97008	2.73197	2.60428	2.88702	8.718	3.04834	-5.08031	-6.06147	-5.69352	-5.84333	-5.66966	0.00011226	0.0492529
Prdm8	77630	77630	9.65732	9.29724	9.60366	8.85381	5.43068	3.51232	5.41466	3.45206	9.35301	4.45243	-4.22663	-5.78492	-4.18901	-5.40175	-4.90058	0.00123811	0.0757204
Bmi1	12151	12151	11.4395	11.2653	11.1498	10.54	7.12382	6.10202	7.86012	4.84373	11.0987	6.48242	-4.31569	-5.16325	-3.2897	-5.69629	-4.61623	0.00311031	0.0795372
En2	13799	13799	7.22112	7.4456	7.54898	9.40487	3.36942	3.51726	3.22811	3.46195	7.90514	3.39418	-3.8517	-3.92834	-4.32087	-5.94292	-4.51096	0.00268278	0.0774425
Ndn	17984	17984	12.1783	12.053	12.261	12.542	7.96983	7.90126	8.06105	8.69033	12.2586	8.15562	-4.20844	-4.15177	-4.19993	-3.8517	-4.10296	1.93562e-05	0.0322438
Chchd7	66433	66433	9.83648	10.0529	9.7198	9.67065	6.48156	5.76139	5.57039	5.67001	9.81995	5.87084	-3.35492	-4.29147	-4.14941	-4.00064	-3.94911	0.000313446	0.0574515
Zic1	22771	22771	8.66697	9.51458	9.1845	7.55931	5.48251	6.45679	5.08929	2.95881	8.73134	4.99685	-3.18446	-3.05779	-4.09521	-4.6005	-3.73449	0.00206714	0.0762947
4833427G06Rik	235345	235345	9.3724	7.78818	9.09523	8.83273	6.66854	4.9435	4.838	3.90383	8.77214	5.08846	-2.70386	-2.84469	-4.25723	-4.92891	-3.68367	0.00656125	0.0861995
Neat1	66961	66961	9.63788	10.8214	10.4094	9.45018	6.92899	7.52555	6.10729	5.22567	10.0797	6.44688	-2.70889	-3.29582	-4.30213	-4.22451	-3.63284	0.00249474	0.0764199
Plscr2	18828	18828	6.42465	7.11176	6.84401	7.01874	3.35169	2.70207	2.96641	4.14488	6.84979	3.29126	-3.07296	-4.40969	-3.8776	-2.87386	-3.55853	0.00215155	0.0762947
Commd3	12238	12238	11.5875	11.7329	11.6491	11.9381	8.40454	7.94331	8.90185	7.75959	11.7269	8.25232	-3.18296	-3.78956	-2.74722	-4.1785	-3.47456	0.00163172	0.0762947
Olfr288	545140	545140	6.64814	7.21149	6.46687	5.42604	3.33537	2.69627	2.80147	3.06361	6.43813	2.97418	-3.31277	-4.51522	-3.6654	-2.36243	-3.46396	0.00442693	0.0805302
Skap2	54353	54353	9.89102	10.0615	10.1645	10.0156	6.6346	7.04984	6.97823	6.24367	10.0332	6.72658	-3.25643	-3.01164	-3.18625	-3.77195	-3.30657	0.000264001	0.0564823
9130024F11Rik	329160	329160	5.55855	6.6694	6.06771	5.61561	2.93398	2.28219	2.49927	3.03799	5.97782	2.68836	-2.62456	-4.38721	-3.56844	-2.57762	-3.28946	0.00467771	0.0805302
Abhd3	106861	106861	7.05693	7.73894	7.40938	6.03877	3.9434	4.47748	3.25354	3.69014	7.06101	3.84114	-3.11353	-3.26146	-4.15584	-2.34863	-3.21987	0.00320882	0.0795968
Akr1c14	105387	105387	6.96036	6.06145	6.36829	6.42445	3.31527	2.68397	3.9327	3.2708	6.45364	3.30068	-3.64509	-3.37748	-2.43559	-3.15366	-3.15295	0.00119827	0.0757204
Slc39a12	277468	277468	9.45988	10.4447	10.5046	10.3346	6.79164	7.74748	6.13607	7.52976	10.186	7.05124	-2.66824	-2.69721	-4.36855	-2.80489	-3.13472	0.00472264	0.0805302
Irx5	54352	54352	7.13325	6.40492	6.76447	7.49815	3.92359	3.92359	3.73185	4.00798	6.9502	3.89675	-3.20965	-2.48133	-3.03262	-3.49017	-3.05344	0.00073257	0.0713553
Slc15a1	56643	56643	5.24704	5.53857	6.90585	6.72514	2.98544	2.58792	3.30277	3.6394	6.10415	3.12888	-2.2616	-2.95065	-3.60308	-3.08574	-2.97527	0.00171335	0.0762947
Pcp4l1	66425	66425	7.79512	8.4729	7.67598	8.84001	5.22102	5.58734	5.18736	4.88994	8.196	5.22141	-2.57409	-2.88556	-2.48862	-3.95008	-2.97459	0.00304245	0.0795354
Samd9l	209086	209086	7.69133	7.21081	7.05111	7.23075	4.84998	3.9014	4.48207	4.21008	7.296	4.36088	-2.84135	-3.30941	-2.56905	-3.02067	-2.93512	0.000324736	0.0574515
2610034M16Rik	69239	69239	6.40576	7.31473	6.01889	6.20783	4.24827	3.60708	3.31734	3.15099	6.4868	3.58092	-2.15749	-3.70765	-2.70155	-3.05684	-2.90589	0.00295153	0.0795354
Nap1l3	54561	54561	10.3608	10.2433	10.3508	10.7785	7.69776	7.27547	7.20701	8.03015	10.4334	7.5526	-2.66309	-2.96785	-3.1438	-2.74837	-2.88078	0.00011774	0.0492529
Casp12	12364	12364	6.72436	6.59995	6.6348	5.83113	3.21465	3.40719	3.24928	4.67396	6.44756	3.63627	-3.50971	-3.19277	-3.38552	-1.15717	-2.81129	0.0148692	0.101209
Reln	19699	19699	6.89324	7.03031	7.47293	6.38815	4.00619	3.27559	4.05881	5.21697	6.94616	4.13939	-2.88705	-3.75472	-3.41411	-1.17118	-2.80677	0.0163336	0.103538
Ralyl	76897	76897	6.87638	6.03466	6.84259	8.10252	4.36648	3.6698	3.46107	5.13943	6.96404	4.15919	-2.50989	-2.36486	-3.38153	-2.96309	-2.80484	0.00119654	0.0757204
Cbln2	12405	12405	5.57793	7.56912	7.68474	6.87324	4.19342	3.93886	3.91289	4.52284	6.92626	4.142	-1.38451	-3.63026	-3.77185	-2.3504	-2.78426	0.016062	0.103256
Hist2h3c2	97114	97114	7.26678	6.79758	7.19386	8.28599	3.74056	4.9856	4.61824	5.09082	7.38605	4.6088	-3.52622	-1.81198	-2.57563	-3.19518	-2.77725	0.00518167	0.0815239
Ereg	13874	13874	8.81704	8.35317	7.59676	7.76896	5.9901	4.84469	5.43673	5.17131	8.13398	5.36071	-2.82694	-3.50848	-2.16003	-2.59764	-2.77327	0.00222155	0.0762947
Spink10	328971	328971	8.27568	7.30969	7.93688	9.0323	6.6729	4.9286	4.99549	4.86581	8.13864	5.3657	-1.60278	-2.38109	-2.94139	-4.16648	-2.77294	0.0142715	0.100509
Satb2	212712	212712	7.228	7.48913	7.60953	7.67763	5.01945	4.15228	4.49513	5.46563	7.50107	4.78312	-2.20855	-3.33684	-3.11439	-2.21199	-2.71795	0.00274763	0.0778403
Slc6a3	13162	13162	7.24709	7.54689	8.49185	8.05661	5.5859	5.39809	4.46275	5.04019	7.83561	5.12173	-1.66119	-2.1488	-4.0291	-3.01641	-2.71388	0.0137035	0.0995771
Ccdc85a	216613	216613	6.70805	6.69458	7.07103	6.55034	4.05417	3.62176	4.48114	4.06345	6.756	4.05513	-2.65388	-3.07282	-2.58989	-2.48689	-2.70087	0.000236488	0.0564823
A330076H08Rik	320026	320026	5.30672	5.96626	5.87219	4.07329	3.0357	2.7514	2.47972	2.23418	5.30462	2.62525	-2.27103	-3.21486	-3.39247	-1.83911	-2.67937	0.00555181	0.0824117
Slc6a15	103098	103098	7.38475	8.10884	7.64084	7.16613	5.88976	4.28366	4.95395	4.46498	7.57514	4.89809	-1.49499	-3.82518	-2.68689	-2.70115	-2.67705	0.0111009	0.0943756
Serpini1	20713	20713	8.35132	7.84347	7.89067	8.17787	6.30276	4.70299	4.77117	5.79946	8.06583	5.39409	-2.04857	-3.14048	-3.1195	-2.37841	-2.67174	0.00226812	0.0762947
Klhl4	237010	237010	6.56614	6.59501	6.14404	4.79233	3.65596	2.85548	2.89328	4.00798	6.02438	3.35318	-2.91018	-3.73953	-3.25076	-0.784354	-2.6712	0.0262563	0.116207
Il1r2	16178	16178	6.87054	6.86975	6.9471	6.84885	4.07795	4.83262	4.18754	3.82045	6.88406	4.22964	-2.7926	-2.03714	-2.75956	-3.0284	-2.65442	0.00113363	0.0757204
Bdnf	12064	12064	5.85849	6.90187	6.34568	6.26471	3.6931	3.61235	3.5129	3.99669	6.34269	3.70376	-2.16539	-3.28952	-2.83278	-2.26802	-2.63893	0.00208	0.0762947
En1	13798	13798	4.71098	5.54592	3.41957	6.19826	2.4309	2.31185	2.46152	2.2977	4.96868	2.37549	-2.28008	-3.23408	-0.958052	-3.90056	-2.59319	0.0269082	0.116954
Cmya5	76469	76469	5.24044	5.36409	5.82664	4.6595	2.85798	2.72519	2.51946	2.64733	5.27267	2.68749	-2.38247	-2.63889	-3.30718	-2.01217	-2.58518	0.00249339	0.0764199
Gstt3	103140	103140	6.61654	8.35245	7.33636	8.58005	5.42115	5.88718	4.68705	4.58957	7.72135	5.14624	-1.19538	-2.46527	-2.64931	-3.99048	-2.57511	0.0204546	0.108405
Aox1	11761	11761	11.4882	11.2981	11.8333	11.5364	10.0177	8.93829	8.85109	8.11309	11.539	8.98005	-1.47041	-2.35978	-2.98219	-3.42332	-2.55893	0.0090828	0.0910545
Slit2	20563	20563	10.4519	10.1979	10.2775	8.82093	7.7513	7.05051	8.11055	6.67913	9.93708	7.39788	-2.70062	-3.14743	-2.16698	-2.1418	-2.53921	0.00180882	0.0762947
Hnmt	140483	140483	6.12867	6.66101	6.06691	5.98017	3.95903	4.0431	3.97164	2.75067	6.20919	3.68111	-2.16964	-2.6179	-2.09527	-3.22949	-2.52808	0.00233001	0.0762947
Dysf	26903	26903	9.23842	9.01481	9.8577	7.7759	7.56232	6.22337	6.37438	5.63166	8.97171	6.44793	-1.6761	-2.79144	-3.48332	-2.14424	-2.52377	0.00766223	0.0898333
Acta2	11475	11475	9.95656	9.12864	10.4501	10.77	8.6364	6.70123	8.24046	6.63335	10.0763	7.55286	-1.32016	-2.42741	-2.20964	-4.1367	-2.52348	0.0233297	0.111937
6720401G13Rik	103012	103012	7.95939	8.84562	8.73077	7.81982	6.9873	5.98002	5.7591	4.63565	8.3389	5.84052	-0.972093	-2.8656	-2.97168	-3.18418	-2.49839	0.016546	0.103945
Rps6ka6	67071	67071	11.1555	10.358	10.7297	10.4966	9.29348	6.94673	8.12777	8.41952	10.685	8.19688	-1.86205	-3.41124	-2.60195	-2.0771	-2.48809	0.00548344	0.0822441
1700007K13Rik	69327	69327	8.25515	8.27757	8.63845	8.48932	6.96787	4.88131	5.59025	6.41692	8.41512	5.96409	-1.28728	-3.39627	-3.0482	-2.0724	-2.45104	0.0144053	0.100888
Tbx3	21386	21386	6.52984	6.9383	6.7943	4.07056	3.20022	3.40948	4.74381	3.17618	6.08325	3.63242	-3.32962	-3.52882	-2.05049	-0.894381	-2.45083	0.0281079	0.117538
Cyp7b1	13123	13123	8.63724	8.98914	9.08023	8.38232	6.67773	6.52284	7.25459	4.88439	8.77223	6.33489	-1.95951	-2.4663	-1.82563	-3.49793	-2.43734	0.00765023	0.0898333
Tex14	83560	83560	7.31492	7.06482	6.80121	8.29338	5.36364	4.97666	4.14852	5.29249	7.36858	4.94533	-1.95128	-2.08816	-2.65269	-3.00089	-2.42326	0.00220265	0.0762947
Col4a6	94216	94216	5.7235	6.92595	5.21438	6.45953	3.78295	4.09585	2.9752	3.8248	6.08084	3.6697	-1.94055	-2.8301	-2.23917	-2.63473	-2.41114	0.00121511	0.0757204
Spag1	26942	26942	9.36617	9.77025	9.43875	8.48868	8.40517	7.61581	7.9905	3.44066	9.26596	6.86303	-0.961002	-2.15444	-1.44825	-5.04802	-2.40293	0.0786033	0.162799
C2	12263	12263	8.12748	8.75174	8.79323	9.80185	6.89672	6.70847	6.2295	6.11993	8.86858	6.48865	-1.23076	-2.04328	-2.56374	-3.68192	-2.37992	0.0189136	0.106406
Vstm2a	211739	211739	6.98233	6.3264	8.10781	8.07359	4.39645	4.28215	4.86245	6.53039	7.37253	5.01786	-2.58587	-2.04425	-3.24536	-1.5432	-2.35467	0.00757433	0.0898333
Cryab	12955	12955	11.5078	12.0226	12.1554	11.6548	9.7989	9.53226	9.75997	8.86361	11.8352	9.48868	-1.70893	-2.49033	-2.39544	-2.79121	-2.34648	0.00197267	0.0762947
Dusp15	252864	252864	9.69359	10.5443	10.6376	11.0242	8.19842	8.15719	7.93629	8.2408	10.4749	8.13318	-1.49517	-2.38714	-2.70129	-2.78342	-2.34176	0.00416216	0.0805302
Mmp2	17390	17390	7.30309	4.67662	6.37542	5.92605	3.9675	3.7736	3.46561	3.7245	6.07029	3.7328	-3.33559	-0.903022	-2.90981	-2.20155	-2.33749	0.021877	0.109792
1500015O10Rik	78896	78896	8.16504	7.42563	9.49051	8.94656	6.76767	5.75635	5.82953	6.54164	8.50694	6.2238	-1.39737	-1.66928	-3.66098	-2.40492	-2.28314	0.0203628	0.108363
Nrn1	68404	68404	12.5275	12.1472	12.3613	11.3953	10.5291	9.6821	9.85152	9.25707	12.1079	9.82994	-1.99842	-2.46512	-2.50982	-2.13827	-2.27791	0.000357491	0.0595976
Mmp19	58223	58223	7.45846	7.57919	7.75472	7.14468	6.29281	5.04868	4.79345	4.69333	7.48426	5.20707	-1.16565	-2.53052	-2.96127	-2.45135	-2.2772	0.00980052	0.0916695
Tmeff2	56363	56363	5.08978	6.00102	5.70054	6.41805	3.29379	3.14461	3.3042	4.35886	5.80235	3.52536	-1.796	-2.85641	-2.39634	-2.05919	-2.27698	0.00216161	0.0762947
Zfp711	245595	245595	8.30681	8.01468	7.92797	7.9122	6.27957	5.30762	5.0233	6.46993	8.04042	5.77011	-2.02724	-2.70706	-2.90467	-1.44227	-2.27031	0.00650511	0.0859639
Adrb2	11555	11555	7.65712	7.78257	7.55033	7.39088	6.72194	4.76631	4.90722	4.90725	7.59522	5.32568	-0.935179	-3.01626	-2.64311	-2.48363	-2.26954	0.0158297	0.103026
S100b	20203	20203	9.98613	9.96693	10.2715	10.1677	8.06073	8.23101	7.46064	7.57437	10.0981	7.83169	-1.9254	-1.73592	-2.81082	-2.59333	-2.26637	0.0031202	0.0795556
Ptprn	19275	19275	8.14365	8.19759	8.89192	8.08362	5.95327	5.26838	6.23804	6.82619	8.32919	6.07147	-2.19038	-2.92921	-2.65387	-1.25743	-2.25772	0.00861692	0.0910545
Dach2	93837	93837	9.25611	9.92661	9.73331	8.99855	7.43655	6.37987	7.11384	7.98823	9.47865	7.22962	-1.81955	-3.54674	-2.61947	-1.01032	-2.24902	0.0255756	0.116081
Fas	14102	14102	9.2294	8.78991	9.44422	8.4571	7.25845	6.66173	6.55155	6.47845	8.98016	6.73754	-1.97094	-2.12819	-2.89267	-1.97865	-2.24261	0.00200367	0.0762947
Ryr2	20191	20191	7.11324	7.20335	7.2194	7.0852	4.81048	5.18144	4.83955	4.82137	7.1553	4.91321	-2.30276	-2.02191	-2.37985	-2.26384	-2.24209	8.98116e-05	0.0492529
Twist1	22160	22160	8.32755	8.22678	8.54337	6.52803	6.75597	5.2322	4.58251	6.21805	7.90643	5.69718	-1.57158	-2.99458	-3.96086	-0.309979	-2.20925	0.0702579	0.155778
Hs3st1	15476	15476	6.86572	6.69627	6.93961	7.02928	5.36104	4.55937	4.21458	4.60624	6.88272	4.68531	-1.50468	-2.1369	-2.72503	-2.42304	-2.19741	0.00348697	0.0795968
Casp1	12362	12362	7.36387	6.39394	5.83341	5.31231	3.89915	3.8541	3.6111	4.75193	6.22588	4.02907	-3.46473	-2.53984	-2.22231	-0.560384	-2.19682	0.036086	0.125009
Vegfc	22341	22341	7.80662	6.68791	6.85696	6.17766	4.93143	4.80341	4.58024	4.50917	6.88229	4.70606	-2.87519	-1.8845	-2.27672	-1.66849	-2.17622	0.00377167	0.0805302
Plp1	18823	18823	6.70478	6.8111	6.21287	6.97791	4.64113	4.46158	4.50286	4.41068	6.67667	4.50406	-2.06365	-2.34951	-1.71001	-2.56723	-2.1726	0.0013373	0.0762699
Apoe	11816	11816	10.2916	11.3391	11.8212	11.5258	8.38909	9.72951	8.48981	9.7081	11.2444	9.07913	-1.90251	-1.60961	-3.33137	-1.81765	-2.16529	0.0118165	0.0952903
Pex5l	58869	58869	7.43449	7.20809	8.03356	7.4072	5.50249	5.13865	5.16847	5.61422	7.52084	5.35596	-1.932	-2.06944	-2.86509	-1.79299	-2.16488	0.00288136	0.0788712
Sirt4	75387	75387	8.67765	8.72878	9.04098	8.86039	7.62156	6.97245	6.29361	5.7809	8.82695	6.66713	-1.05609	-1.75634	-2.74737	-3.07949	-2.15982	0.0185914	0.10628
Rab9b	319642	319642	5.89334	6.44503	5.55066	6.90117	4.35375	3.45272	3.52054	4.86032	6.19755	4.04683	-1.53959	-2.99231	-2.03012	-2.04085	-2.15072	0.00580233	0.0832028
Csmd3	239420	239420	7.39268	7.97511	8.24358	7.87598	4.46329	5.21113	5.82269	7.47947	7.87184	5.74415	-2.9294	-2.76398	-2.42089	-0.396505	-2.12769	0.0360805	0.125009
Gabrb2	14401	14401	7.31432	7.70705	8.08584	7.26317	5.25096	5.59568	4.44877	6.56785	7.59259	5.46581	-2.06337	-2.11138	-3.63707	-0.695314	-2.12678	0.0383973	0.126951
Mylk3	213435	213435	7.96359	6.4864	7.21586	6.27249	5.22846	4.60617	4.67968	4.99752	6.98458	4.87796	-2.73513	-1.88022	-2.53618	-1.27497	-2.10663	0.00791543	0.0903849
D7Ertd715e	52480	52480	10.4961	10.6499	10.2705	9.57955	9.2075	7.9511	8.09599	7.33487	10.249	8.14737	-1.2886	-2.69883	-2.17447	-2.24468	-2.10164	0.00568548	0.0832028
Lgals3	16854	16854	7.20161	7.00817	7.19753	7.35568	5.737	4.15142	5.31836	5.1525	7.19075	5.08982	-1.46461	-2.85676	-1.87917	-2.20318	-2.10093	0.0056315	0.0828849
Casq2	12373	12373	7.66856	7.60362	7.81327	7.82493	6.26659	5.47755	5.2543	5.5192	7.7276	5.62941	-1.40197	-2.12607	-2.55897	-2.30573	-2.09819	0.00348572	0.0795968
Asxl3	211961	211961	6.80499	6.70016	6.9507	7.38952	5.14359	4.28838	3.87786	6.19906	6.96134	4.87722	-1.6614	-2.41178	-3.07284	-1.19046	-2.08412	0.0151634	0.101683
Cacna2d3	12294	12294	10.7947	10.1821	11.1982	9.82217	9.36184	8.70033	8.35551	7.26694	10.4993	8.42116	-1.43288	-1.48181	-2.84269	-2.55524	-2.07815	0.010605	0.0928634
Ppil6	73075	73075	8.77396	8.39017	8.98991	8.57118	7.4367	6.64962	7.11527	5.23354	8.68131	6.60879	-1.33726	-1.74055	-1.87464	-3.33764	-2.07252	0.0177684	0.105745
Hoxa5	15402	15402	4.98371	5.6969	5.06905	6.76923	3.48087	3.44955	3.87948	3.43557	5.62972	3.56137	-1.50284	-2.24735	-1.18957	-3.33366	-2.06835	0.0225715	0.110559
Hsd11b1	15483	15483	6.44559	7.80179	8.25586	7.9689	5.06609	5.77488	5.53016	5.92889	7.61804	5.575	-1.3795	-2.02692	-2.72571	-2.04001	-2.04303	0.00503945	0.0807803
Ryr3	20192	20192	6.91434	7.15733	7.72235	6.52903	5.96266	4.26679	5.36357	4.59741	7.08076	5.04761	-0.951685	-2.89054	-2.35878	-1.93162	-2.03316	0.0157852	0.103026
Neurod1	18012	18012	5.20372	5.40681	5.81703	5.33242	3.06417	3.47581	3.52849	3.63978	5.43999	3.42706	-2.13954	-1.931	-2.28854	-1.69264	-2.01293	0.000578772	0.0660178
Aqp4	11829	11829	7.46129	8.20594	7.55602	7.28675	6.25382	6.54497	4.72791	4.99101	7.6275	5.62943	-1.20747	-1.66097	-2.82811	-2.29575	-1.99807	0.0111335	0.0943756
Zic2	22772	22772	8.79949	8.93511	8.49249	8.2524	6.98013	6.03566	7.28288	6.19144	8.61987	6.62253	-1.81936	-2.89946	-1.2096	-2.06096	-1.99735	0.0106734	0.0929411
Nefl	18039	18039	8.22142	8.97257	7.78793	9.60567	6.27842	5.48873	7.10353	7.76177	8.6469	6.65811	-1.943	-3.48383	-0.684396	-1.84389	-1.98878	0.0405765	0.129379
Mkx	210719	210719	9.49273	9.27222	8.84302	9.72628	7.5782	6.70907	7.72174	7.38045	9.33356	7.34737	-1.91453	-2.56315	-1.12127	-2.34582	-1.98619	0.00829804	0.0906054
Capsl	75568	75568	5.95456	4.77921	5.60947	4.61246	3.98116	3.46847	2.49307	3.09831	5.23892	3.26025	-1.9734	-1.31074	-3.1164	-1.51415	-1.97867	0.0162629	0.103538
Lnp	69605	69605	7.93217	7.73172	7.37351	7.52908	6.41469	4.85892	5.74369	5.66033	7.64162	5.66941	-1.51748	-2.8728	-1.62982	-1.86875	-1.97221	0.00778723	0.0903329
Phactr3	74189	74189	6.06609	7.44361	7.31715	7.73977	3.49859	6.26575	5.04963	5.86817	7.14166	5.17053	-2.5675	-1.17786	-2.26752	-1.87161	-1.97112	0.00719694	0.0882083
Zc3h8	57432	57432	9.47783	9.7776	10.0049	9.42914	8.99316	7.86162	7.1494	6.87056	9.67236	7.71869	-0.484674	-1.91598	-2.85547	-2.55857	-1.95367	0.0341843	0.123742
Serpinb5	20724	20724	7.66336	7.82998	7.68605	8.41867	6.72732	5.56102	5.77136	5.73264	7.89952	5.94808	-0.936039	-2.26896	-1.9147	-2.68603	-1.95143	0.0136255	0.0995492
Fam183b	75429	75429	5.80497	4.1669	4.90287	5.93794	3.20091	3.01597	3.46739	3.33411	5.20317	3.2546	-2.60406	-1.15092	-1.43547	-2.60383	-1.94857	0.0146556	0.101209
Ccdc153	270150	270150	6.99772	7.27577	7.79843	7.13636	5.73152	5.35846	4.76187	5.68483	7.30207	5.38417	-1.2662	-1.91731	-3.03656	-1.45152	-1.9179	0.0169375	0.104432
Slitrk1	76965	76965	8.0868	8.65913	8.85392	8.61263	6.97346	5.84701	6.64662	7.08347	8.55312	6.63764	-1.11334	-2.81211	-2.2073	-1.52916	-1.91548	0.014448	0.100968
Srpk3	56504	56504	5.60285	5.81171	5.27	7.12123	4.20674	3.67616	3.56405	4.70024	5.95145	4.0368	-1.39611	-2.13555	-1.70595	-2.421	-1.91465	0.00349128	0.0795968
Vgll3	73569	73569	6.3266	5.15939	5.21817	4.66103	4.90475	2.43203	3.11014	3.25975	5.3413	3.42667	-1.42186	-2.72736	-2.10803	-1.40128	-1.91463	0.00908468	0.0910545
Ebf3	13593	13593	6.19229	6.05729	6.01482	6.29001	4.27938	4.22842	4.23379	4.16423	6.1386	4.22646	-1.9129	-1.82887	-1.78103	-2.12577	-1.91214	0.000139029	0.0524016
Fam5c	215378	215378	8.29514	9.25459	9.4556	9.86573	6.55893	6.7662	8.1884	7.72109	9.21777	7.30865	-1.73621	-2.48839	-1.2672	-2.14464	-1.90911	0.00542199	0.0822441
Olfml1	244198	244198	7.35314	8.26475	8.23893	6.72557	6.01938	5.99457	5.93192	5.01367	7.6456	5.73989	-1.33376	-2.27017	-2.30701	-1.7119	-1.90571	0.00388412	0.0805302
Scn11a	24046	24046	6.996	7.1914	7.63165	6.9722	5.99426	5.00818	5.19731	4.97427	7.19781	5.29351	-1.00173	-2.18322	-2.43434	-1.99793	-1.90431	0.00898601	0.0910545
Enkur	71233	71233	5.58248	6.48316	6.77744	5.21977	4.64015	4.54833	3.92347	3.36352	6.01571	4.11887	-0.942328	-1.93483	-2.85397	-1.85624	-1.89684	0.016664	0.103945
Npvf	60531	60531	6.91054	7.52182	7.85598	7.76067	6.12949	5.58208	4.70468	6.06807	7.51225	5.62108	-0.781052	-1.93974	-3.1513	-1.69259	-1.89117	0.0304783	0.119736
Eya1	14048	14048	6.00215	6.47014	5.92537	7.70925	4.52695	4.27786	4.40894	5.33086	6.52673	4.63615	-1.4752	-2.19228	-1.51643	-2.37838	-1.89057	0.00382661	0.0805302
Abat	268860	268860	11.3984	12.183	12.3546	12.1865	9.78449	10.4259	9.66888	10.6926	12.0306	10.143	-1.61392	-1.75707	-2.6857	-1.49387	-1.88764	0.00609753	0.0840369
4933407L21Rik	71141	71141	7.12771	7.18526	8.01945	7.4355	5.67747	5.50925	5.04835	5.98867	7.44198	5.55594	-1.45023	-1.676	-2.97109	-1.44683	-1.88604	0.0141293	0.100317
Scn7a	20272	20272	7.08188	7.32501	7.43863	6.5935	5.36474	5.3567	5.36165	4.81357	7.10976	5.22417	-1.71714	-1.9683	-2.07699	-1.77993	-1.88559	0.000187949	0.0543107
Gria4	14802	14802	6.47515	5.74209	6.43311	7.54792	4.52946	4.3952	4.48244	5.25845	6.54957	4.66639	-1.94569	-1.34688	-1.95066	-2.28947	-1.88318	0.00239386	0.0762947
Tssc4	56844	56844	11.7778	11.3012	12.0796	11.8217	10.3149	9.34549	10.0456	9.77868	11.7451	9.87116	-1.46292	-1.95575	-2.03399	-2.04299	-1.87391	0.000871135	0.0733315
Tcfap2a	21418	21418	5.98646	6.20264	7.52428	4.89568	4.22275	4.64396	3.96502	4.28715	6.15227	4.27972	-1.76371	-1.55868	-3.55926	-0.608536	-1.87255	0.0558681	0.143872
Fmo1	14261	14261	7.37898	6.57739	6.04745	6.28563	6.00547	4.23269	4.06866	4.54396	6.57236	4.7127	-1.37351	-2.3447	-1.97879	-1.74167	-1.85966	0.00279241	0.0778831
Pdk4	27273	27273	9.90909	9.61775	10.0536	9.4903	8.07881	8.49926	6.247	8.80808	9.76768	7.90829	-1.83028	-1.11848	-3.80659	-0.682223	-1.85939	0.0743193	0.159827
Rbm3	19652	19652	6.12983	6.47145	6.72733	7.61093	6.0634	4.43663	5.53801	3.46553	6.73488	4.87589	-0.0664331	-2.03482	-1.18932	-4.1454	-1.85899	0.12001	0.191003
Tmprss13	214531	214531	5.30222	6.75548	8.38267	6.72018	4.26712	4.70336	5.06809	5.69287	6.79014	4.93286	-1.0351	-2.05211	-3.31458	-1.02731	-1.85728	0.0416581	0.130502
Ctgf	14219	14219	8.587	8.19417	9.44484	8.56391	7.62861	6.29303	6.44855	7.02198	8.69748	6.84804	-0.958392	-1.90114	-2.99629	-1.54194	-1.84944	0.0229545	0.111133
Svip	75744	75744	7.98731	8.49371	8.45151	8.11835	5.90295	6.44191	6.69187	6.7282	8.26272	6.44123	-2.08436	-2.0518	-1.75964	-1.39015	-1.82149	0.00148794	0.0762947
Gm10664	100038489	100038489	6.21026	5.87739	6.00658	6.9823	5.11267	4.19905	3.55156	4.92784	6.26913	4.44778	-1.09759	-1.67835	-2.45502	-2.05446	-1.82135	0.00804758	0.0903849
Prr16	71373	71373	5.11155	4.91685	5.27844	5.6222	3.13326	3.02195	3.70207	3.79238	5.23226	3.41242	-1.97829	-1.89491	-1.57638	-1.82981	-1.81985	0.000236188	0.0564823
Spock3	72902	72902	4.79766	4.00592	4.5488	5.24482	3.52561	2.64622	2.07704	3.07079	4.6493	2.82992	-1.27205	-1.3597	-2.47176	-2.17403	-1.81939	0.00878942	0.0910545
Gdpd2	71584	71584	7.84349	7.91024	8.87152	8.03677	6.79765	6.70043	6.44155	5.44601	8.1655	6.34641	-1.04584	-1.20981	-2.42997	-2.59076	-1.81909	0.0201656	0.10818
Agpat9	231510	231510	7.89253	7.91563	8.91293	7.68472	6.15466	5.87458	6.51268	6.5971	8.10145	6.28476	-1.73787	-2.04105	-2.40025	-1.08762	-1.8167	0.00729669	0.0883445
Ankrd16	320816	320816	9.35661	9.91896	9.9309	9.07819	8.37845	7.93139	7.54631	7.21018	9.57117	7.76658	-0.97816	-1.98757	-2.38459	-1.86801	-1.80458	0.00893034	0.0910545
Fam129c	100037278	100037278	6.99454	7.08469	7.7281	7.25136	6.25152	5.2543	5.30351	5.03926	7.26468	5.46215	-0.743027	-1.83039	-2.42459	-2.2121	-1.80253	0.0170117	0.104591
D4Wsu53e	27981	27981	9.36555	9.77867	9.56262	9.38996	8.44291	8.12164	6.87636	7.45567	9.5242	7.72415	-0.922643	-1.65703	-2.68626	-1.93429	-1.80006	0.015915	0.103191
5430435G22Rik	226421	226421	8.05767	8.74375	8.50955	8.70721	6.70159	7.17778	6.10213	6.85918	8.50454	6.71017	-1.35607	-1.56597	-2.40742	-1.84803	-1.79437	0.00426601	0.0805302
Calr3	73316	73316	9.22253	8.57678	9.5547	9.49609	8.38663	7.25634	6.9539	7.07914	9.21253	7.419	-0.835903	-1.32044	-2.60081	-2.41695	-1.79353	0.0245271	0.114847
Gpr98	110789	110789	8.36872	8.31036	8.62889	7.67057	6.7286	6.74932	6.49096	5.86061	8.24463	6.45737	-1.64012	-1.56104	-2.13793	-1.80996	-1.78726	0.000793602	0.0724179
Htr2b	15559	15559	7.87051	7.74417	8.48571	6.75999	5.99066	6.06803	5.31367	6.33976	7.7151	5.92803	-1.87985	-1.67614	-3.17204	-0.420225	-1.78706	0.0503781	0.138599
Gas5	14455	14455	9.98002	10.5176	10.9113	10.6016	9.78874	8.54308	8.55667	8.02098	10.5026	8.72737	-0.191288	-1.97456	-2.35464	-2.58059	-1.77527	0.0467134	0.135121
Gng11	66066	66066	9.53722	9.46352	8.89234	8.99335	7.81253	6.75135	6.43254	8.79191	9.22161	7.44708	-1.72469	-2.71217	-2.4598	-0.201445	-1.77453	0.0515538	0.13995
Ebf1	13591	13591	8.43322	7.66291	7.65727	6.30631	5.77108	8.08409	4.4003	4.70977	7.51493	5.74131	-2.66215	0.421173	-3.25697	-1.59655	-1.77362	0.115763	0.188647
Bche	12038	12038	9.13033	8.45674	8.66299	8.00586	7.96299	6.81371	6.58055	5.80555	8.56398	6.7907	-1.16734	-1.64302	-2.08244	-2.20031	-1.77328	0.00481884	0.0805302
Isl2	104360	104360	6.24779	6.37408	6.58909	6.43296	4.30626	5.23059	4.95341	4.07853	6.41098	4.6422	-1.94153	-1.14349	-1.63568	-2.35443	-1.76878	0.00615845	0.0842988
Pde1b	18574	18574	10.2277	10.2267	10.613	10.6271	8.85537	8.50829	8.6847	8.58815	10.4236	8.65913	-1.37234	-1.71839	-1.92832	-2.03899	-1.76451	0.00123542	0.0757204
Svop	68666	68666	8.20721	7.77229	8.33502	8.1552	6.16016	6.06015	6.97129	6.23175	8.11743	6.35584	-2.04705	-1.71214	-1.36373	-1.92344	-1.76159	0.00131541	0.0762699
Zfhx4	80892	80892	6.21311	5.02099	5.31531	4.60046	3.57253	3.33689	3.5015	3.69467	5.28747	3.5264	-2.64058	-1.6841	-1.81381	-0.90579	-1.76107	0.0157489	0.103026
Gria1	14799	14799	9.15261	10.0505	9.31526	9.75376	8.46687	8.09539	5.79888	8.86669	9.56802	7.80696	-0.685745	-1.95506	-3.51638	-0.887076	-1.76107	0.0726921	0.158293
Hspb8	80888	80888	8.91272	9.40522	10.0915	8.85664	8.29329	7.7275	7.22406	6.99298	9.31652	7.55946	-0.61943	-1.67772	-2.86742	-1.86366	-1.75706	0.0316694	0.121235
E030030I06Rik	319887	319887	5.65917	6.41156	6.8059	5.53167	4.46581	4.75912	4.24014	3.91962	6.10207	4.34617	-1.19336	-1.65244	-2.56576	-1.61205	-1.7559	0.00896907	0.0910545
Gbx2	14472	14472	6.36727	6.45028	6.64925	6.68588	4.7029	3.67598	5.81975	4.93189	6.53817	4.78263	-1.66437	-2.7743	-0.8295	-1.75399	-1.75554	0.0216636	0.109491
Heph	15203	15203	7.45942	6.94274	7.09677	4.15331	5.27676	4.72138	4.66224	3.97481	6.41306	4.6588	-2.18266	-2.22136	-2.43453	-0.178504	-1.75426	0.0450057	0.133801
Nlrc5	434341	434341	5.98726	4.90158	6.0562	5.88532	4.60154	3.31776	3.47444	4.42229	5.70759	3.95401	-1.38572	-1.58381	-2.58176	-1.46302	-1.75358	0.00813798	0.0903849
Pla2g5	18784	18784	6.39186	7.02511	7.74614	8.4198	5.72898	5.75439	5.87359	5.21703	7.39572	5.6435	-0.662878	-1.27072	-1.87254	-3.20277	-1.75223	0.0483094	0.136681
Gfap	14580	14580	6.11445	5.91589	5.07258	5.4996	3.79888	3.68468	3.62291	4.50067	5.65063	3.90179	-2.31557	-2.23121	-1.44967	-0.998926	-1.74884	0.0117276	0.0948376
Ppp1r3d	228966	228966	6.04074	6.30631	6.18855	6.22689	4.67907	4.82807	4.42007	3.84551	6.19063	4.44318	-1.36167	-1.47825	-1.76848	-2.38138	-1.74745	0.00461182	0.0805302
1700094D03Rik	73545	73545	9.35426	9.98588	10.0234	9.50757	8.37829	8.4002	7.25568	7.87421	9.71777	7.97709	-0.975971	-1.58568	-2.7677	-1.63336	-1.74068	0.0186587	0.10628
Elavl2	15569	15569	9.1317	8.38696	8.53333	8.84855	7.97116	6.18614	6.80935	6.98864	8.72514	6.98882	-1.16054	-2.20082	-1.72398	-1.85991	-1.73631	0.00404992	0.0805302
Sfmbt2	353282	353282	4.91227	5.37981	4.0976	3.3877	2.88566	2.38787	2.70006	2.90016	4.44435	2.71844	-2.02662	-2.99193	-1.39754	-0.487544	-1.72591	0.0466345	0.135028
2810442I21Rik	72735	72735	6.18862	6.20976	6.98076	5.30989	4.56373	4.46073	4.19022	4.58957	6.17226	4.45106	-1.62489	-1.74903	-2.79054	-0.720312	-1.72119	0.0269134	0.116954
Plcd4	18802	18802	10.0524	9.91549	10.2771	10.4672	8.64662	7.89533	8.76842	8.56745	10.1781	8.46946	-1.40582	-2.02016	-1.5087	-1.89973	-1.7086	0.00141423	0.0762947
Cdkn2a	12578	12578	10.7953	11.5322	11.8596	11.8452	9.68503	9.80097	9.97844	9.73956	11.5081	9.801	-1.11025	-1.73125	-1.88115	-2.10569	-1.70708	0.00407206	0.0805302
Serpinb11	66957	66957	5.7945	5.38068	5.75618	5.02434	3.28066	3.59421	4.15492	4.09928	5.48893	3.78227	-2.51385	-1.78647	-1.60127	-0.925051	-1.70666	0.013632	0.0995492
Gpc5	103978	103978	7.8232	8.4693	8.53574	6.76464	4.80527	6.59244	5.75557	7.63853	7.89822	6.19795	-3.01792	-1.87687	-2.78017	0.873886	-1.70027	0.152885	0.213372
Ccdc62	208908	208908	6.78022	8.11062	7.39147	7.04984	6.21157	6.09939	5.53971	4.6857	7.33304	5.63409	-0.568648	-2.01124	-1.85176	-2.36414	-1.69895	0.0226094	0.110559
Bace2	56175	56175	7.91775	6.90511	8.16022	7.31933	6.31797	5.34456	6.19271	5.65974	7.5756	5.87874	-1.59977	-1.56055	-1.96751	-1.65959	-1.69685	0.000353306	0.0595976
Wdr66	269701	269701	5.73296	6.42991	6.75584	6.70594	5.28909	4.58906	4.42903	4.54376	6.40616	4.71273	-0.443873	-1.84085	-2.32681	-2.16218	-1.69343	0.028918	0.118361
Malat1	72289	72289	11.6121	11.9768	12.0587	10.9094	10.5488	10.6177	9.77222	8.88852	11.6392	9.95681	-1.06337	-1.35901	-2.28644	-2.02088	-1.68243	0.00960166	0.0913866
Glycam1	14663	14663	5.31547	4.981	6.75821	7.00589	4.5408	4.24216	3.6771	4.87552	6.01514	4.3339	-0.774669	-0.738842	-3.08111	-2.13037	-1.68125	0.0595439	0.146654
Arpp21	74100	74100	5.72027	5.60395	5.98032	5.14907	4.34364	3.92764	3.87575	3.61107	5.6134	3.93952	-1.37664	-1.67631	-2.10457	-1.538	-1.67388	0.00173336	0.0762947
Aasdh	231326	231326	8.7521	9.6621	9.32532	8.80646	7.23479	7.73053	7.03516	7.85657	9.1365	7.46426	-1.51731	-1.93158	-2.29017	-0.949892	-1.67224	0.0101613	0.0919378
Slc14a2	27411	27411	5.44457	5.51531	5.82286	4.9803	3.94629	3.36003	3.95778	3.81954	5.44076	3.77091	-1.49828	-2.15528	-1.86508	-1.16076	-1.66985	0.00452916	0.0805302
A330023F24Rik	320977	320977	5.1738	6.90569	5.62277	5.82674	4.40036	4.09139	3.66337	4.69882	5.88225	4.21349	-0.773432	-2.8143	-1.95939	-1.12792	-1.66876	0.0351768	0.124478
9530028C05	330256	330256	4.8556	6.54224	5.48048	5.94039	3.98557	3.78423	3.71055	4.69925	5.70468	4.0449	-0.870036	-2.75801	-1.76993	-1.24115	-1.65978	0.0271418	0.116954
Irx3	16373	16373	8.30896	9.37709	9.02312	8.27477	6.84548	7.03892	8.25056	6.21839	8.74599	7.08834	-1.46348	-2.33817	-0.772566	-2.05638	-1.65765	0.017405	0.105439
Gabrb1	14400	14400	7.15657	7.58426	7.87448	7.33171	6.3314	6.1326	5.08945	5.76898	7.48675	5.83061	-0.825168	-1.45166	-2.78503	-1.56273	-1.65615	0.0272675	0.116954
Ptger4	19219	19219	8.12529	7.65339	8.10405	8.07819	7.18318	5.4213	6.54036	6.20854	7.99023	6.33834	-0.942114	-2.2321	-1.56369	-1.86965	-1.65189	0.00907302	0.0910545
Ilvbl	216136	216136	10.1071	9.95468	10.6279	9.94796	8.46037	8.71138	8.23739	8.64313	10.1594	8.51307	-1.64669	-1.2433	-2.39048	-1.30483	-1.64633	0.0082666	0.0904961
Parp3	235587	235587	7.49352	7.1192	8.26349	7.36505	6.06101	5.81437	6.07544	5.71706	7.56032	5.91697	-1.43251	-1.30484	-2.18805	-1.64799	-1.64335	0.00349999	0.0795968
A730011C13Rik	319916	319916	7.02782	7.56266	7.52665	6.75142	5.67137	6.04863	5.56337	5.01713	7.21714	5.57513	-1.35645	-1.51404	-1.96328	-1.73429	-1.64201	0.00112403	0.0757204
Dbndd2	52840	52840	10.7526	10.7428	10.8309	10.5362	9.74794	9.05687	9.12395	8.42143	10.7156	9.08755	-1.00466	-1.68594	-1.70691	-2.11481	-1.62808	0.00580223	0.0832028
Msrb2	76467	76467	7.76573	7.75847	7.99021	8.36258	6.49197	6.05099	5.99318	6.83821	7.96925	6.34359	-1.27376	-1.70748	-1.99704	-1.52437	-1.62566	0.00176102	0.0762947
Sulf1	240725	240725	11.3782	12.2779	11.9093	12.1539	11.0707	11.0238	9.81149	9.32955	11.9298	10.3089	-0.307539	-1.25413	-2.09785	-2.82436	-1.62097	0.0582952	0.145704
Prdm1	12142	12142	9.51405	8.76897	8.8691	8.41143	8.69277	6.68906	7.86877	5.84509	8.89089	7.27392	-0.821283	-2.07991	-1.00032	-2.56634	-1.61697	0.0311732	0.120502
1500002F19Rik	76683	76683	7.39124	8.02264	7.24586	8.2882	6.64526	6.19742	5.79452	5.84717	7.73698	6.12109	-0.745974	-1.82522	-1.45133	-2.44102	-1.61589	0.0198017	0.107857
Hoxa1	15394	15394	3.53749	5.42957	4.90024	5.65925	3.19213	3.235	2.92559	3.71221	4.88164	3.26623	-0.345362	-2.19457	-1.97466	-1.94704	-1.61541	0.0323648	0.121918
Amy1	11722	11722	5.49979	6.29222	6.57553	5.46979	5.0526	4.35924	3.7474	4.22116	5.95933	4.3451	-0.447195	-1.93298	-2.82813	-1.24863	-1.61423	0.0496715	0.137935
Gpd1	14555	14555	9.47213	9.42686	9.61922	10.3458	8.80335	7.69134	7.73844	8.18165	9.71601	8.10369	-0.668777	-1.73552	-1.88079	-2.16419	-1.61232	0.0159745	0.103256
Slc13a3	114644	114644	10.6947	10.8171	10.931	11.0431	9.79068	9.37236	8.96247	8.93826	10.8715	9.26594	-0.904067	-1.4447	-1.96856	-2.1048	-1.60553	0.00988094	0.0916695
Sytl2	83671	83671	6.28668	6.54484	6.11633	6.48906	5.40214	4.91645	4.56626	4.16264	6.35923	4.76187	-0.884539	-1.62839	-1.55008	-2.32643	-1.59736	0.0123305	0.0971557
Gm4876	232599	232599	6.90962	8.22156	8.14313	7.85764	4.62934	7.03256	6.61057	6.47887	7.78299	6.18783	-2.28028	-1.189	-1.53256	-1.37877	-1.59515	0.00685347	0.087243
Adam8	11501	11501	6.01959	6.33474	6.15887	6.38622	5.00244	4.7593	3.9123	4.84731	6.22486	4.63034	-1.01715	-1.57544	-2.24657	-1.53891	-1.59452	0.00797982	0.0903849
Olfm3	229759	229759	6.72311	7.99838	7.551	7.27886	4.5217	5.94117	6.54068	6.18258	7.38784	5.79653	-2.20141	-2.05721	-1.01032	-1.09628	-1.59131	0.0146398	0.101209
Pclo	26875	26875	5.88809	5.40046	5.99526	5.79965	4.40334	4.01563	4.09373	4.21347	5.77087	4.18154	-1.48475	-1.38483	-1.90153	-1.58618	-1.58932	0.000755985	0.0720176
AI848258	98452	98452	9.31668	9.29026	9.75806	10.1119	8.21722	7.9957	7.82195	8.09562	9.61923	8.03263	-1.09946	-1.29456	-1.93611	-2.01631	-1.58661	0.00616638	0.0842988
Fam164a	67306	67306	7.95187	7.95838	7.89068	6.97114	6.72827	5.47225	5.52883	6.72018	7.69302	6.11238	-1.2236	-2.48613	-2.36184	-0.250962	-1.58063	0.0575552	0.14538
Lrrc36	270091	270091	6.21337	6.04783	6.76517	6.15903	5.37861	4.68034	4.5811	4.22665	6.29635	4.71668	-0.834761	-1.3675	-2.18406	-1.93238	-1.57967	0.0135127	0.0992315
Pstpip1	19200	19200	6.53191	7.41156	7.28979	6.63565	5.29182	5.47673	4.92699	5.89683	6.96723	5.39809	-1.24009	-1.93483	-2.3628	-0.738819	-1.56914	0.0224361	0.110559
Clk1	12747	12747	11.1559	11.464	11.9073	11.9546	10.2802	10.3709	9.25403	10.3185	11.6204	10.0559	-0.875677	-1.09305	-2.65323	-1.63609	-1.56451	0.0290379	0.118684
A930013F10Rik	68074	68074	7.95919	8.52815	8.60107	7.5847	7.37905	6.77836	6.27108	5.98931	8.16828	6.60445	-0.580139	-1.74979	-2.32999	-1.5954	-1.56383	0.0231997	0.111732
Tmtc1	387314	387314	6.7644	6.28247	7.12819	6.18582	5.23324	5.13299	5.10776	4.64079	6.59022	5.0287	-1.53116	-1.14949	-2.02043	-1.54503	-1.56152	0.00313599	0.0795837
Abca13	268379	268379	7.10135	6.36452	6.40843	5.48138	6.322	4.12668	4.88202	3.82055	6.33892	4.78781	-0.779351	-2.23784	-1.52641	-1.66083	-1.55111	0.0140356	0.100194
5730508B09Rik	70617	70617	9.38366	9.67828	9.44682	9.82874	8.27553	7.81223	7.76183	8.29638	9.58438	8.03649	-1.10813	-1.86605	-1.68499	-1.53236	-1.54788	0.00241742	0.0762947
9130004J05Rik	71603	71603	7.52488	6.55279	8.08122	5.95976	5.54402	5.17759	5.90299	5.31902	7.02966	5.48591	-1.98086	-1.3752	-2.17823	-0.640739	-1.54376	0.0209829	0.108716
Fam82a1	381110	381110	6.06381	6.43718	6.0506	5.60811	4.9648	4.18633	4.53697	4.30718	6.03993	4.49882	-1.09901	-2.25085	-1.51363	-1.30093	-1.5411	0.0087159	0.0910545
4933436C20Rik	71296	71296	6.16096	5.39217	6.32131	6.11612	4.17046	4.71559	4.33802	4.63322	5.99764	4.46432	-1.9905	-0.676579	-1.98329	-1.4829	-1.53332	0.0157583	0.103026
Tmco5b	75275	75275	4.33765	4.37313	4.83412	3.70547	2.69029	2.77573	2.42347	3.22855	4.31259	2.77951	-1.64736	-1.59741	-2.41065	-0.476921	-1.53309	0.0309403	0.120263
Galnt13	271786	271786	4.75742	5.2548	5.10095	4.93425	3.12159	3.03776	3.7625	4.02772	5.01186	3.48739	-1.63583	-2.21704	-1.33845	-0.906529	-1.52446	0.011591	0.0945913
Pcdhb9	93880	93880	9.08248	9.65495	10.1563	8.52865	7.4194	8.15626	8.36886	7.39583	9.3556	7.83509	-1.66308	-1.49869	-1.78747	-1.13282	-1.52052	0.00174566	0.0762947
Aass	30956	30956	6.18239	6.85678	6.44208	6.42351	5.04791	5.21118	4.77489	4.79407	6.47619	4.95701	-1.13447	-1.6456	-1.66719	-1.62944	-1.51917	0.00130001	0.0762699
Mirhg1	75957	75957	6.94982	5.9589	6.17199	5.17337	6.23058	4.53261	4.08344	3.34731	6.06352	4.54848	-0.719238	-1.42628	-2.08855	-1.82606	-1.51503	0.0147266	0.101209
Pkib	18768	18768	7.77448	7.51457	7.33471	7.69729	7.45915	5.62044	5.97751	5.20497	7.58026	6.06552	-0.315323	-1.89413	-1.3572	-2.49232	-1.51474	0.0465103	0.134893
Gjd2	14617	14617	6.22535	8.38239	7.598	8.27913	5.95711	6.06463	6.04245	6.36922	7.62122	6.10835	-0.268237	-2.31776	-1.55555	-1.90991	-1.51287	0.0420271	0.130687
Cend1	57754	57754	6.34366	6.74874	6.81457	7.84848	4.84496	5.85846	5.29029	5.71706	6.93886	5.42769	-1.49871	-0.89028	-1.52428	-2.13142	-1.51117	0.00943302	0.0912366
Gdap1	14545	14545	8.45342	8.33135	8.39418	8.81048	7.40986	6.72139	7.23043	6.58336	8.49736	6.98626	-1.04356	-1.60995	-1.16376	-2.22712	-1.5111	0.0110343	0.0942661
Tmem47	192216	192216	10.6358	11.0626	10.9553	10.4467	9.69431	8.93531	8.97118	9.46394	10.7751	9.26619	-0.941534	-2.1273	-1.98411	-0.982756	-1.50893	0.017626	0.105568
Man1a	17155	17155	6.61871	6.63842	6.05953	5.58275	5.79658	3.60916	4.07034	5.39621	6.22485	4.71807	-0.822131	-3.02927	-1.98919	-0.186545	-1.50678	0.0965839	0.175037
Luzp2	233271	233271	9.30588	9.63843	9.0088	8.21628	7.45041	8.162	7.54582	6.99608	9.04235	7.53858	-1.85547	-1.47643	-1.46298	-1.22019	-1.50377	0.00142507	0.0762947
C030019I05Rik	320116	320116	6.62762	7.3485	6.14568	6.78938	5.54818	4.32159	5.84026	5.20329	6.72779	5.22833	-1.07944	-3.02692	-0.305415	-1.58609	-1.49947	0.079279	0.163246
Ak7	78801	78801	5.5314	6.02276	6.34558	6.82753	4.57643	4.36551	5.31347	4.48629	6.18182	4.68542	-0.954977	-1.65725	-1.03211	-2.34124	-1.49639	0.0188714	0.1063
3110082D06Rik	627626	627626	6.06655	5.84419	6.78566	6.50215	5.00435	4.20062	4.6528	5.35721	6.29964	4.80375	-1.0622	-1.64357	-2.13285	-1.14494	-1.49589	0.00914855	0.0910545
Pacrg	69310	69310	10.6161	10.5717	10.9477	10.0414	9.34723	9.06416	9.27387	8.52053	10.5442	9.05145	-1.26888	-1.50752	-1.67386	-1.52087	-1.49278	0.000383416	0.0599961
4933432K03Rik	75793	75793	9.62284	8.75421	9.23146	10.147	8.87921	6.95428	7.92181	8.04206	9.43888	7.94934	-0.743625	-1.79993	-1.30965	-2.10496	-1.48954	0.0153694	0.102175
H2afy3	67552	67552	6.77943	7.13471	7.41077	6.13512	5.56937	4.53549	5.20578	6.19593	6.86501	5.37664	-1.21006	-2.59922	-2.20499	0.0608024	-1.48837	0.0870625	0.168077
Htr3a	15561	15561	5.5858	4.80002	6.49952	5.21881	4.84989	4.02574	3.22609	4.04907	5.52604	4.0377	-0.735906	-0.774281	-3.27343	-1.16974	-1.48834	0.0902241	0.170738
Fam47e	384198	384198	6.56855	6.58295	7.08019	5.05163	4.96216	6.45603	4.60393	3.32513	6.32083	4.83681	-1.60639	-0.126923	-2.47626	-1.7265	-1.48402	0.0568149	0.144733
Frk	14302	14302	7.57365	6.90919	6.96734	5.83926	6.611	4.75831	5.57246	4.41244	6.82236	5.33855	-0.962646	-2.15088	-1.39488	-1.42682	-1.48381	0.00916356	0.0910704
Six1	20471	20471	5.86129	5.65581	5.81815	4.27852	3.60427	3.85767	3.72696	4.49296	5.40344	3.92046	-2.25702	-1.79814	-2.09119	0.214438	-1.48298	0.0814312	0.164298
Scg5	20394	20394	11.0354	11.1653	11.5073	10.9617	9.82241	10.0414	9.55106	9.35607	11.1674	9.69273	-1.21296	-1.12396	-1.95626	-1.60568	-1.47471	0.00455863	0.0805302
Ctso	229445	229445	9.04354	9.18739	9.57874	8.45037	7.91348	7.99023	7.32246	7.14106	9.06501	7.59181	-1.13006	-1.19716	-2.25628	-1.30931	-1.4732	0.0113173	0.0943952
Pcolce	18542	18542	8.82995	8.33911	9.29035	9.06187	7.6936	7.20468	7.4771	7.2564	8.88032	7.40794	-1.13635	-1.13443	-1.81325	-1.80547	-1.47238	0.00478592	0.0805302
Tle2	21886	21886	8.52558	8.23487	9.26868	9.68681	7.31359	7.53283	7.28211	7.7156	8.92898	7.46103	-1.21199	-0.702044	-1.98657	-1.97121	-1.46795	0.0183003	0.10628
Rab7l1	226422	226422	7.97214	8.36282	9.08553	9.01322	7.54026	7.15343	7.30028	6.58634	8.60843	7.14508	-0.431874	-1.20939	-1.78525	-2.42689	-1.46335	0.0409732	0.129889
ORF63	224419	224419	5.78994	6.25948	5.97341	5.3307	4.39244	3.69567	4.23188	5.20409	5.83838	4.38102	-1.3975	-2.56381	-1.74153	-0.126607	-1.45736	0.0636917	0.150472
Slc16a4	229699	229699	7.08142	6.78983	6.80982	7.32161	5.24793	5.23029	5.41856	6.28602	7.00067	5.5457	-1.83349	-1.55954	-1.39126	-1.0356	-1.45497	0.00317577	0.0795968
Ppfibp2	19024	19024	5.95984	6.43779	6.56939	6.9933	4.31907	4.50973	4.92911	6.42002	6.49008	5.04448	-1.64077	-1.92806	-1.64029	-0.573283	-1.4456	0.0168064	0.103945
Morn3	74890	74890	5.80868	6.17667	6.63897	5.42292	4.12042	4.36517	4.76179	5.0268	6.01181	4.56854	-1.68826	-1.8115	-1.87718	-0.396123	-1.44327	0.0260977	0.116207
Itgb1bp2	26549	26549	6.66619	6.8619	6.66777	5.88568	5.75921	5.12018	4.74616	4.70605	6.52038	5.0829	-0.90698	-1.74171	-1.92162	-1.17963	-1.43749	0.00900982	0.0910545
A730017C20Rik	225583	225583	7.21204	7.81366	6.9785	6.44158	5.53734	5.96346	6.45758	4.73816	7.11144	5.67413	-1.6747	-1.8502	-0.52092	-1.70342	-1.43731	0.0185555	0.10628
Gal3st4	330217	330217	5.97552	5.61876	6.00409	5.38328	4.68927	3.56834	4.11995	4.86551	5.74541	4.31077	-1.28625	-2.05043	-1.88413	-0.517775	-1.43465	0.0256545	0.116105
Ccnl1	56706	56706	10.6913	10.9097	11.3191	10.7829	9.81581	9.72747	9.2564	9.16965	10.9257	9.49234	-0.875467	-1.18226	-2.06267	-1.61324	-1.43341	0.01158	0.0945913
Gsbs	19051	19051	6.851	7.63015	7.85727	7.0597	5.9683	5.83479	6.45353	5.41229	7.34953	5.91723	-0.882697	-1.79536	-1.40374	-1.64741	-1.4323	0.00562384	0.0828849
Krt222	268481	268481	5.02992	4.99212	4.33172	5.40715	3.22578	3.67544	3.6246	3.50633	4.94023	3.50804	-1.80414	-1.31668	-0.707127	-1.90082	-1.43219	0.0135415	0.0992315
Tnnt1	21955	21955	5.7802	4.77499	6.21229	6.44122	5.09873	4.28444	4.60207	3.50285	5.80217	4.37202	-0.681465	-0.490552	-1.61023	-2.93837	-1.43015	0.0833479	0.165618
Nfkbiz	80859	80859	7.66627	8.08148	7.87944	7.3303	6.11412	7.12195	6.43159	5.58158	7.73937	6.31231	-1.55215	-0.95953	-1.44785	-1.74872	-1.42706	0.00341802	0.0795968
Pla2g4a	18783	18783	8.10852	8.10043	7.6695	6.25249	6.49638	6.61433	6.4629	4.85383	7.53274	6.10686	-1.61214	-1.4861	-1.2066	-1.39867	-1.42588	0.000464782	0.0631891
Casq1	12372	12372	6.6582	7.27026	7.00574	7.04984	6.64541	5.40758	4.56699	5.66244	6.99601	5.57061	-0.0127902	-1.86267	-2.43875	-1.3874	-1.4254	0.0705151	0.156049
Lcp1	18826	18826	5.71798	5.79868	5.34463	5.07158	3.45432	3.94867	4.16414	4.66997	5.48322	4.05927	-2.26366	-1.85001	-1.18049	-0.401606	-1.42394	0.0396031	0.128296
Klrb1a	17057	17057	7.82416	8.41174	7.5772	8.43496	6.74576	6.35749	6.2936	7.15675	8.06201	6.6384	-1.07839	-2.05425	-1.28359	-1.27821	-1.42361	0.00706823	0.0881831
D9Ertd402e	382117	382117	9.65675	10.2365	10.1749	9.81772	8.63269	9.15892	8.47352	7.94355	9.97147	8.55217	-1.02406	-1.07754	-1.70141	-1.87418	-1.4193	0.00716368	0.0882083
Plxdc2	67448	67448	9.14443	9.37255	9.32808	8.87384	7.78352	7.70566	7.91409	7.64159	9.17972	7.76121	-1.36091	-1.66688	-1.41399	-1.23225	-1.41851	0.000576702	0.0660178
Krt73	223915	223915	6.43661	7.50896	6.61079	5.24482	6.28855	4.52538	4.8867	4.43191	6.45029	5.03314	-0.148056	-2.98358	-1.72409	-0.812907	-1.41716	0.104206	0.180548
Mgst1	56615	56615	11.2243	11.0574	11.2871	10.3042	10.9913	9.2874	9.71948	8.2074	10.9683	9.5514	-0.232978	-1.77002	-1.56758	-2.09684	-1.41685	0.0406186	0.129379
Kank4	242553	242553	9.76328	9.58807	10.1735	8.73968	9.14138	8.21128	8.17684	7.06793	9.56612	8.14936	-0.621896	-1.3768	-1.99661	-1.67175	-1.41676	0.0169671	0.104465
Mtx2	53375	53375	10.1621	9.83415	10.1079	10.2608	9.20117	8.33526	8.39712	8.77396	10.0912	8.67688	-0.960909	-1.4989	-1.71077	-1.4868	-1.41435	0.00303231	0.0795354
Rpe65	19892	19892	3.54474	6.91055	4.07642	6.21758	3.62023	3.87852	3.35922	4.24303	5.18732	3.77525	0.0754889	-3.03202	-0.717201	-1.97456	-1.41207	0.131446	0.199178
Aspa	11484	11484	5.7549	6.12809	6.10708	5.43078	4.99536	4.44964	4.12534	4.20256	5.85521	4.44322	-0.759542	-1.67845	-1.98174	-1.22822	-1.41199	0.0131818	0.0988583
Cp	12870	12870	9.33638	9.7863	9.50993	9.47312	9.07984	8.58427	7.76254	7.03179	9.52643	8.11461	-0.256541	-1.20203	-1.74738	-2.44132	-1.41182	0.0549079	0.142788
Agt	11606	11606	6.83289	7.00036	7.16992	7.29461	5.05149	6.24737	5.21471	6.14037	7.07444	5.66348	-1.7814	-0.75299	-1.9552	-1.15425	-1.41096	0.0148791	0.101209
Akr1c18	105349	105349	7.76071	8.39801	8.0084	8.78164	5.9658	6.35706	6.39483	8.59556	8.23719	6.82831	-1.79492	-2.04096	-1.61357	-0.186075	-1.40888	0.0431106	0.131315
Cyp4v3	102294	102294	6.56816	7.33889	7.96586	7.48596	5.42126	6.26527	5.98544	6.05328	7.33972	5.93131	-1.1469	-1.07362	-1.98041	-1.43268	-1.4084	0.00638592	0.0849069
Ankrd42	73845	73845	9.17321	9.14659	8.98853	8.8861	8.6221	7.64184	7.92532	6.37618	9.04861	7.64136	-0.551112	-1.50474	-1.06321	-2.50992	-1.40724	0.0430036	0.131307
5730422E09Rik	433966	433966	6.50791	6.89139	7.32734	6.821	6.0634	5.66303	6.03838	4.15764	6.88691	5.48061	-0.444507	-1.22836	-1.28896	-2.66335	-1.4063	0.0554152	0.143376
Zic3	22773	22773	4.34649	5.26303	4.57773	3.84412	2.7513	3.28659	2.93667	3.43189	4.50784	3.10162	-1.59519	-1.97644	-1.64106	-0.412223	-1.40623	0.0260643	0.116207
Ddx26b	236790	236790	10.6333	10.4345	10.8718	10.1752	10.0029	9.22946	9.01243	8.25009	10.5287	9.12371	-0.630416	-1.20505	-1.85941	-1.92514	-1.405	0.0192543	0.107063
Btg2	12227	12227	8.96421	9.06137	9.9832	9.28895	8.20604	7.8741	7.69437	7.92468	9.32443	7.9248	-0.75817	-1.18727	-2.28883	-1.36427	-1.39963	0.0225869	0.110559
Pou4f1	18996	18996	4.48934	5.3208	5.57271	4.48935	3.20749	3.44877	3.79727	3.82734	4.96805	3.57022	-1.28185	-1.87203	-1.77544	-0.662015	-1.39784	0.0150433	0.101407
Me3	109264	109264	7.0754	7.60382	7.9437	8.04031	6.36313	6.91815	6.16441	5.65615	7.66581	6.27546	-0.712272	-0.68567	-1.77929	-2.38416	-1.39035	0.0448093	0.133488
Foxc2	14234	14234	5.59448	8.10581	6.29554	4.79382	4.00954	5.70729	5.91703	3.59565	6.19741	4.80738	-1.58494	-2.39853	-0.378503	-1.19817	-1.39003	0.0453591	0.133953
Pcdhb3	93874	93874	10.4357	10.5397	10.9417	10.2329	8.93409	9.27091	9.14673	9.25585	10.5375	9.1519	-1.5016	-1.26874	-1.79501	-0.977016	-1.38559	0.0041043	0.0805302
Gbp2	14469	14469	5.29178	6.66633	6.41618	4.96861	4.67006	4.82751	4.49869	3.81447	5.83572	4.45268	-0.621717	-1.83882	-1.91749	-1.15414	-1.38304	0.0202931	0.108192
Cmbl	69574	69574	8.21834	8.35076	8.77177	8.04974	7.60946	7.56423	6.86835	5.81796	8.34765	6.965	-0.608884	-0.786531	-1.90342	-2.23178	-1.38265	0.0414409	0.130399
Fbp1	14121	14121	4.57931	3.95056	3.61535	6.06646	3.44201	2.96254	3.26776	3.01515	4.55292	3.17187	-1.13729	-0.988022	-0.347586	-3.05132	-1.38105	0.0984244	0.176337
Sel1l3	231238	231238	11.0107	10.2449	10.9402	9.85082	10.3782	9.0706	9.56569	7.50986	10.5116	9.1311	-0.632443	-1.17425	-1.37451	-2.34096	-1.38054	0.0304643	0.119736
Prss23	76453	76453	9.70984	9.63353	9.62455	9.2722	8.78842	8.04237	8.27599	7.62268	9.56003	8.18236	-0.921422	-1.59117	-1.34856	-1.64952	-1.37767	0.0036304	0.080081
Gm3716	100042198	100042198	6.87309	6.81018	6.98013	8.08928	6.50198	5.67026	5.50588	5.57671	7.18817	5.81371	-0.371107	-1.13992	-1.47425	-2.51257	-1.37446	0.0535143	0.141351
Ccno	218630	218630	8.26181	8.67841	8.67431	7.60454	7.18774	7.48069	7.43317	5.6361	8.30477	6.93443	-1.07406	-1.19772	-1.24114	-1.96843	-1.37034	0.00659198	0.0861995
LOC100216343	100216343	100216343	5.38825	6.54522	6.26876	5.34064	4.94561	5.51894	3.5546	4.05138	5.88572	4.51763	-0.44264	-1.02628	-2.71417	-1.28927	-1.36809	0.0658329	0.151985
Gm5089	328479	328479	6.15692	6.29265	6.85948	6.87826	5.91489	5.04148	5.40908	4.3508	6.54683	5.17906	-0.242027	-1.25116	-1.4504	-2.52746	-1.36776	0.0614873	0.148538
Bicc1	83675	83675	7.11052	7.45713	7.72136	6.65588	6.57775	6.3319	6.04671	4.53663	7.23622	5.87325	-0.532773	-1.12523	-1.67465	-2.11924	-1.36298	0.0285766	0.117878
Ovgp1	12659	12659	5.63501	6.31562	6.1057	6.33965	3.97724	5.07548	4.45798	5.44165	6.09899	4.73809	-1.65778	-1.24014	-1.64773	-0.897993	-1.36091	0.00498557	0.0807803
Ccnl2	56036	56036	10.526	10.8871	10.8905	10.4892	9.80464	9.64909	9.39612	8.51527	10.6982	9.34128	-0.72141	-1.23802	-1.49439	-1.97394	-1.35694	0.0138298	0.0997601
Gstm1	14862	14862	11.9516	12.163	12.8011	12.9983	11.0333	11.3513	10.7691	11.333	12.4785	11.1217	-0.91835	-0.811654	-2.03199	-1.66529	-1.35682	0.0192237	0.106964
Ecm1	13601	13601	8.35857	8.73347	7.99435	8.07169	6.3885	6.18903	6.99209	8.16618	8.28952	6.93395	-1.97006	-2.54444	-1.00226	0.094489	-1.35557	0.100992	0.178309
Dcxr	67880	67880	8.95783	8.94284	9.49816	10.2083	8.05256	7.82681	7.69528	8.62893	9.40178	8.0509	-0.905262	-1.11604	-1.80288	-1.57938	-1.35089	0.00723141	0.0882083
Exd1	241624	241624	6.19862	6.36019	5.80066	6.32625	5.27019	4.83717	4.46697	4.71818	6.17143	4.82313	-0.928422	-1.52302	-1.33369	-1.60807	-1.3483	0.00297759	0.0795354
Cd1d1	12479	12479	8.97823	9.07226	9.3039	8.42081	8.4444	7.87244	7.32773	6.74421	8.9438	7.5972	-0.53383	-1.19982	-1.97617	-1.6766	-1.3466	0.0234164	0.112152
Itih3	16426	16426	5.8499	6.78153	6.89647	6.57194	4.96687	4.79344	4.73712	6.22349	6.52496	5.18023	-0.88303	-1.98809	-2.15935	-0.348448	-1.34473	0.0540164	0.141856
Col5a3	53867	53867	7.44698	7.74676	7.3813	7.29881	7.05862	5.70586	5.89536	5.83856	7.46846	6.1246	-0.388354	-2.0409	-1.48594	-1.46026	-1.34386	0.0301331	0.119709
Akr1b7	11997	11997	6.2079	6.13446	5.92543	7.02702	5.85903	4.79375	4.1199	5.15547	6.3237	4.98204	-0.348867	-1.34071	-1.80554	-1.87154	-1.34166	0.0316098	0.121196
Stac3	237611	237611	6.50161	7.22376	7.54241	5.83775	5.4822	5.1073	5.44241	5.71053	6.77638	5.43561	-1.01941	-2.11646	-2.1	-0.127223	-1.34077	0.0679259	0.153995
Cth	107869	107869	7.60013	8.8675	8.00887	9.34774	7.48261	7.04383	7.13322	6.80269	8.45606	7.11559	-0.117519	-1.82367	-0.875647	-2.54505	-1.34047	0.0861973	0.16768
Dzip1	66573	66573	8.1987	8.36057	8.39136	8.27206	7.28381	6.9159	6.77767	6.89184	8.30567	6.9673	-0.914891	-1.44467	-1.61369	-1.38022	-1.33837	0.00294077	0.0795354
Slc25a18	71803	71803	10.3995	10.4472	10.6476	10.6263	9.6624	8.99129	9.21843	8.89892	10.5302	9.19276	-0.737119	-1.45595	-1.42921	-1.72734	-1.3374	0.00795493	0.0903849
Cpt1c	78070	78070	9.14045	9.40512	9.52151	10.6141	7.59594	8.43277	7.58025	9.72865	9.67029	8.3344	-1.54451	-0.97235	-1.94126	-0.885449	-1.33589	0.0126993	0.098063
Mical2	320878	320878	7.38428	6.43711	6.69652	5.94467	6.60341	5.1767	4.9416	4.40762	6.61565	5.28233	-0.780872	-1.26042	-1.75492	-1.53705	-1.33331	0.00791593	0.0903849
Calca	12310	12310	6.43988	4.43587	4.42171	5.45376	3.93143	3.96496	3.59178	3.9613	5.1878	3.86237	-2.50845	-0.470909	-0.829935	-1.49246	-1.32544	0.0594568	0.146637
Mbip	217588	217588	9.25492	9.56671	9.61561	10.1498	8.4935	7.93008	8.65365	8.20896	9.64676	8.32155	-0.761422	-1.63664	-0.961963	-1.94083	-1.32521	0.0174927	0.105542
Lrrc4c	241568	241568	8.96702	9.21937	9.53425	9.59467	7.39053	8.08379	7.56187	9.00009	9.32883	8.00907	-1.57649	-1.13558	-1.97238	-0.594581	-1.31976	0.0210111	0.108743
Gm10567	100038398	100038398	5.28345	5.36285	4.65003	4.75032	3.46599	3.9449	3.86849	3.49823	5.01166	3.6944	-1.81746	-1.41795	-0.781532	-1.25209	-1.31726	0.00867306	0.0910545
Hrsp12	15473	15473	9.76528	9.86863	10.2244	10.4396	8.94238	8.93158	8.44439	8.71401	10.0745	8.75809	-0.822908	-0.937046	-1.77997	-1.72562	-1.31638	0.0138378	0.0997601
Lonrf2	381338	381338	5.99496	6.12878	6.44554	6.14805	5.52889	4.43145	5.79446	3.70394	6.17933	4.86468	-0.466068	-1.69733	-0.65108	-2.44411	-1.31465	0.0659803	0.152155
Col4a5	12830	12830	10.2214	10.3733	10.1925	10.5979	9.05718	9.30385	8.37936	9.39286	10.3463	9.03331	-1.16418	-1.06948	-1.81313	-1.20506	-1.31296	0.0044461	0.0805302
Bves	23828	23828	8.1186	8.69095	8.11063	8.01612	6.59504	6.56811	6.48383	8.03952	8.23408	6.92163	-1.52356	-2.12284	-1.62679	0.0233946	-1.31245	0.0662997	0.152534
Irx1	16371	16371	5.74172	6.02113	6.83274	7.51229	4.77495	5.27409	5.36682	5.45636	6.52697	5.21806	-0.966764	-0.747043	-1.46592	-2.05594	-1.30892	0.0204957	0.108405
Syt4	20983	20983	5.83861	6.26328	5.9891	5.66967	5.30363	3.73483	4.2361	5.26591	5.94017	4.63512	-0.534977	-2.52846	-1.753	-0.403757	-1.30505	0.0827428	0.165249
Mfap3l	71306	71306	9.284	9.45176	9.49393	9.14331	8.30269	7.86128	8.19276	7.79822	9.34325	8.03874	-0.981311	-1.59048	-1.30117	-1.3451	-1.30451	0.00188375	0.0762947
Gca	227960	227960	8.37283	8.19442	8.24094	7.4831	7.47406	6.59092	6.69107	6.31919	8.07282	6.76881	-0.898765	-1.6035	-1.54987	-1.16391	-1.30401	0.00435964	0.0805302
Ehd4	98878	98878	10.6658	10.1028	10.5642	10.5208	10.1432	9.07784	9.32239	8.10227	10.4634	9.16142	-0.522608	-1.02496	-1.24181	-2.41849	-1.30197	0.0477493	0.136335
Gm12108	104692	104692	5.04488	5.82478	5.81823	4.54214	4.09011	4.01466	3.88879	4.02911	5.30751	4.00567	-0.954773	-1.81012	-1.92944	-0.513025	-1.30184	0.0316088	0.121196
Fbxo32	67731	67731	6.98644	7.1426	7.65886	7.02576	5.81908	6.43832	5.99502	5.36303	7.20341	5.90386	-1.16735	-0.704275	-1.66384	-1.66273	-1.29955	0.0110132	0.0942661
Irak2	108960	108960	6.69103	6.58544	6.97728	7.3691	5.17311	5.47226	5.13889	6.641	6.90571	5.60631	-1.51792	-1.11319	-1.83839	-0.728108	-1.2994	0.0125598	0.097476
41521	18952	18952	9.27051	10.3611	9.56297	11.7429	8.52371	9.09385	8.70321	9.42741	10.2344	8.93705	-0.746806	-1.26727	-0.859753	-2.31548	-1.29733	0.0359737	0.12493
Cxcl5	20311	20311	5.23996	5.74503	5.83559	5.05207	4.84245	3.37668	4.61824	3.85038	5.46816	4.17194	-0.39751	-2.36836	-1.21735	-1.20169	-1.29623	0.0494339	0.137771
Grip1	74053	74053	7.63634	7.60211	7.71682	8.34117	6.49997	6.83446	6.733	6.07816	7.82411	6.5364	-1.13637	-0.767645	-0.983813	-2.26301	-1.28771	0.0307759	0.120232
Foxj1	15223	15223	7.09811	6.17961	7.25533	6.90305	5.88673	5.22293	5.63077	5.55219	6.85902	5.57315	-1.21138	-0.956679	-1.62456	-1.35086	-1.28587	0.0026895	0.0774425
Trim71	636931	636931	5.96539	6.87343	6.46045	7.1059	5.34964	5.3606	4.82718	5.72437	6.60129	5.31544	-0.615753	-1.51283	-1.63327	-1.38153	-1.28585	0.0111942	0.0943756
G530011O06Rik	654820	654820	7.97027	8.11261	7.47482	8.02078	7.18998	6.73376	5.75108	6.76073	7.89462	6.60889	-0.780282	-1.37885	-1.72373	-1.26005	-1.28573	0.0071083	0.0881831
Dmp1	13406	13406	6.51721	5.97468	5.94892	5.47058	5.18736	4.34853	4.42007	4.83262	5.97785	4.69714	-1.32985	-1.62616	-1.52885	-0.637963	-1.2807	0.0104773	0.0923037
Trf	22041	22041	7.85246	7.24441	6.97574	7.36254	6.96551	5.99496	5.10653	6.25874	7.35879	6.08143	-0.886954	-1.24945	-1.86921	-1.1038	-1.27735	0.0090272	0.0910545
Gabra5	110886	110886	5.16543	6.05375	5.40879	4.32207	3.84724	3.68207	3.98568	4.32696	5.23751	3.96048	-1.31819	-2.37168	-1.42311	0.00489588	-1.27702	0.0794316	0.163289
Lrp2	14725	14725	7.38273	6.124	6.85348	5.85807	6.16598	4.85437	5.40779	4.68257	6.55457	5.27768	-1.21675	-1.26963	-1.44569	-1.1755	-1.27689	0.000221097	0.0564823
1600020E01Rik	72012	72012	10.3626	10.8381	10.9371	10.3073	9.14718	9.58274	8.95351	9.65878	10.6113	9.33555	-1.2154	-1.25536	-1.98363	-0.648513	-1.27573	0.0186265	0.10628
Ppp1r1a	58200	58200	10.1071	10.7018	11.0203	10.5406	9.971	9.15501	9.21194	8.9328	10.5924	9.31769	-0.136056	-1.54683	-1.80834	-1.60778	-1.27475	0.0449645	0.133801
A930024E05Rik	109202	109202	8.64656	8.6133	8.97269	9.55029	7.5601	8.04272	7.51786	7.56604	8.94571	7.67168	-1.08646	-0.570582	-1.45483	-1.98425	-1.27403	0.0235414	0.112502
Pkd2l1	329064	329064	6.77939	6.33078	6.22431	6.0761	5.11451	4.42909	5.22457	5.54965	6.35264	5.07945	-1.66488	-1.90169	-0.999737	-0.526449	-1.27319	0.0269584	0.116954
Mars2	212679	212679	8.39001	7.43954	7.78575	8.09674	7.29174	6.47716	7.15487	5.70064	7.92801	6.65611	-1.09827	-0.962383	-0.630883	-2.39609	-1.27191	0.0463056	0.134705
Leng8	232798	232798	10.8986	11.038	11.2586	10.6431	10.2804	9.73672	9.16091	9.57883	10.9596	9.68921	-0.618257	-1.30133	-2.0977	-1.06428	-1.27039	0.0262823	0.116207
Gsto2	68214	68214	5.78118	6.06556	6.4897	7.19403	4.33124	5.99335	5.3158	4.81091	6.38262	5.11282	-1.44993	-0.0722119	-1.17391	-2.38313	-1.2698	0.0757303	0.160711
Icam1	15894	15894	6.82315	6.9111	6.14167	6.61491	5.75392	4.98886	4.79615	5.87749	6.62271	5.35411	-1.06922	-1.92224	-1.34552	-0.737417	-1.2686	0.0149184	0.101209
Ddo	70503	70503	5.52727	5.41871	5.58475	4.05989	4.22015	3.60867	3.78816	3.90088	5.14765	3.87946	-1.30712	-1.81004	-1.79659	-0.159015	-1.26819	0.0467669	0.135172
Lcat	16816	16816	7.98466	8.89276	9.00418	9.0213	6.9224	8.33818	6.68023	7.89902	8.72573	7.45996	-1.06226	-0.554583	-2.32395	-1.12228	-1.26577	0.0432398	0.131617
Fbxw17	109082	109082	8.47725	8.46786	8.68149	8.43879	7.59229	7.61417	7.45907	6.34206	8.51635	7.2519	-0.884955	-0.85369	-1.22242	-2.09673	-1.26445	0.0222394	0.110266
Hs3st2	195646	195646	5.44741	4.09621	5.54751	5.58363	4.54651	3.411	3.89816	3.78132	5.16869	3.90925	-0.900893	-0.685203	-1.64935	-1.80231	-1.25944	0.0194721	0.107655
Nap1l2	17954	17954	8.39175	8.84815	8.76005	8.83618	7.08052	7.39458	7.42058	7.90817	8.70903	7.45096	-1.31123	-1.45357	-1.33946	-0.92801	-1.25807	0.00160351	0.0762947
Peg3	18616	18616	10.0394	9.83553	9.63792	8.04127	8.77738	8.34008	8.71849	6.68872	9.38854	8.13117	-1.26206	-1.49545	-0.919429	-1.35255	-1.25737	0.00196998	0.0762947
Ifi27l1	52668	52668	9.71242	10.4559	10.6123	10.464	8.8668	9.32687	8.92237	9.10269	10.3112	9.05468	-0.845627	-1.12905	-1.68993	-1.36135	-1.25649	0.00592613	0.0839434
Apoc1	11812	11812	6.9806	7.60959	7.09612	7.04096	5.17839	5.85699	5.23871	7.44568	7.18182	5.92995	-1.80221	-1.75259	-1.85741	0.404729	-1.25187	0.108388	0.183754
Scel	64929	64929	3.27472	4.60723	4.6193	2.681	3.21571	2.15675	2.57655	2.2298	3.79556	2.5447	-0.0590095	-2.45048	-2.04276	-0.451202	-1.25086	0.122641	0.192617
2610019F03Rik	72148	72148	7.4883	7.68946	8.62007	8.56312	7.26934	6.05481	7.32931	6.71001	8.09024	6.84087	-0.218964	-1.63465	-1.29076	-1.85311	-1.24937	0.0410241	0.129889
Pcdh19	279653	279653	7.79985	7.56998	7.81582	7.10863	6.18742	5.84645	6.70738	6.55777	7.57357	6.32476	-1.61243	-1.72353	-1.10844	-0.550857	-1.24881	0.0187244	0.10628
Caps2	353025	353025	4.8148	5.83037	4.13301	3.56921	3.46349	3.11011	3.94517	2.83478	4.58685	3.33839	-1.35131	-2.72025	-0.187841	-0.734432	-1.24846	0.105933	0.181884
Gbp3	55932	55932	10.3329	10.9294	10.1467	10.513	9.76585	9.63356	9.07712	8.45213	10.4805	9.23217	-0.567096	-1.29588	-1.06961	-2.06088	-1.24837	0.0276857	0.116954
Prkag3	241113	241113	4.01089	5.08581	4.82979	4.70844	3.55723	3.53292	3.75049	2.80151	4.65873	3.41054	-0.453659	-1.55288	-1.0793	-1.90693	-1.24819	0.0285767	0.117878
D930016D06Rik	100662	100662	9.76706	9.96996	9.97473	9.52134	9.16674	8.57218	7.87033	8.64146	9.80827	8.56268	-0.600321	-1.39778	-2.1044	-0.879879	-1.2456	0.0326945	0.122501
Mxra8	74761	74761	8.34244	8.61818	8.65898	8.3672	7.77319	8.05939	7.7698	5.41252	8.4967	7.25372	-0.569246	-0.558785	-0.889179	-2.95468	-1.24297	0.11968	0.190831
Dnahc8	13417	13417	6.07669	6.125	6.6767	6.58801	6.01259	5.31041	5.34502	3.8266	6.3666	5.12366	-0.0641006	-0.81459	-1.33168	-2.76141	-1.24295	0.116912	0.188935
Dpp10	269109	269109	4.90185	5.75002	5.74802	6.23009	3.97509	4.31032	4.30609	5.06827	5.6575	4.41494	-0.926766	-1.4397	-1.44194	-1.16182	-1.24256	0.00212143	0.0762947
Enpp2	18606	18606	7.61789	8.96693	7.91501	8.46014	6.2509	7.56064	6.90388	7.2865	8.23999	7.00048	-1.36699	-1.40629	-1.01113	-1.17364	-1.23951	0.000871286	0.0733315
Tex9	21778	21778	9.02786	9.53022	9.08453	8.30353	8.54975	8.0299	7.92912	6.49298	8.98653	7.75044	-0.478109	-1.50032	-1.15541	-1.81054	-1.2361	0.0228061	0.110775
Adam1a	280668	280668	6.53001	7.21994	6.78234	6.60037	5.59444	6.44978	5.22614	4.91898	6.78317	5.54734	-0.935562	-0.770161	-1.5562	-1.6814	-1.23583	0.0118924	0.0957243
Foxc1	17300	17300	7.37109	7.55924	6.91041	6.73942	5.95975	6.24688	6.9289	4.50512	7.14504	5.91016	-1.41134	-1.31236	0.0184965	-2.2343	-1.23488	0.0770327	0.161716
Rcor3	214742	214742	7.31452	7.87979	8.51556	7.63577	7.17983	7.3902	7.14663	4.69452	7.83641	6.60279	-0.134694	-0.489598	-1.36893	-2.94125	-1.23362	0.143153	0.207398
Klhdc8b	78267	78267	7.19105	6.72791	7.89357	6.82536	6.48795	5.15989	6.34711	5.71601	7.15947	5.92774	-0.703105	-1.56803	-1.54645	-1.10935	-1.23173	0.00929459	0.091206
Vezt	215008	215008	9.24684	9.79264	9.94657	9.56246	8.79591	8.70988	7.65668	8.46072	9.63713	8.4058	-0.450931	-1.08276	-2.28989	-1.10173	-1.23133	0.0490491	0.13734
Tmem40	94346	94346	7.89713	7.79275	8.47794	8.09308	7.46452	6.41963	7.39294	6.05851	8.06523	6.8339	-0.432609	-1.37312	-1.08501	-2.03458	-1.23133	0.034135	0.123742
Fam131a	78408	78408	11.355	11.3743	11.8208	11.318	10.5152	10.418	10.0263	9.98456	11.467	10.236	-0.839851	-0.95631	-1.79451	-1.33348	-1.23104	0.0106216	0.0929144
Id3	15903	15903	9.03075	8.56215	9.16174	10.1065	8.09605	8.07481	7.1254	8.6443	9.2153	7.98514	-0.934702	-0.487344	-2.03634	-1.46224	-1.23016	0.0348211	0.124223
Sfi1	78887	78887	6.87398	6.97294	6.4631	7.4285	6.38198	5.84751	5.27136	5.31841	6.93463	5.70481	-0.492006	-1.12544	-1.19174	-2.11009	-1.22982	0.0344722	0.123896
Cst6	73720	73720	6.97617	6.72888	7.11108	6.90529	5.71649	5.71649	5.74159	5.64042	6.93036	5.70375	-1.25968	-1.0124	-1.36949	-1.26487	-1.22661	0.000512392	0.0631891
Irf9	16391	16391	7.27759	7.94525	7.44771	7.24411	6.84847	6.15596	6.69869	5.31354	7.47866	6.25416	-0.429114	-1.78929	-0.749019	-1.93057	-1.2245	0.0465563	0.134906
Pla2g7	27226	27226	10.6446	11.3027	11.9689	11.8025	9.81433	10.3999	10.1442	10.472	11.4297	10.2076	-0.830296	-0.90278	-1.82468	-1.33053	-1.22207	0.0128925	0.0986497
Gadd45g	23882	23882	9.5372	10.1039	11.2591	10.3005	8.84328	8.7377	9.12047	9.62714	10.3002	9.08215	-0.693923	-1.36623	-2.13858	-0.673353	-1.21802	0.0390511	0.127652
E130203B14Rik	320736	320736	8.38177	8.56009	8.34501	8.24909	7.84288	6.83779	6.93741	7.04793	8.38399	7.16651	-0.538886	-1.7223	-1.4076	-1.20116	-1.21749	0.0165953	0.103945
Pi16	74116	74116	7.87633	5.71219	7.51285	6.452	7.04583	4.90659	5.76968	4.9739	6.88834	5.674	-0.830499	-0.805606	-1.74317	-1.47809	-1.21434	0.0140873	0.100303
Abca1	11303	11303	7.15366	7.6683	7.26683	6.62898	5.90923	6.35968	5.28476	6.31992	7.17944	5.9684	-1.24443	-1.30862	-1.98207	-0.309062	-1.21104	0.0388575	0.127451
Pygm	19309	19309	6.83235	6.30658	7.19176	6.02798	5.9187	5.8678	5.25443	4.47376	6.58967	5.37867	-0.913651	-0.438785	-1.93734	-1.55421	-1.211	0.0358067	0.124661
4933403O03Rik	74399	74399	4.84812	4.01871	4.27475	4.84829	2.52808	3.08942	4.14865	3.39362	4.49747	3.28994	-2.32004	-0.929286	-0.126105	-1.45467	-1.20753	0.0788842	0.162907
Slc44a3	213603	213603	4.43712	5.5251	5.64583	5.42492	4.33767	3.49722	4.14873	4.22482	5.25824	4.05211	-0.0994463	-2.02788	-1.4971	-1.2001	-1.20613	0.0592695	0.14655
Dnahc2	327954	327954	5.64393	6.64789	6.58281	8.40697	5.25951	5.59511	5.78799	5.83201	6.8204	5.61865	-0.384425	-1.05278	-0.794818	-2.57496	-1.20175	0.0866133	0.167937
Nktr	18087	18087	9.75689	9.80259	9.84817	9.37362	9.50603	8.80311	8.01757	7.64962	9.69532	8.49409	-0.25086	-0.999477	-1.8306	-1.724	-1.20123	0.0465614	0.134906
Ddit4l	73284	73284	11.8897	11.0775	11.4565	11.2528	11.4965	9.71876	10.2572	9.40447	11.4191	10.2193	-0.393115	-1.3587	-1.19926	-1.84837	-1.19986	0.0285823	0.117878
4930518I15Rik	74704	74704	7.47136	7.80263	8.90688	7.33646	6.89127	6.4991	7.41851	5.925	7.87933	6.68347	-0.580088	-1.30353	-1.48837	-1.41146	-1.19586	0.0105556	0.0925235
Ap3m2	64933	64933	11.3485	11.5346	11.45	10.9737	10.4876	10.3567	10.2089	9.47308	11.3267	10.1316	-0.860873	-1.1779	-1.24112	-1.50058	-1.19512	0.00281317	0.0780351
Npy2r	18167	18167	5.05056	3.9235	3.94965	3.50596	3.26909	2.59413	2.83772	2.95817	4.10742	2.91477	-1.78147	-1.32937	-1.11193	-0.547789	-1.19264	0.0187039	0.10628
Dynlrb2	75465	75465	8.4978	7.12475	7.5438	8.51456	8.24007	5.81769	6.54568	6.30744	7.92023	6.72772	-0.257724	-1.30706	-0.998116	-2.20712	-1.1925	0.0597795	0.146914
Col5a2	12832	12832	9.3126	9.02756	8.76409	8.51388	8.31511	7.79315	7.99098	6.75262	8.90453	7.71296	-0.997492	-1.2344	-0.773109	-1.76126	-1.19157	0.0111309	0.0943756
Tmc4	353499	353499	6.29384	7.81377	7.02995	5.99646	6.19401	4.98163	5.72375	5.46888	6.78351	5.59207	-0.0998262	-2.83215	-1.3062	-0.527577	-1.19144	0.141818	0.206763
Atp1a2	98660	98660	10.7237	11.7392	11.461	11.363	9.3739	11.0218	9.95434	10.1858	11.3217	10.134	-1.34978	-0.717388	-1.50667	-1.1772	-1.18776	0.00608107	0.0840369
Thbs2	21826	21826	5.34737	4.70694	4.88482	4.99763	4.04712	3.67067	3.42331	4.0644	4.98419	3.80137	-1.30025	-1.03626	-1.46151	-0.93323	-1.18281	0.00226611	0.0762947
Sepp1	20363	20363	12.6684	12.889	12.882	12.6404	11.7142	11.812	11.3835	11.4443	12.7699	11.5885	-0.954188	-1.07697	-1.49849	-1.1961	-1.18144	0.00205063	0.0762947
Fam115c	232748	232748	5.43548	5.53341	5.36869	5.19719	4.22278	4.26176	4.27561	4.05246	5.38369	4.20315	-1.21269	-1.27165	-1.09308	-1.14473	-1.18054	7.92887e-05	0.0490965
Ifi30	65972	65972	7.39437	8.00281	7.85022	7.66888	6.95262	6.22962	6.37844	6.63764	7.72907	6.54958	-0.441749	-1.77319	-1.47177	-1.03124	-1.17949	0.0266348	0.116954
Mtx3	382793	382793	9.21514	9.19958	9.02904	8.82156	8.5836	8.05627	7.51564	7.40476	9.06633	7.89007	-0.631539	-1.1433	-1.5134	-1.4168	-1.17626	0.00950353	0.0912366
Gstt1	14871	14871	8.36814	9.44848	9.27806	10.3459	8.65596	8.22603	7.5062	8.35254	9.36014	8.18518	0.287823	-1.22245	-1.77186	-1.99334	-1.17496	0.106274	0.182114
Meig1	104362	104362	6.53656	6.18997	7.45942	6.10366	6.0954	4.59879	5.85679	5.05371	6.5724	5.40117	-0.441161	-1.59117	-1.60263	-1.04995	-1.17123	0.0238298	0.113241
BC031353	235493	235493	9.04473	9.6998	9.57546	9.35	8.15842	8.35557	8.1906	8.28598	9.4175	8.24764	-0.886312	-1.34423	-1.38487	-1.06402	-1.16986	0.00220491	0.0762947
Ptgr2	77219	77219	10.7146	11.0059	10.9687	10.9068	10.1127	10.3346	8.98941	9.48962	10.899	9.73158	-0.60187	-0.671301	-1.97928	-1.41721	-1.16742	0.0377112	0.126505
Khdrbs2	170771	170771	4.66668	5.22345	5.67109	6.29385	4.11394	4.26946	3.75973	5.04527	5.46377	4.2971	-0.55274	-0.953996	-1.91137	-1.24858	-1.16667	0.0266696	0.116954
2210404J11Rik	381062	381062	8.1504	8.3093	9.22136	8.50346	7.44021	7.32131	7.11478	7.64271	8.54613	7.37975	-0.71019	-0.987982	-2.10658	-0.860759	-1.16638	0.0351938	0.124478
Dmrtb1	56296	56296	10.7078	11.3882	11.1682	11.5561	9.30541	10.3286	9.97308	10.5599	11.2051	10.0417	-1.40238	-1.05964	-1.1951	-0.996224	-1.16333	0.000993893	0.0744135
Slc35d2	70484	70484	7.55118	7.88395	7.63413	7.75177	6.62904	6.31442	6.10275	7.13337	7.70526	6.5449	-0.922142	-1.56953	-1.53138	-0.618394	-1.16036	0.0156952	0.103026
Kcnc1	16502	16502	9.12717	9.05682	9.37356	8.84411	8.05971	7.9016	8.0279	7.77676	9.10041	7.94149	-1.06746	-1.15521	-1.34566	-1.06736	-1.15892	0.000395333	0.0599961
Chrnb1	11443	11443	7.90357	7.66285	7.69543	6.74626	6.58266	6.39271	6.13632	6.26474	7.50203	6.34411	-1.32091	-1.27014	-1.55911	-0.48152	-1.15792	0.0158546	0.103108
Tspan8	216350	216350	8.34447	7.53735	8.146	7.53247	7.85815	6.15588	6.43058	6.48713	7.89007	6.73294	-0.486315	-1.38146	-1.71542	-1.04534	-1.15714	0.0215729	0.109491
1600002K03Rik	69770	69770	8.32938	8.62526	9.08525	8.66439	7.38472	7.32412	7.54378	7.84315	8.67607	7.52394	-0.944662	-1.30113	-1.54147	-0.821238	-1.15213	0.00601898	0.0840369
Ar	11835	11835	5.48087	5.16871	5.26422	4.31653	3.9634	4.03688	3.67818	3.94591	5.05758	3.90609	-1.51747	-1.13183	-1.58604	-0.370618	-1.15149	0.0257544	0.116105
Daam2	76441	76441	6.68188	8.71544	7.99111	8.34872	6.55923	7.60346	6.14401	6.82818	7.93429	6.78372	-0.122649	-1.11198	-1.84711	-1.52054	-1.15057	0.0543535	0.142152
Slc2a9	117591	117591	7.98085	6.99717	7.40276	7.63855	6.76967	5.69398	6.435	6.52547	7.50483	6.35603	-1.21118	-1.30319	-0.967759	-1.11308	-1.1488	0.000529864	0.0631891
Pdp1	381511	381511	6.69426	6.79125	7.22015	6.72991	5.94064	5.32555	5.88428	5.6931	6.85889	5.71089	-0.753618	-1.46569	-1.33587	-1.03681	-1.148	0.00549756	0.0822441
BC023814	229503	229503	7.58005	7.82874	8.04077	8.01605	7.09233	7.16789	6.71323	5.90325	7.8664	6.71918	-0.487722	-0.660852	-1.32754	-2.11279	-1.14723	0.0530166	0.141025
Nav3	260315	260315	5.53832	7.02308	6.57995	5.95711	4.56149	5.70955	4.6943	5.56268	6.27462	5.132	-0.976832	-1.31353	-1.88566	-0.394429	-1.14261	0.0352083	0.124478
4930441O14Rik	68271	68271	5.93293	6.71867	6.63032	6.74434	4.86047	6.26387	5.25317	5.08648	6.50657	5.366	-1.07247	-0.454801	-1.37715	-1.65786	-1.14057	0.0214796	0.109491
Hmox1	15368	15368	11.4211	11.9194	12.3127	12.3703	10.7187	10.7378	11.228	10.7812	12.0059	10.8664	-0.702412	-1.18162	-1.08466	-1.58916	-1.13946	0.00823939	0.0904961
Slco1c1	58807	58807	8.29022	8.13702	8.6008	7.68386	7.34649	7.18238	6.62874	7.00012	8.17797	7.03943	-0.943734	-0.954634	-1.97206	-0.683742	-1.13854	0.0280523	0.117538
Plcl1	227120	227120	7.4365	6.95266	7.02303	6.97468	6.50868	5.95811	5.39458	5.97204	7.09672	5.95835	-0.927816	-0.994551	-1.62844	-1.00265	-1.13836	0.00615564	0.0842988
Hist1h4h	69386	69386	7.185	6.63391	7.69347	7.94323	6.27626	5.51222	6.21154	6.90453	7.3639	6.22613	-0.908747	-1.12169	-1.48193	-1.0387	-1.13777	0.00266087	0.0774425
Kcna1	16485	16485	6.64024	8.3787	7.73805	7.30106	5.88435	5.92475	6.47724	7.22217	7.51451	6.37713	-0.755889	-2.45395	-1.26081	-0.0788901	-1.13739	0.107996	0.18332
Pmp2	18857	18857	5.89598	6.07817	5.84288	5.05582	5.16	4.39674	4.37269	4.39418	5.71821	4.5809	-0.735979	-1.68143	-1.47019	-0.661635	-1.13731	0.0214903	0.109491
Ctsh	13036	13036	7.85172	7.36358	6.74049	6.4777	6.41348	6.10376	5.75985	5.60923	7.10837	5.97158	-1.43824	-1.25983	-0.980644	-0.868472	-1.1368	0.00313966	0.0795837
Hlx	15284	15284	7.50654	7.80976	7.26561	8.32041	6.71863	6.42205	6.57174	6.66423	7.72558	6.59416	-0.787907	-1.38771	-0.693867	-1.65618	-1.13142	0.0166408	0.103945
Shisa3	330096	330096	6.25456	7.5068	6.47544	7.30741	5.56655	5.81989	6.42121	5.22188	6.88605	5.75738	-0.688006	-1.68691	-0.0542276	-2.08553	-1.12867	0.0928209	0.172255
Ager	11596	11596	6.35681	7.30002	6.99812	6.30283	6.04088	5.47931	5.12512	5.80348	6.73944	5.6122	-0.315926	-1.82071	-1.87299	-0.499346	-1.12724	0.0737004	0.159209
S1pr3	13610	13610	6.15702	5.93132	5.89324	6.09974	4.42079	5.53771	4.28665	5.32883	6.02033	4.89349	-1.73624	-0.393616	-1.60659	-0.770903	-1.12684	0.0403617	0.12916
Dpp6	13483	13483	7.88155	8.67733	8.75423	7.88328	6.29728	7.40359	7.67131	7.31773	8.2991	7.17248	-1.58426	-1.27374	-1.08292	-0.565558	-1.12662	0.0132961	0.0988583
Grk4	14772	14772	4.38874	4.87318	4.87035	4.19322	3.53253	3.60456	3.2815	3.40262	4.58137	3.4553	-0.856212	-1.26862	-1.58885	-0.790608	-1.12607	0.00918536	0.0910855
Lime1	72699	72699	7.17411	7.41141	7.31194	7.48071	6.63275	6.23815	5.54978	6.45338	7.34454	6.21852	-0.541353	-1.17326	-1.76216	-1.02733	-1.12602	0.0207514	0.108716
Pcsk2	18549	18549	3.60045	4.53615	3.88561	4.25786	2.91538	2.95826	3.03626	2.86814	4.07002	2.94451	-0.685064	-1.57789	-0.849348	-1.38972	-1.12551	0.0132294	0.0988583
Cpeb1	12877	12877	5.74521	6.59197	6.94284	6.13446	5.6098	5.75648	5.61162	3.93998	6.35362	5.22947	-0.135415	-0.835498	-1.33122	-2.19448	-1.12415	0.0806219	0.163986
Clk4	12750	12750	9.61105	9.86706	10.3965	10.2943	9.00497	9.12522	8.46353	9.09335	10.0422	8.92177	-0.606073	-0.741836	-1.93298	-1.20097	-1.12046	0.0332481	0.122837
Gsta4	14860	14860	12.8725	12.7144	13.045	12.6348	12.1025	12.0333	11.2084	11.4551	12.8167	11.6998	-0.770072	-0.681113	-1.83657	-1.17972	-1.11687	0.0239994	0.113689
Tmem14a	75712	75712	8.20323	8.6274	8.18627	7.92665	7.01843	7.56319	7.54733	6.34762	8.23589	7.11914	-1.1848	-1.06421	-0.638947	-1.57903	-1.11675	0.0103444	0.0919931
Phf20l1	239510	239510	8.66558	9.04883	8.35964	8.50648	8.18784	7.5649	7.16544	7.2	8.64513	7.52954	-0.47774	-1.48393	-1.1942	-1.30648	-1.11559	0.0149618	0.101252
Synpr	72003	72003	9.85639	10.1772	10.3082	9.18879	9.0956	8.66588	8.85562	8.45499	9.88264	8.76802	-0.760795	-1.51127	-1.45259	-0.733794	-1.11461	0.0134887	0.0991798
Sult1a1	20887	20887	3.67713	4.64995	5.09946	5.05861	4.08623	3.50772	2.8426	3.59129	4.62129	3.50696	0.409103	-1.14222	-2.25686	-1.46732	-1.11433	0.140283	0.205951
Fcgr4	246256	246256	7.02233	6.71213	6.51766	7.1099	6.97537	5.02619	5.57341	5.32999	6.84051	5.72624	-0.0469579	-1.68594	-0.944241	-1.77991	-1.11426	0.0694104	0.155201
Mansc1	67729	67729	7.4543	7.64024	6.79889	6.61128	6.93548	6.04985	5.71378	5.35141	7.12618	6.01263	-0.518821	-1.59039	-1.08511	-1.25986	-1.11355	0.0156801	0.103026
1700029I15Rik	75641	75641	5.93654	7.1371	7.45459	8.26583	4.76135	5.96939	5.75617	7.85611	7.19851	6.08576	-1.17518	-1.16771	-1.69842	-0.409717	-1.11276	0.0247036	0.114847
Nme5	75533	75533	7.12858	6.80434	7.8269	7.67192	6.05881	6.225	6.01874	6.68105	7.35794	6.2459	-1.06977	-0.579346	-1.80816	-0.990869	-1.11204	0.0224607	0.110559
Bdh2	69772	69772	7.59192	7.53618	8.47949	7.39	6.55773	6.43533	6.44712	7.12244	7.7494	6.64066	-1.03419	-1.10085	-2.03237	-0.267559	-1.10874	0.0546091	0.14249
Rapgef4	56508	56508	6.38324	5.96202	6.09825	7.06117	5.78353	5.42995	5.10547	4.75076	6.37617	5.26743	-0.599713	-0.532063	-0.99278	-2.31041	-1.10874	0.0748515	0.160139
Tnfrsf10b	21933	21933	7.02488	6.94996	7.39034	7.00296	6.57589	5.90657	5.87582	5.57694	7.09204	5.9838	-0.448992	-1.04339	-1.51453	-1.42603	-1.10824	0.0196258	0.107683
Stambpl1	76630	76630	10.9596	10.0952	10.7331	11.2593	9.85729	9.28833	9.36877	10.1069	10.7618	9.65533	-1.10235	-0.806834	-1.36435	-1.15234	-1.10647	0.00237644	0.0762947
A830039N20Rik	268723	268723	10.1822	9.88638	10.4948	9.8173	9.36762	8.91738	8.68956	8.98261	10.0952	8.98929	-0.814538	-0.969005	-1.80525	-0.83469	-1.10587	0.0182928	0.10628
Gpx8	69590	69590	11.9435	12.1056	12.4463	12.0738	11.3471	11.1138	11.1069	10.58	12.1423	11.037	-0.596405	-0.991772	-1.33944	-1.49381	-1.10536	0.0115904	0.0945913
Rgs4	19736	19736	5.83729	7.38889	5.54751	6.22622	4.85304	5.43265	4.90854	5.39525	6.24998	5.14737	-0.98425	-1.95624	-0.638968	-0.830977	-1.10261	0.03287	0.12281
Sfrs14	234373	234373	10.0851	10.2142	10.1762	10.3782	9.39371	9.06898	9.27104	8.71431	10.2134	9.11201	-0.691438	-1.14526	-0.905118	-1.66394	-1.10144	0.0133452	0.0988583
Cd274	60533	60533	6.81921	7.15986	6.77977	6.94173	5.81079	6.21137	6.0482	5.22567	6.92514	5.82401	-1.00842	-0.948489	-0.73157	-1.71606	-1.10113	0.0141209	0.100317
9930013L23Rik	80982	80982	7.1647	7.34838	7.3336	7.57131	6.10557	6.16428	6.68917	6.05653	7.3545	6.25389	-1.05913	-1.1841	-0.644433	-1.51477	-1.10061	0.00877641	0.0910545
Phf21b	271305	271305	9.55477	9.83921	10.0268	9.8755	9.52548	8.70593	8.83414	7.82834	9.82408	8.72347	-0.0292986	-1.13328	-1.19269	-2.04716	-1.10061	0.076289	0.161107
Lalba	16770	16770	5.31457	6.0578	5.10458	6.19268	4.91808	4.4165	4.00898	4.93815	5.66741	4.57043	-0.396493	-1.6413	-1.09561	-1.25453	-1.09698	0.0243603	0.114621
Ccrl1	252837	252837	6.21806	5.51219	6.10784	5.34825	4.87434	4.6819	4.77812	4.46564	5.79658	4.7	-1.34372	-0.830283	-1.32972	-0.882612	-1.09658	0.0042518	0.0805302
Impact	16210	16210	10.497	10.6542	10.9481	10.5671	10.2328	9.37744	9.05294	9.62523	10.6666	9.57209	-0.264209	-1.27675	-1.89512	-0.941825	-1.09448	0.0486068	0.136925
Sema3c	20348	20348	6.27597	5.14692	5.61222	5.8929	4.88549	4.30497	4.50983	4.85771	5.732	4.6395	-1.39048	-0.841951	-1.10239	-1.03519	-1.0925	0.0023881	0.0762947
4930570G19Rik	329782	329782	6.30052	6.92514	6.80844	6.43878	5.89127	5.11315	6.11268	4.99339	6.61822	5.52762	-0.40925	-1.81199	-0.69576	-1.44539	-1.0906	0.0438267	0.132242
Galnt4	14426	14426	8.32202	8.22526	8.24154	8.10529	7.99481	6.87587	7.10969	6.55323	8.22353	7.1334	-0.327202	-1.34939	-1.13185	-1.55206	-1.09013	0.026906	0.116954
BC051142	407788	407788	6.83484	6.472	7.04428	6.55705	5.10097	5.98847	5.49405	5.97328	6.72704	5.63919	-1.73387	-0.483533	-1.55023	-0.583769	-1.08785	0.0434109	0.131721
Fam46c	74645	74645	6.3653	5.59221	6.56149	6.34946	5.73395	5.01593	5.18916	4.58957	6.21712	5.13215	-0.631352	-0.576283	-1.37233	-1.75988	-1.08496	0.0330365	0.12281
Tecrl	243078	243078	4.36691	4.45548	5.33908	3.78061	3.54522	3.15957	3.25918	3.66037	4.48552	3.40609	-0.821696	-1.2959	-2.07991	-0.120233	-1.07943	0.0788874	0.162907
Lgals2	107753	107753	4.46946	5.70928	4.84312	6.72649	3.95592	4.99055	3.53157	4.9547	5.43709	4.35818	-0.513547	-0.718726	-1.31155	-1.77179	-1.0789	0.0326991	0.122501
Phxr4	18689	18689	10.2819	10.0723	10.7192	8.75856	8.86147	8.72023	9.15116	8.79035	9.95798	8.8808	-1.42039	-1.35205	-1.56807	0.0317871	-1.07718	0.0628806	0.149742
Upf3b	68134	68134	9.42162	9.24191	9.48991	9.04752	8.72341	8.28574	8.70998	7.17523	9.30024	8.22359	-0.698202	-0.956169	-0.779935	-1.87229	-1.07665	0.0284068	0.117692
Sfrs17b	338351	338351	9.01344	8.56842	9.09003	8.49717	8.22835	7.60287	7.55743	7.48096	8.79226	7.7174	-0.785091	-0.965549	-1.53259	-1.01621	-1.07486	0.00678481	0.0871366
Parp2	11546	11546	9.32237	9.07467	9.74842	9.57972	8.88171	8.3954	7.91808	8.23184	9.43129	8.35676	-0.440658	-0.679274	-1.83034	-1.34788	-1.07454	0.042701	0.131035
Emp3	13732	13732	6.27683	6.439	6.27512	6.89545	4.69704	5.16572	5.08053	6.6472	6.4716	5.39762	-1.57979	-1.27328	-1.19459	-0.248244	-1.07398	0.0334495	0.122837
Pcdhb12	93883	93883	5.7345	6.21001	6.43784	5.71052	5.36823	5.31263	4.67784	4.43881	6.02322	4.94938	-0.366267	-0.897377	-1.75999	-1.27171	-1.07384	0.0356276	0.124661
A730089K16Rik	320411	320411	8.35212	8.19679	8.48614	7.88111	8.18363	6.56048	7.62799	6.25004	8.22904	7.15553	-0.168487	-1.63631	-0.85815	-1.63107	-1.0735	0.0557185	0.143754
D4Ertd617e	100041290	100041290	6.17517	7.44501	6.11633	6.29857	5.77168	5.01214	5.56268	5.39747	6.50877	5.43599	-0.403496	-2.43287	-0.553658	-0.901097	-1.07278	0.104399	0.180573
Rin1	225870	225870	4.97528	4.24627	3.69685	5.03035	3.80385	3.15077	3.13976	3.565	4.48719	3.41485	-1.17144	-1.0955	-0.55709	-1.46535	-1.07234	0.0109049	0.0938771
9230114K14Rik	414108	414108	8.0762	7.25957	7.51636	6.05257	6.93962	6.40178	6.23426	5.04271	7.22618	6.15459	-1.13659	-0.857793	-1.2821	-1.00986	-1.07159	0.00129073	0.0762699
Ogt	108155	108155	11.2103	11.5707	11.4549	11.1539	10.6369	10.3464	9.73747	10.3845	11.3474	10.2763	-0.573372	-1.22432	-1.71739	-0.769375	-1.07112	0.0246101	0.114847
B230312A22Rik	230088	230088	9.12666	10.0149	9.69116	8.73662	8.50798	8.89477	8.27842	7.61693	9.39233	8.32453	-0.618684	-1.1201	-1.41274	-1.11969	-1.0678	0.00746829	0.0892997
Styk1	243659	243659	6.05204	5.97987	5.19889	5.32494	5.1675	3.67208	4.73259	4.72074	5.63893	4.57323	-0.884538	-2.3078	-0.466296	-0.604201	-1.06571	0.0862549	0.16768
Calb1	12307	12307	4.30787	3.19629	4.54312	3.80395	2.78728	2.85924	2.86809	3.07395	3.96281	2.89714	-1.52059	-0.337056	-1.67503	-0.729999	-1.06567	0.0443972	0.132808
Ptprv	13924	13924	6.17983	5.66813	6.41981	6.93213	5.63573	5.23064	4.85768	5.21939	6.29998	5.23586	-0.544103	-0.437494	-1.56214	-1.71274	-1.06412	0.0495518	0.137813
Id4	15904	15904	9.18023	9.69528	9.5406	8.75598	8.55116	7.80799	8.70269	7.85411	9.29302	8.22899	-0.629067	-1.88729	-0.837902	-0.901872	-1.06403	0.0321595	0.121623
Zbed6	667118	667118	8.82417	7.64427	8.70896	7.14767	8.53473	7.34515	7.00421	5.18602	8.08127	7.01753	-0.289435	-0.299122	-1.70475	-1.96165	-1.06374	0.0977999	0.175913
Dtna	13527	13527	8.47758	8.62206	8.80034	8.19845	7.75135	7.76854	6.89155	7.43323	8.52461	7.46117	-0.726225	-0.853517	-1.90879	-0.765214	-1.06344	0.0329533	0.12281
Areg	11839	11839	5.9967	5.23555	5.36134	6.98908	5.29467	4.05583	5.0301	4.95007	5.89567	4.83267	-0.702026	-1.17972	-0.331236	-2.03901	-1.063	0.0634017	0.150294
Tsx	22127	22127	5.87366	6.55849	7.07236	6.21881	5.47775	5.66603	5.04925	5.27836	6.43083	5.36785	-0.395911	-0.892462	-2.0231	-0.940449	-1.06298	0.053294	0.141349
Bcl2l1	12048	12048	9.24838	8.91806	9.67375	9.63899	8.64109	8.35351	7.71531	8.52797	9.36979	8.30947	-0.60729	-0.564549	-1.95844	-1.11102	-1.06032	0.0467079	0.135121
Crim1	50766	50766	8.31481	8.22267	8.51818	8.412	7.94082	7.53521	7.38351	6.3693	8.36692	7.30721	-0.37399	-0.687462	-1.13467	-2.0427	-1.05971	0.0615055	0.148538
Ddc	13195	13195	4.92087	5.79107	5.45754	4.14844	4.52132	3.27052	4.28199	4.00798	5.07948	4.02045	-0.399546	-2.52055	-1.17556	-0.14046	-1.05903	0.141873	0.206763
Tlr1	21897	21897	8.47085	9.32567	7.84151	9.55459	8.11084	8.09693	6.27358	8.48574	8.79816	7.74177	-0.360011	-1.22875	-1.56793	-1.06885	-1.05638	0.0253782	0.115782
Slc35b3	108652	108652	9.38694	9.72905	9.88945	9.27574	8.92998	8.58283	8.48811	8.06262	9.5703	8.51588	-0.456956	-1.14623	-1.40134	-1.21313	-1.05441	0.0144997	0.101124
Dcaf12l1	245404	245404	7.65617	7.73768	7.47295	7.09073	6.48921	5.90487	7.27285	6.08786	7.48938	6.4387	-1.16696	-1.83281	-0.200099	-1.00287	-1.05068	0.0520112	0.140209
Ccbl2	229905	229905	6.43927	7.30693	7.18287	8.0483	6.47031	6.07232	6.11243	6.11984	7.24434	6.19372	0.0310362	-1.23462	-1.07045	-1.92847	-1.05062	0.0810859	0.164191
Mccc1	72039	72039	9.09694	9.47301	9.91027	9.61596	8.26436	8.59197	8.49863	8.54089	9.52404	8.47396	-0.832574	-0.881036	-1.41164	-1.07507	-1.05008	0.00409039	0.0805302
Fbxo4	106052	106052	7.56907	8.19477	8.25556	7.83929	7.01432	7.81618	6.84804	5.98426	7.96467	6.9157	-0.554742	-0.378593	-1.40752	-1.85503	-1.04897	0.0578959	0.145696
Acyp2	75572	75572	10.3882	10.1487	10.8498	10.8987	9.94331	9.68504	9.12929	9.3379	10.5713	9.52388	-0.444845	-0.463696	-1.72048	-1.56081	-1.04746	0.0556675	0.14371
H2-Ab1	14961	14961	5.10625	5.6523	4.68307	5.71566	3.89865	4.12487	4.01102	4.93754	5.28932	4.24302	-1.2076	-1.52743	-0.672052	-0.778118	-1.0463	0.0131804	0.0988583
9230116N13Rik	320054	320054	5.23015	5.32177	5.97023	4.73675	5.00846	3.8394	4.58695	3.64079	5.31472	4.2689	-0.221688	-1.48237	-1.38328	-1.09596	-1.04582	0.0355379	0.124661
Tmem80	71448	71448	9.48205	9.61486	9.88523	10.2016	9.26761	9.01076	8.3931	8.33627	9.79595	8.75194	-0.214436	-0.604105	-1.49213	-1.86537	-1.04401	0.0720444	0.157595
Sytl4	27359	27359	6.90303	6.50427	6.30148	6.61876	6.11633	4.96927	4.52855	6.54207	6.58189	5.53906	-0.786693	-1.535	-1.77293	-0.0766871	-1.04283	0.0730417	0.15854
A730056A06Rik	319783	319783	8.54627	9.26946	9.07113	7.85666	7.81538	7.86681	7.6825	7.21109	8.68588	7.64394	-0.730892	-1.40265	-1.38864	-0.645565	-1.04194	0.0147103	0.101209
Tm6sf2	107770	107770	5.35018	6.43204	4.48874	5.80231	4.61051	4.70725	4.28949	4.30028	5.51832	4.47688	-0.739666	-1.72478	-0.199252	-1.50203	-1.04143	0.0592577	0.14655
Dgkg	110197	110197	7.01751	6.59168	7.16435	6.45358	6.35255	5.48355	6.03507	5.20261	6.80678	5.76845	-0.664957	-1.10812	-1.12928	-1.25097	-1.03833	0.00394933	0.0805302
Ptgds	19215	19215	9.98851	9.75207	10.8061	11.4143	9.38898	9.17884	9.14526	10.0994	10.4902	9.45313	-0.599526	-0.573236	-1.6608	-1.31486	-1.03711	0.0310334	0.120263
Thbs1	21825	21825	6.40594	6.95611	7.48072	6.08769	6.17972	5.36645	5.9069	5.3333	6.73261	5.69659	-0.226218	-1.58966	-1.57382	-0.754384	-1.03602	0.0528417	0.140739
Txlnb	378431	378431	5.54688	5.18418	5.92554	5.15532	4.41922	4.23533	4.46307	4.55571	5.45298	4.41833	-1.12766	-0.948852	-1.46247	-0.599608	-1.03465	0.0104406	0.0921265
Dgki	320127	320127	7.40691	6.96181	7.57018	7.04189	6.72408	6.07493	6.3977	5.65545	7.2452	6.21304	-0.682832	-0.886884	-1.17248	-1.38644	-1.03216	0.00690448	0.0874555
Bzrap1	207777	207777	7.16908	9.30193	8.19445	8.07123	6.64723	7.92712	6.91113	7.12731	8.18417	7.1532	-0.521846	-1.37481	-1.28331	-0.943918	-1.03097	0.0128955	0.0986497
Prpf39	328110	328110	10.2471	9.9364	10.1831	9.54854	9.76598	8.84965	9.03353	8.14349	9.97878	8.94816	-0.48109	-1.08674	-1.14957	-1.40505	-1.03061	0.0133394	0.0988583
6330403K07Rik	103712	103712	11.4275	10.819	11.6358	10.3645	10.2827	9.89515	10.4829	9.46367	11.0617	10.0311	-1.14486	-0.923828	-1.15291	-0.900821	-1.0306	0.000636545	0.0675727
Sod3	20657	20657	5.90501	5.20702	5.76259	5.87548	4.7849	4.57412	4.56958	4.70095	5.68753	4.65739	-1.12012	-0.632897	-1.19301	-1.17453	-1.03014	0.00450647	0.0805302
Rprm	67874	67874	11.79	11.6924	12.069	11.6995	11.3935	10.4542	10.8917	10.392	11.8127	10.7829	-0.396536	-1.23811	-1.17726	-1.3075	-1.02985	0.0168226	0.103945
Prmt2	15468	15468	9.82433	9.72641	10.4162	10.5114	8.8544	8.82929	8.89467	9.7856	10.1196	9.09099	-0.96993	-0.897117	-1.52153	-0.725835	-1.0286	0.00937283	0.091206
Ndrg4	234593	234593	9.74786	9.53399	9.98537	9.58382	8.47929	8.98862	8.76662	8.50462	9.71276	8.68479	-1.26857	-0.545374	-1.21875	-1.0792	-1.02797	0.00845095	0.0908945
C920006O11Rik	320295	320295	5.12115	5.64193	5.99904	4.71628	3.87892	4.59421	3.80417	5.09179	5.3696	4.34227	-1.24223	-1.04772	-2.19487	0.375511	-1.02733	0.148238	0.210974
Wdr5b	69544	69544	6.91245	6.41728	6.70934	6.8766	6.6812	6.11974	5.24518	4.76163	6.72892	5.70194	-0.23125	-0.297535	-1.46416	-2.11497	-1.02698	0.111772	0.185873
Nrbp2	223649	223649	8.60704	8.9916	9.18498	7.81614	8.07833	7.87918	7.83081	6.70427	8.64994	7.62315	-0.528708	-1.11242	-1.35417	-1.11188	-1.02679	0.00996199	0.0918044
Gsta3	14859	14859	5.23043	6.65283	5.66894	5.18663	4.49128	4.84086	3.86049	5.44582	5.68471	4.65961	-0.739159	-1.81197	-1.80846	0.259183	-1.0251	0.131165	0.199081
Sh3glb2	227700	227700	9.24806	9.48829	9.87866	9.75114	8.77881	8.56431	8.29207	8.66825	9.59154	8.57586	-0.46925	-0.923979	-1.58659	-1.08289	-1.01568	0.0216734	0.109491
Cbln1	12404	12404	7.48898	6.91523	7.78622	7.34321	6.51365	6.06751	6.72324	6.17196	7.38341	6.36909	-0.975337	-0.847722	-1.06298	-1.17126	-1.01432	0.000667613	0.0679069
Ppap2a	19012	19012	8.99137	8.87087	9.48194	8.95954	8.37977	8.09578	8.25289	7.52004	9.07593	8.06212	-0.611602	-0.775093	-1.22905	-1.4395	-1.01381	0.0134091	0.0988583
Mbp	17196	17196	6.43117	6.18304	6.68798	6.95692	5.47903	5.16897	5.63183	5.92717	6.56478	5.55175	-0.952144	-1.01407	-1.05615	-1.02974	-1.01303	2.27759e-05	0.0322438
Srxn1	76650	76650	9.86295	10.0554	10.5063	9.59464	9.1918	9.20343	9.05047	8.52172	10.0048	8.99185	-0.671148	-0.852018	-1.45588	-1.07292	-1.01299	0.00929027	0.091206
Clip4	78785	78785	9.06323	9.2907	9.4185	9.21844	8.52342	8.68245	7.65518	8.08038	9.24772	8.23536	-0.539816	-0.608246	-1.76332	-1.13806	-1.01236	0.0376198	0.126498
4930578N16Rik	75051	75051	6.53306	6.10446	6.39872	5.73287	5.44801	5.34886	4.90718	5.01764	6.19227	5.18042	-1.08504	-0.755599	-1.49153	-0.71523	-1.01185	0.0111434	0.0943756
Tstd1	226654	226654	6.87278	7.42744	7.80791	7.57512	6.26585	6.32314	6.64908	6.40031	7.42081	6.40959	-0.606926	-1.1043	-1.15883	-1.17481	-1.01122	0.00499288	0.0807803
4933412E12Rik	71086	71086	9.31273	9.39473	9.38694	8.81705	8.13094	8.49833	7.94812	8.29049	9.22786	8.21697	-1.18179	-0.896397	-1.43883	-0.526563	-1.01089	0.0140927	0.100303
Pon2	330260	330260	10.0617	9.98291	10.1571	9.78605	9.48217	8.9863	9.35075	8.13051	9.99694	8.98743	-0.579513	-0.99661	-0.806357	-1.65554	-1.00951	0.0223182	0.110368
Trim34	94094	94094	4.17206	4.05315	5.03399	4.23139	2.94282	3.7887	3.14599	3.57642	4.37265	3.36348	-1.22924	-0.264452	-1.888	-0.654975	-1.00917	0.064919	0.151126
Stk32c	57740	57740	8.1822	7.42306	8.16357	7.23259	7.75387	6.55073	7.13931	5.52834	7.75036	6.74306	-0.428334	-0.87233	-1.02426	-1.70425	-1.00729	0.0318213	0.121402
Galr2	14428	14428	4.84294	4.19717	6.61742	4.98529	4.69716	3.85237	4.04734	4.0181	5.1607	4.15374	-0.145777	-0.344794	-2.57009	-0.967184	-1.00696	0.164328	0.218945
Gamt	14431	14431	8.11251	8.29078	8.62922	8.99118	7.77307	7.05921	7.6392	7.52883	8.50592	7.50008	-0.339446	-1.23157	-0.990021	-1.46235	-1.00585	0.0253653	0.115782
5930422O12Rik	319688	319688	6.02873	5.88578	7.01396	4.86935	4.83892	4.55937	5.8221	4.55497	5.94945	4.94384	-1.1898	-1.32641	-1.19186	-0.314383	-1.00561	0.022813	0.110775
Tcn2	21452	21452	10.0871	10.5955	10.4172	11.2088	9.26079	9.77516	9.39089	9.868	10.5771	9.57371	-0.826338	-0.820339	-1.02631	-1.34076	-1.00344	0.00378015	0.0805302
Slitrk6	239250	239250	4.02815	4.69957	4.1293	3.76313	3.04124	2.94532	3.30166	3.32032	4.15504	3.15214	-0.98691	-1.75425	-0.827639	-0.442806	-1.0029	0.0356544	0.124661
S100a4	20198	20198	7.73569	7.63162	7.45525	6.77761	6.63061	6.14558	6.36532	6.45063	7.40004	6.39804	-1.10508	-1.48603	-1.08993	-0.326974	-1.00201	0.0258448	0.116147
Clec2d	93694	93694	3.79934	2.91476	4.53475	4.71699	3.29756	2.68211	2.97485	3.0045	3.99146	2.98975	-0.501778	-0.232649	-1.5599	-1.71249	-1.00171	0.0741162	0.15969
Plxnb1	235611	235611	9.05373	9.12733	9.18645	9.39397	8.37949	8.30021	8.66293	7.41828	9.19037	8.19023	-0.674239	-0.827124	-0.523513	-1.97569	-1.00014	0.056703	0.144551
1700023F02Rik	69433	69433	4.98211	4.73339	6.10145	7.43253	5.08775	4.37976	4.49129	5.29466	5.81237	4.81336	0.10564	-0.353634	-1.61016	-2.13788	-0.999008	0.153188	0.213467
Chl1	12661	12661	8.81452	8.89361	8.60147	8.24004	7.60697	7.72538	7.77985	7.44252	8.63741	7.63868	-1.20755	-1.16823	-0.821617	-0.797519	-0.998728	0.00279407	0.0778831
Resp18	19711	19711	7.40586	7.31149	7.48328	9.00056	5.80448	7.04305	6.91913	7.44077	7.8003	6.80186	-1.60137	-0.268447	-0.564151	-1.55979	-0.998441	0.0613476	0.148538
Xist	213742	213742	10.8699	11.1819	11.4416	10.569	10.9082	10.193	9.8852	9.09096	11.0156	10.0193	0.0382604	-0.988932	-1.55637	-1.478	-0.996259	0.0728707	0.158388
Kcnma1	16531	16531	7.7211	7.47467	8.06337	6.90774	7.03831	6.59087	6.86208	5.69385	7.54172	6.54628	-0.682793	-0.883799	-1.20129	-1.21389	-0.995442	0.00454421	0.0805302
Slc24a3	94249	94249	11.3876	11.4314	11.7852	11.0278	10.6558	10.5808	10.3956	10.0256	11.408	10.4145	-0.731816	-0.850582	-1.38956	-1.00218	-0.993534	0.00613197	0.0842988
Cbln4	228942	228942	9.16853	9.18249	9.35582	8.97993	9.36173	8.39307	7.16277	7.7997	9.17169	8.17932	0.193202	-0.789423	-2.19306	-1.18022	-0.992375	0.137919	0.204036
Itm2a	16431	16431	7.4052	7.41984	7.44346	6.84969	5.97632	6.36892	6.17903	6.63111	7.27955	6.28885	-1.42887	-1.05091	-1.26443	-0.218578	-0.990699	0.0346051	0.124039
Pqlc3	217430	217430	7.97317	7.81504	7.70182	7.3924	7.04549	6.88124	6.22572	6.7678	7.72061	6.73006	-0.927683	-0.933804	-1.4761	-0.624601	-0.990547	0.0113089	0.0943952
Cntn6	53870	53870	5.82703	5.54012	5.36199	4.17011	3.95787	4.75739	4.38275	3.84399	5.22481	4.2355	-1.86915	-0.782727	-0.979242	-0.326123	-0.989312	0.0551203	0.143063
Nacc2	67991	67991	8.25978	8.5252	8.66134	8.32265	7.67311	7.57158	7.53031	7.0384	8.44224	7.45335	-0.586669	-0.953627	-1.13103	-1.28426	-0.988896	0.00712059	0.0881831
1810062O18Rik	75602	75602	4.63185	6.35065	5.06352	6.10182	4.85398	4.28771	4.78947	4.26438	5.53696	4.54888	0.222134	-2.06294	-0.274055	-1.83744	-0.988076	0.179482	0.228208
St6galnac2	20446	20446	9.11696	9.27998	8.5318	9.54597	8.31905	8.37669	6.97763	8.85919	9.11868	8.13314	-0.797907	-0.903291	-1.55417	-0.686777	-0.985536	0.0148673	0.101209
Wnt5a	22418	22418	11.7811	11.6917	11.8348	11.3901	11.1615	10.7393	10.5015	10.3538	11.6744	10.689	-0.619594	-0.952351	-1.33334	-1.03629	-0.985395	0.0067462	0.0870006
Robo3	19649	19649	5.292	3.79889	4.93228	3.81475	3.71683	3.84268	2.57388	3.76662	4.45948	3.47501	-1.57516	0.0437978	-2.3584	-0.0481279	-0.984472	0.193531	0.234678
Ctrl	109660	109660	5.00677	6.25866	6.3398	6.84555	5.25261	5.21118	4.68162	5.37333	6.1127	5.12968	0.24584	-1.04748	-1.65818	-1.47222	-0.983012	0.105867	0.181805
Dcx	13193	13193	5.17913	6.70726	6.24592	5.72799	4.49593	5.52265	5.18904	4.72509	5.96508	4.98318	-0.683206	-1.18461	-1.05688	-1.0029	-0.981898	0.00270679	0.0774425
Nqo1	18104	18104	11.0814	10.713	10.8292	9.75304	10.6871	9.65547	9.7711	8.34285	10.5942	9.61414	-0.394256	-1.05755	-1.05809	-1.41019	-0.980023	0.0191019	0.106647
Foxp2	114142	114142	5.26555	5.97834	5.90968	4.82627	4.58154	4.39252	4.54756	4.53829	5.49496	4.51498	-0.684004	-1.58582	-1.36212	-0.287979	-0.97998	0.0468723	0.135264
Aard	239435	239435	11.8603	11.3406	11.8091	11.2214	11.1226	10.1422	10.4459	10.6013	11.5579	10.578	-0.73776	-1.19841	-1.36314	-0.62007	-0.979844	0.0119101	0.0957775
5730577I03Rik	66662	66662	6.58056	7.3594	6.11102	5.39248	5.9719	5.13052	4.64024	5.78226	6.36086	5.38123	-0.608658	-2.22888	-1.47078	0.389785	-0.979634	0.180696	0.228616
Zscan18	232875	232875	7.23537	6.93515	6.95583	7.1139	5.7478	6.31733	6.10398	6.16222	7.06006	6.08283	-1.48757	-0.61782	-0.851855	-0.951674	-0.97723	0.0130226	0.0988583
Shc4	271849	271849	11.4095	10.9537	10.9115	10.6279	10.4957	10.5315	10.504	8.46618	10.9756	9.99934	-0.913831	-0.422265	-0.407426	-2.1617	-0.976306	0.0986743	0.176629
Rgs16	19734	19734	8.417	8.42407	8.90369	8.7684	8.17038	7.3344	7.97935	7.12592	8.62829	7.65251	-0.246615	-1.08967	-0.924337	-1.64248	-0.975777	0.0426444	0.131035
Slc39a2	214922	214922	5.82247	5.5251	5.98865	5.05298	4.91382	4.52021	4.46249	4.58957	5.5973	4.62152	-0.908653	-1.00489	-1.52616	-0.463402	-0.975776	0.0208115	0.108716
Flt1	14254	14254	6.65957	7.44361	6.61293	7.2617	5.57518	6.45044	5.99904	6.05238	6.99445	6.01926	-1.08439	-0.993171	-0.613891	-1.20932	-0.975193	0.0047281	0.0805302
Pcdhb7	93878	93878	8.43706	8.66019	8.77478	8.19829	7.37724	7.43823	8.35545	7.00226	8.51758	7.54329	-1.05982	-1.22197	-0.419334	-1.19603	-0.974289	0.0140245	0.100194
Tle6	114606	114606	9.68687	8.82104	9.86949	10.7567	8.911	8.63729	8.55943	9.13165	9.78353	8.80984	-0.775862	-0.183747	-1.31006	-1.62507	-0.973684	0.0542076	0.142111
Kcnu1	16532	16532	3.65546	4.7484	4.16295	6.03098	3.49252	3.72274	3.57594	3.91282	4.64945	3.67601	-0.162942	-1.02566	-0.587005	-2.11816	-0.973441	0.103431	0.179978
Pkd2l2	53871	53871	7.6231	7.59265	7.65069	7.35426	7.42809	6.39184	6.21758	6.29251	7.55517	6.5825	-0.195011	-1.2008	-1.43311	-1.06176	-0.972671	0.0368015	0.125456
Dapk2	13143	13143	6.34785	7.46019	7.18121	6.85979	6.15352	6.42774	5.96436	5.4138	6.96226	5.98986	-0.194324	-1.03245	-1.21685	-1.44599	-0.972404	0.0376992	0.126505
Mett11d1	52535	52535	7.42007	8.03916	7.98082	7.99615	6.97089	6.7881	6.71619	7.07221	7.85905	6.88685	-0.449176	-1.25106	-1.26463	-0.923941	-0.972203	0.0147203	0.101209
Gpr85	64450	64450	8.80558	9.45412	8.96239	9.0768	7.65251	7.85774	8.29265	8.61652	9.07472	8.10485	-1.15307	-1.59638	-0.669743	-0.460278	-0.969869	0.0316948	0.121251
Sec16b	89867	89867	6.53655	6.12393	6.10009	5.57887	5.55425	4.89859	5.55769	4.45646	6.08486	5.11675	-0.982309	-1.22534	-0.542409	-1.1224	-0.968115	0.00760022	0.0898333
Endod1	71946	71946	9.08254	8.57969	9.28156	8.45603	8.49502	7.92172	8.04481	7.06653	8.84996	7.88202	-0.587526	-0.65797	-1.23675	-1.3895	-0.967937	0.0173426	0.105282
Ghrh	14601	14601	6.98575	7.09207	7.19244	6.56431	6.51767	5.16721	6.69074	5.59251	6.95864	5.99203	-0.468074	-1.92486	-0.501694	-0.971802	-0.966608	0.0652525	0.151447
AI839979	100740	100740	5.21716	5.43781	5.57029	4.31696	4.33053	5.05106	4.22977	3.07024	5.13556	4.1704	-0.886629	-0.386757	-1.34051	-1.24673	-0.965156	0.0209338	0.108716
Cfb	14962	14962	5.42104	5.26645	6.0041	6.51333	5.06918	4.54289	5.18163	4.55238	5.80123	4.83652	-0.351858	-0.723558	-0.822472	-1.96095	-0.964709	0.0690687	0.154906
Dll1	13388	13388	9.81007	10.1785	10.4566	10.197	9.28718	9.03694	9.76251	8.70606	10.1605	9.19817	-0.522889	-1.14161	-0.694057	-1.49091	-0.962365	0.0218928	0.109792
Adcy1	432530	432530	7.7358	7.45448	8.18044	7.26345	7.14481	6.4756	6.50404	6.66572	7.65854	6.69755	-0.590987	-0.978873	-1.67639	-0.597725	-0.960995	0.032734	0.122579
Mpp5	56217	56217	9.27428	9.18335	9.49606	9.17877	8.49342	8.42591	8.30705	8.06602	9.28312	8.3231	-0.780869	-0.757441	-1.189	-1.11276	-0.960018	0.00328496	0.0795968
Bhlhe22	59058	59058	5.64576	5.49514	5.62615	5.20548	4.23443	4.39946	4.6034	4.90718	5.49313	4.53612	-1.41132	-1.09568	-1.02274	-0.298301	-0.957011	0.0267821	0.116954
Lrrtm4	243499	243499	8.69235	8.26647	8.3741	8.4919	7.59878	6.9536	6.84667	8.5993	8.4562	7.49959	-1.09357	-1.31287	-1.52742	0.107402	-0.956614	0.0792172	0.163158
Slc31a2	20530	20530	7.18295	6.79765	7.21156	7.37739	6.4369	6.06609	5.77935	6.47251	7.14239	6.18871	-0.746052	-0.731559	-1.43221	-0.904885	-0.953677	0.0101719	0.0919378
Siae	22619	22619	7.83177	7.63783	7.97195	7.47126	6.92589	6.85266	6.64285	6.68445	7.7282	6.77646	-0.905878	-0.785166	-1.3291	-0.786803	-0.951736	0.00513974	0.0814028
Sfrs8	231769	231769	8.68064	8.66281	8.99117	8.69098	8.37608	8.14042	7.71616	6.98912	8.7564	7.80544	-0.304558	-0.522392	-1.27501	-1.70186	-0.950954	0.061361	0.148538
Efna5	13640	13640	7.27789	6.21356	7.08347	6.94243	5.92608	5.87775	5.94547	5.9754	6.87934	5.93117	-1.35181	-0.335809	-1.138	-0.967037	-0.948164	0.0226578	0.110559
Hepacam2	101202	101202	4.9854	4.95329	3.53256	3.1569	3.11934	3.20143	3.21085	3.30464	4.15704	3.20906	-1.86606	-1.75186	-0.321712	0.147731	-0.947974	0.158161	0.215853
Nr2f2	11819	11819	6.26503	5.92827	5.64632	5.24788	4.72153	4.68988	5.25302	4.63394	5.77188	4.82459	-1.5435	-1.2384	-0.393308	-0.613935	-0.947285	0.0383042	0.126788
Tekt2	24084	24084	4.91933	3.8124	5.31433	5.35073	4.15248	3.3397	3.69719	4.4203	4.8492	3.90242	-0.766846	-0.472705	-1.61714	-0.930436	-0.946783	0.0298969	0.119606
Gm10643	100038416	100038416	8.88606	9.52476	9.44631	9.52216	8.26971	8.33203	8.35835	8.63208	9.34482	8.39804	-0.616356	-1.19273	-1.08795	-0.890076	-0.946779	0.00496972	0.0807803
Rbm33	381626	381626	10.2003	10.385	10.2027	9.80285	9.59226	9.80811	8.84904	8.56627	10.1477	9.20392	-0.608019	-0.57687	-1.35361	-1.23657	-0.943768	0.0191024	0.106647
1810032O08Rik	66293	66293	8.02982	8.46377	7.49908	7.56215	7.4712	7.14738	6.81853	6.34689	7.88871	6.946	-0.558619	-1.31639	-0.680545	-1.21526	-0.942705	0.0155711	0.102988
Acr	11434	11434	4.08351	5.27909	5.44507	5.16065	3.74391	4.04546	4.27271	4.13699	4.99208	4.04977	-0.339607	-1.23363	-1.17235	-1.02366	-0.942313	0.0195246	0.10767
Armcx1	78248	78248	7.48582	8.02316	7.48562	7.57955	6.45909	6.83193	6.60261	6.91437	7.64354	6.702	-1.02673	-1.19122	-0.883009	-0.665176	-0.941536	0.00349298	0.0795968
Slc4a10	94229	94229	3.56083	4.68738	4.20802	4.09124	2.97152	3.20837	3.06437	3.53782	4.13687	3.19552	-0.589308	-1.47901	-1.14365	-0.553417	-0.941348	0.0247197	0.114847
Cadm2	239857	239857	7.97154	8.96734	8.70285	8.03368	6.09208	7.83945	7.59171	8.39023	8.41885	7.47837	-1.87946	-1.12789	-1.11113	0.35655	-0.940483	0.138036	0.204133
Fgf9	14180	14180	5.56005	5.53834	6.25422	5.53922	4.72054	5.00905	4.64452	4.76075	5.72296	4.78371	-0.83951	-0.529288	-1.60969	-0.778474	-0.939241	0.0275508	0.116954
Cfp	18636	18636	6.39853	6.91857	7.61287	6.85169	5.75473	5.98491	5.88759	6.40007	6.94542	6.00683	-0.643798	-0.933664	-1.72528	-0.451617	-0.938591	0.0441154	0.132514
Acadsb	66885	66885	9.51249	10.1287	10.2278	10.4209	8.66303	9.21887	8.83841	9.81628	10.0725	9.13415	-0.849461	-0.909825	-1.38943	-0.604579	-0.938323	0.0106343	0.0929275
Slc6a4	15567	15567	4.88519	4.79522	4.52193	4.11115	3.49642	3.6514	3.85564	3.55767	4.57837	3.64028	-1.38877	-1.14382	-0.66629	-0.553478	-0.938089	0.0176639	0.105568
Gcfc1	67367	67367	9.66	9.9684	9.78237	9.35314	9.33903	8.85687	8.76565	8.05434	9.69098	8.75397	-0.320969	-1.11153	-1.01672	-1.2988	-0.937006	0.0219243	0.109798
Il25	140806	140806	7.18427	4.88756	6.42454	5.61995	5.85501	4.69988	4.67749	5.13618	6.02908	5.09214	-1.32926	-0.187681	-1.74705	-0.483772	-0.936941	0.0814537	0.164298
Ip6k3	271424	271424	5.34302	5.99986	6.75159	5.78824	5.615	4.41773	5.22683	4.87553	5.97068	5.03377	0.271978	-1.58212	-1.52477	-0.912708	-0.936905	0.11775	0.189594
Gimap8	243374	243374	6.42125	7.43377	6.42532	5.46547	7.30691	5.15798	4.56745	4.96845	6.43645	5.5002	0.885662	-2.27579	-1.85787	-0.497017	-0.936253	0.282318	0.279002
Nid2	18074	18074	6.99147	6.7294	6.24764	6.40916	6.5159	5.60354	5.72229	4.79706	6.59442	5.6597	-0.475567	-1.12586	-0.525349	-1.61211	-0.934722	0.0405247	0.129369
Zfp365	216049	216049	10.3215	10.1662	10.0937	9.90961	9.58685	8.87645	9.22076	9.07423	10.1227	9.18957	-0.734647	-1.2897	-0.87292	-0.835383	-0.933163	0.00468232	0.0805302
T	20997	20997	5.46026	4.69688	4.18579	3.48222	3.55924	3.30436	4.25341	2.9772	4.45629	3.52355	-1.90102	-1.39253	0.0676242	-0.505021	-0.932735	0.124707	0.194462
Slc37a2	56857	56857	8.35175	7.77451	8.09737	8.09605	7.43229	6.87293	7.0541	7.2329	8.07992	7.14805	-0.919464	-0.901585	-1.04327	-0.863154	-0.931867	0.000159989	0.0531435
0610012H03Rik	74088	74088	4.86633	6.18365	5.41096	4.90024	3.36261	5.16471	4.72138	4.38554	5.3403	4.40856	-1.50372	-1.01894	-0.689579	-0.5147	-0.931736	0.0233544	0.111979
Hdac7	56233	56233	7.62915	7.75056	8.35092	7.76917	7.28529	6.80004	6.79659	6.89294	7.87495	6.94371	-0.343869	-0.950521	-1.55434	-0.876233	-0.93124	0.0329226	0.12281
Epha7	13841	13841	4.59422	3.97845	4.22793	3.97024	3.1432	3.26849	3.24326	3.40481	4.19271	3.26494	-1.45103	-0.709954	-0.984672	-0.565437	-0.927772	0.0175981	0.105568
Synpo2l	68760	68760	3.76187	4.0667	3.92009	3.71855	2.73276	3.27559	2.46986	3.28665	3.8668	2.94122	-1.02911	-0.791114	-1.45023	-0.431904	-0.925588	0.0226847	0.110603
Mapk10	26414	26414	8.87239	9.01443	9.32099	9.16614	7.7003	8.02383	7.74664	9.20536	9.09349	8.16903	-1.17209	-0.990603	-1.57435	0.039215	-0.924459	0.0743818	0.159827
Ccdc28a	215814	215814	4.99742	7.13146	5.92802	6.19402	4.44445	5.29014	4.90047	5.92106	6.06273	5.13903	-0.552969	-1.84132	-1.02756	-0.272955	-0.9237	0.0743411	0.159827
Sirt7	209011	209011	8.30011	8.33659	8.8055	9.27161	7.77488	7.3759	7.39855	8.47609	8.67845	7.75636	-0.525229	-0.960685	-1.40696	-0.795515	-0.922097	0.0154948	0.102852
Dach1	13134	13134	6.31188	6.15383	6.29214	5.70043	5.22972	5.22334	4.77857	5.54208	6.11457	5.19343	-1.08216	-0.930495	-1.51357	-0.158352	-0.921143	0.0471774	0.135769
Cd14	12475	12475	5.00434	5.64851	4.88391	5.60282	4.27769	4.04973	4.37527	4.7549	5.28489	4.3644	-0.726643	-1.59878	-0.508643	-0.847917	-0.920496	0.0301568	0.119709
Tagln	21345	21345	9.53629	10.6172	9.97584	8.9904	10.4211	9.03906	8.57726	7.40497	9.77993	8.8606	0.884836	-1.57814	-1.39859	-1.58543	-0.91933	0.224727	0.251093
Ttll11	74410	74410	5.51603	6.47694	5.79445	5.72202	4.96087	4.47611	5.50423	4.89544	5.87736	4.95916	-0.555166	-2.00083	-0.290217	-0.826583	-0.9182	0.0929337	0.172255
Trim66	330627	330627	8.39461	9.48326	8.51356	8.65273	7.86482	8.18528	8.07567	7.24645	8.76104	7.84305	-0.529797	-1.29798	-0.437886	-1.40628	-0.917987	0.0357892	0.124661
Pick1	18693	18693	7.30847	8.01968	7.81521	7.7507	6.69875	7.31976	6.67302	6.53524	7.72352	6.80669	-0.609711	-0.699922	-1.14219	-1.21546	-0.916823	0.00932655	0.091206
Katna1	23924	23924	9.99292	10.2818	10.3441	10.6362	9.75606	9.30235	9.4189	9.11641	10.3137	9.39843	-0.236859	-0.979433	-0.925145	-1.51975	-0.915298	0.0400385	0.128948
Lrrc49	102747	102747	8.99619	8.4366	9.06163	9.07808	8.60792	8.04805	8.06687	7.18853	8.89312	7.97784	-0.388266	-0.388546	-0.994753	-1.88956	-0.915281	0.0818083	0.164533
Ooep	67968	67968	3.20881	3.04168	5.03108	5.37355	3.35417	3.28068	3.07762	3.28467	4.16378	3.24928	0.145352	0.239002	-1.95346	-2.08888	-0.914498	0.248257	0.262958
Tmem150a	232086	232086	7.58362	8.01402	7.98285	8.24402	7.47103	7.03498	7.10721	6.56694	7.95613	7.04504	-0.11259	-0.979039	-0.875644	-1.67708	-0.911088	0.0653498	0.151556
Tmem202	73893	73893	4.37926	6.30769	4.9891	4.85718	5.01419	4.3568	3.66695	3.85115	5.13331	4.22227	0.634925	-1.95089	-1.32215	-1.00604	-0.911037	0.197095	0.237043
Zkscan4	544922	544922	5.79176	6.4367	5.93615	4.49475	4.44547	5.575	4.76179	4.23541	5.66484	4.75442	-1.3463	-0.861694	-1.17436	-0.259342	-0.910424	0.0318317	0.121402
Uros	22276	22276	8.86376	9.43009	9.27208	9.18815	8.54794	8.21695	8.19529	8.15642	9.18852	8.27915	-0.315819	-1.21314	-1.07679	-1.03172	-0.909368	0.0203519	0.108363
Gm11602	100380944	100380944	7.15917	6.7827	7.28197	7.58677	6.84681	6.39308	6.2791	5.65493	7.20265	6.29348	-0.312359	-0.38962	-1.00287	-1.93183	-0.909171	0.0933859	0.172595
Rbm5	83486	83486	8.57743	8.63497	8.7944	8.52889	7.92644	7.87575	7.86685	7.23035	8.63392	7.72484	-0.650987	-0.759217	-0.927553	-1.29854	-0.909075	0.00768098	0.0898598
Ttc14	67120	67120	7.97189	8.05883	7.83107	7.34446	7.37635	6.95654	6.95863	6.28221	7.80156	6.89343	-0.595536	-1.10229	-0.872436	-1.06225	-0.908129	0.0042998	0.0805302
Thbs3	21827	21827	7.96356	8.53698	8.48733	9.56788	7.23972	7.94362	7.36033	8.38048	8.63894	7.73103	-0.723846	-0.593361	-1.12701	-1.1874	-0.907905	0.00852889	0.0910421
Pcdhb16	93887	93887	8.24384	8.40041	8.50868	8.53527	7.92346	7.28381	7.41331	7.43743	8.42205	7.5145	-0.320381	-1.1166	-1.09537	-1.09784	-0.90755	0.0189149	0.106406
Krtap7-1	71363	71363	4.15908	4.0724	5.90256	5.60382	4.06041	3.92012	3.71028	4.42516	4.93447	4.02899	-0.0986708	-0.152283	-2.19228	-1.17865	-0.905472	0.165225	0.219292
Ddt	13202	13202	10.8487	11.8096	11.5491	12.5338	10.8079	10.9292	10.3847	11.0025	11.6853	10.7811	-0.0407506	-0.880475	-1.16438	-1.53127	-0.904219	0.0650518	0.151269
S100a6	20200	20200	6.53343	5.08551	5.96089	5.83835	5.02587	4.49033	5.2044	5.08881	5.85454	4.95235	-1.50756	-0.595182	-0.756489	-0.749541	-0.902194	0.0218062	0.109746
Gm14005	100043424	100043424	6.98791	7.10798	7.31887	7.38544	7.24186	5.87743	5.7148	6.36022	7.20005	6.29858	0.253943	-1.23055	-1.60407	-1.02522	-0.901474	0.111477	0.185637
Smoc1	64075	64075	11.7473	11.7254	11.8879	11.7475	11.0223	11.0894	11.2631	10.131	11.777	10.8765	-0.725025	-0.63606	-0.624759	-1.61642	-0.900566	0.0329455	0.12281
Tram1l1	229801	229801	11.7214	11.6345	11.6603	11.1351	10.9694	10.4275	10.6587	10.4992	11.5378	10.6387	-0.75201	-1.20702	-1.00161	-0.635849	-0.899122	0.00591202	0.0839434
Lgals3bp	19039	19039	6.27242	5.88579	5.65789	5.28755	5.33558	4.85911	4.72499	4.59127	5.77591	4.87774	-0.936841	-1.02668	-0.932892	-0.696282	-0.898174	0.00105187	0.0753021
Atp6v1g2	66237	66237	7.61976	8.28185	8.54087	8.25495	6.96485	7.38391	7.4633	7.29642	8.17436	7.27712	-0.654913	-0.897943	-1.07757	-0.958531	-0.89724	0.00207678	0.0762947
Cdkl2	53886	53886	6.88649	6.3773	7.46973	6.33312	6.21186	5.71882	5.9827	5.56583	6.76666	5.8698	-0.674635	-0.658485	-1.48704	-0.76729	-0.896861	0.0201814	0.10818
Syt11	229521	229521	11.7847	11.9809	12.0321	11.7992	11.084	11.1256	11.1349	10.668	11.8992	11.0031	-0.700643	-0.855374	-0.897238	-1.13116	-0.896104	0.0020883	0.0762947
Plekhh2	213556	213556	6.96873	6.89105	6.94256	7.19303	6.39867	5.94443	5.53417	6.53708	6.99884	6.10359	-0.57006	-0.946624	-1.40838	-0.655954	-0.895255	0.0178566	0.105859
2810403A07Rik	74200	74200	11.5818	11.992	11.9056	11.1582	11.0231	10.7697	10.985	10.2806	11.6594	10.7646	-0.55868	-1.22224	-0.92054	-0.877666	-0.894782	0.00710742	0.0881831
9230105E10Rik	319236	319236	4.88529	4.67026	4.80831	4.11525	4.01558	3.81984	3.50446	3.57173	4.61978	3.7279	-0.869706	-0.850426	-1.30385	-0.543522	-0.891877	0.010682	0.0929411
Zfp276	57247	57247	6.49196	6.45812	6.76259	7.12348	6.08109	6.04071	5.65833	5.48925	6.70904	5.81735	-0.410874	-0.417413	-1.10426	-1.63423	-0.891694	0.0571825	0.1452
Ccdc160	434778	434778	5.59239	4.50191	5.07779	6.14912	4.52026	4.3348	4.6516	4.24909	5.3303	4.43894	-1.07213	-0.167115	-0.42619	-1.90003	-0.891366	0.104291	0.180549
Iffo1	320678	320678	8.08496	7.94784	8.0821	8.04972	7.18857	7.33144	7.15568	6.9236	8.04116	7.14982	-0.896389	-0.616404	-0.926418	-1.12612	-0.891334	0.00342023	0.0795968
Lgr5	14160	14160	5.05432	4.44889	4.88734	3.83838	3.09304	3.91256	3.27596	4.3824	4.55723	3.66599	-1.96128	-0.536329	-1.61138	0.544021	-0.891243	0.213651	0.245853
Dsel	319901	319901	10.8286	10.8842	10.9297	11.1931	10.211	9.81499	9.9659	10.2797	10.9589	10.0679	-0.617649	-1.06918	-0.963769	-0.913438	-0.891008	0.00270587	0.0774425
Trpc7	26946	26946	6.99478	7.1089	6.69366	7.44811	5.75623	6.32191	5.60388	6.99943	7.06136	6.17036	-1.23854	-0.786983	-1.08977	-0.448684	-0.890996	0.0146051	0.101209
Pgpep1	66522	66522	11.1222	11.1097	11.1733	11.1253	10.6112	10.3961	10.1487	9.81116	11.1326	10.2418	-0.510996	-0.71354	-1.02454	-1.31413	-0.890801	0.0149438	0.101209
Timp3	21859	21859	11.724	11.7866	11.6608	11.5499	11.2454	11.1856	10.1823	10.5457	11.6803	10.7898	-0.478594	-0.600995	-1.47852	-1.00414	-0.890561	0.0290794	0.1187
Fry	320365	320365	7.63005	8.07266	8.18337	8.02904	7.37061	7.51748	6.98424	6.4809	7.97878	7.08831	-0.259432	-0.555181	-1.19913	-1.54814	-0.890472	0.0564421	0.14442
Ccdc132	73288	73288	9.02269	8.73875	8.75297	8.6249	8.41175	8.1453	7.7728	7.24801	8.78483	7.89446	-0.610941	-0.593454	-0.980167	-1.3769	-0.890365	0.0171016	0.104625
Ak1	11636	11636	12.9419	12.7928	12.9965	12.8445	12.5204	12.002	11.5415	11.9521	12.8939	12.004	-0.421481	-0.790792	-1.45494	-0.892336	-0.889887	0.0252269	0.115782
Akr1b10	67861	67861	10.1784	10.1525	10.4417	10.986	8.99804	9.65592	8.96909	10.5774	10.4396	9.55011	-1.18039	-0.496575	-1.47257	-0.40861	-0.889537	0.0417408	0.130502
Tmem149	101883	101883	6.98501	7.66227	7.18317	7.75267	6.4723	6.2292	6.4291	6.89817	7.39578	6.50719	-0.51271	-1.43308	-0.754069	-0.854494	-0.888587	0.019851	0.107857
Gp1ba	14723	14723	6.40513	6.90098	6.55113	6.14175	5.90546	5.89045	5.81066	4.83842	6.49975	5.61125	-0.499667	-1.01053	-0.74047	-1.30332	-0.888498	0.0143505	0.100732
Pcdhac1	353236	353236	7.04667	6.77535	6.69641	7.40503	5.87937	6.2418	5.89951	6.34899	6.98087	6.09242	-1.16729	-0.533552	-0.796898	-1.05604	-0.888447	0.00815285	0.0903849
Pik3ip1	216505	216505	8.19138	8.58981	9.05955	8.48734	7.11532	8.36205	7.41723	7.87972	8.58202	7.69358	-1.07605	-0.227751	-1.64232	-0.607612	-0.888435	0.0620217	0.148855
Polb	18970	18970	8.76399	8.83644	8.67066	9.28299	7.8858	7.78127	7.71703	8.61788	8.88852	8.0005	-0.878187	-1.05517	-0.95363	-0.665111	-0.888024	0.00172578	0.0762947
AI450353	103729	103729	6.6786	6.80364	7.37825	6.22878	6.24108	6.02195	6.31741	4.95781	6.77232	5.88456	-0.43752	-0.781687	-1.06085	-1.27097	-0.887755	0.0160918	0.103256
Kcna2	16490	16490	6.05303	6.24078	5.72812	5.89034	5.83147	4.60739	4.82492	5.09972	5.97807	5.09087	-0.221569	-1.63339	-0.9032	-0.790627	-0.887197	0.0550397	0.142984
Frmpd1	666060	666060	7.85318	8.86674	8.42311	9.12218	7.17311	7.24749	7.85908	8.44257	8.5663	7.68056	-0.680064	-1.61925	-0.564029	-0.679606	-0.885738	0.0367567	0.125416
Dtx4	207521	207521	9.7875	9.67106	9.96971	10.0925	9.03079	9.02129	8.80226	9.12586	9.88018	8.99505	-0.756709	-0.649775	-1.16744	-0.966603	-0.885133	0.0045381	0.0805302
Ica1l	70375	70375	5.3031	3.77387	4.91001	4.11224	3.4043	3.96516	4.19289	2.99769	4.5248	3.64001	-1.8988	0.191289	-0.717122	-1.11455	-0.884795	0.13461	0.201517
Ccdc39	51938	51938	6.48632	6.79941	6.00347	5.78146	5.89919	5.26685	5.64798	4.73025	6.26767	5.38607	-0.587137	-1.53256	-0.355498	-1.05121	-0.881601	0.0430672	0.131307
D17H6S56E-3	27762	27762	6.59324	6.733	7.46326	7.00294	6.1391	5.61144	5.81977	6.7051	6.94811	6.06885	-0.454139	-1.12156	-1.64349	-0.297841	-0.879257	0.0664018	0.152631
Lamb2	16779	16779	8.43514	8.46672	8.98036	8.90119	7.82653	7.90776	8.30633	7.23165	8.69585	7.81807	-0.608612	-0.558962	-0.674031	-1.66953	-0.877784	0.0452964	0.133881
Ctsf	56464	56464	7.30952	7.60879	7.65005	8.1351	6.36357	6.85624	6.5266	7.45166	7.67586	6.79952	-0.945943	-0.752546	-1.12345	-0.683438	-0.876345	0.00307053	0.0795354
Bfsp2	107993	107993	6.66364	6.35677	7.02617	8.31735	6.51564	6.12605	5.66222	6.55644	7.09098	6.21509	-0.148003	-0.230723	-1.36394	-1.76092	-0.875895	0.119224	0.190564
2310014F06Rik	69625	69625	7.57198	7.16672	8.4155	7.02547	6.21272	6.86096	6.01738	7.58541	7.54492	6.66911	-1.35926	-0.305767	-2.39812	0.559934	-0.875804	0.265509	0.270783
H2-DMa	14998	14998	8.70385	9.33264	9.20445	9.2388	7.89443	8.52115	8.53174	8.02972	9.11994	8.24426	-0.809424	-0.811488	-0.672712	-1.20908	-0.875676	0.00479369	0.0805302
Sqrdl	59010	59010	8.02061	8.44636	8.46956	7.79347	7.54627	7.37692	7.52092	6.7835	8.1825	7.3069	-0.474348	-1.06944	-0.948636	-1.00997	-0.8756	0.00759854	0.0898333
Paqr7	71904	71904	12.4974	12.6292	12.7413	12.4732	12.0759	11.6905	11.7586	11.3164	12.5853	11.7104	-0.421503	-0.938744	-0.982683	-1.15687	-0.87495	0.0116718	0.0947981
LOC552913	552913	552913	5.8537	6.28197	6.7455	6.63704	5.58537	5.53493	5.43723	5.4684	6.37955	5.50648	-0.268327	-0.747035	-1.30827	-1.16864	-0.87307	0.033635	0.123038
Psors1c2	57390	57390	4.55692	4.41203	4.46625	4.37003	3.28448	3.91784	3.84984	3.26394	4.45131	3.57903	-1.27244	-0.494181	-0.616409	-1.1061	-0.872282	0.018814	0.10628
Zc3h11a	70579	70579	10.414	9.68896	10.273	10.034	10.1373	9.60498	8.61086	8.57337	10.1025	9.23162	-0.27667	-0.0839827	-1.66214	-1.46066	-0.870863	0.119301	0.190564
Gm6225	633947	633947	4.17014	4.06494	4.68905	3.45615	3.4614	2.79766	2.98985	3.64997	4.09507	3.22472	-0.708736	-1.26728	-1.6992	0.193821	-0.870348	0.122982	0.192825
Helq	191578	191578	8.32048	8.05921	8.23502	8.33636	7.95515	7.36177	7.18311	6.97056	8.23777	7.36765	-0.365336	-0.697436	-1.05191	-1.36581	-0.870123	0.0277211	0.116954
Phkb	102093	102093	10.186	10.0553	10.3834	9.73994	9.46432	9.23043	9.49437	8.69543	10.0912	9.22114	-0.721681	-0.824838	-0.889059	-1.04451	-0.870022	0.0010129	0.0744135
Fzd5	14367	14367	8.74659	8.22766	9.32151	8.58833	8.00871	7.89941	8.00112	7.49935	8.72102	7.85215	-0.737883	-0.328251	-1.32038	-1.08898	-0.868873	0.0277194	0.116954
Tifa	211550	211550	8.00784	7.49884	8.21192	7.56717	7.28917	6.91554	7.0162	6.59104	7.82144	6.95299	-0.718675	-0.583306	-1.19572	-0.976124	-0.868457	0.00780058	0.0903329
5133401N09Rik	75731	75731	9.99486	10.2562	10.9855	11.6549	9.46497	9.45323	9.27623	11.2271	10.7229	9.85539	-0.529887	-0.802994	-1.70923	-0.427755	-0.867466	0.0588158	0.146221
Ces1	12623	12623	4.8116	4.96109	5.76216	5.9898	4.20335	4.24399	4.18969	5.42508	5.38116	4.51553	-0.608247	-0.7171	-1.57247	-0.564722	-0.865635	0.03573	0.124661
Scn2b	72821	72821	6.27816	6.33987	6.31611	7.42044	5.39426	5.62876	5.42233	6.45467	6.58864	5.725	-0.883892	-0.711109	-0.893775	-0.965771	-0.863637	0.000532106	0.0631891
Ccl6	20305	20305	5.53914	5.00056	6.08356	5.02522	4.54843	4.48942	3.88594	5.27436	5.41212	4.54954	-0.990711	-0.511148	-2.19762	0.249132	-0.862586	0.191272	0.233511
Spp1	20750	20750	8.79932	7.28802	7.94549	8.78568	8.32132	6.43878	8.19848	6.41325	8.20463	7.34296	-0.478004	-0.849244	0.252993	-2.37244	-0.861673	0.217195	0.247258
Gripap1	54645	54645	10.5339	10.8807	10.9675	10.655	9.98895	9.85417	10.1582	9.59202	10.7593	9.89835	-0.544938	-1.02648	-0.809284	-1.063	-0.860924	0.00548449	0.0822441
Masp2	17175	17175	6.11381	6.34999	6.49766	6.47383	5.94144	5.69234	4.89805	5.4613	6.35882	5.49828	-0.172377	-0.657654	-1.59961	-1.01253	-0.860543	0.0644126	0.150944
Tuba4a	22145	22145	8.18062	8.41894	8.96914	9.0723	7.53155	7.85105	8.05194	7.76615	8.66025	7.80017	-0.649073	-0.567896	-0.917201	-1.30615	-0.860081	0.0140427	0.100194
Itga2b	16399	16399	6.17024	7.33793	7.27556	7.23741	6.3065	5.80262	6.05044	6.42344	7.00529	6.14575	0.136255	-1.53532	-1.22512	-0.813973	-0.859538	0.0988794	0.176715
Zfp826	414758	414758	7.98003	7.71171	7.19815	7.01893	7.19561	6.14224	6.57267	6.56252	7.4772	6.61826	-0.784423	-1.56948	-0.625478	-0.456402	-0.858945	0.0397722	0.128555
Il18bp	16068	16068	5.6369	6.37906	6.13634	6.48762	5.29667	5.87252	4.91274	5.12408	6.15998	5.3015	-0.340228	-0.506539	-1.2236	-1.36354	-0.858478	0.0435589	0.131982
Phyhd1	227696	227696	7.05004	8.04675	7.68252	7.4449	6.61909	6.77027	6.45159	6.95158	7.55605	6.69813	-0.430955	-1.27648	-1.23093	-0.493316	-0.857919	0.0332172	0.122837
Cytip	227929	227929	5.3347	4.19831	4.95709	5.17681	5.15361	3.46471	3.61446	4.00289	4.91673	4.05892	-0.181088	-0.733603	-1.34263	-1.17392	-0.857809	0.04556	0.134104
4930513N10Rik	319960	319960	8.49205	8.48473	8.4646	8.18431	7.90343	7.54416	8.12528	6.62332	8.40642	7.54905	-0.588622	-0.940569	-0.339321	-1.56099	-0.857376	0.0480125	0.136462
Rbm12b	72397	72397	7.60609	7.36866	6.6282	7.00432	7.22137	6.72184	6.71508	4.52305	7.15182	6.29534	-0.384723	-0.646824	0.0868851	-2.48127	-0.856484	0.225197	0.251349
Yjefn3	234365	234365	6.80188	6.8896	8.56058	9.04158	5.85122	6.96531	7.00662	8.04895	7.82341	6.96802	-0.95066	0.0757133	-1.55396	-0.992628	-0.855384	0.0861938	0.16768
Iqsec2	245666	245666	9.53109	10.0093	10.0232	9.42432	8.81363	8.98708	9.10899	8.6568	9.74698	8.89162	-0.717458	-1.02225	-0.914193	-0.767515	-0.855353	0.00115792	0.0757204
Pla2g16	225845	225845	11.2061	11.6743	12.0054	12.0208	11.4513	10.9819	10.8607	10.1913	11.7267	10.8713	0.245232	-0.6924	-1.1447	-1.82948	-0.855337	0.143953	0.207973
Fam19a1	320265	320265	6.021	5.34917	5.41354	4.55759	5.06872	4.88319	4.66482	3.30464	5.33532	4.48034	-0.952275	-0.46598	-0.748712	-1.25295	-0.854979	0.0141755	0.100383
Lactb	80907	80907	8.28483	8.28065	8.08057	8.69827	7.59082	7.43618	7.28245	7.62037	8.33608	7.48245	-0.694004	-0.844474	-0.798125	-1.07789	-0.853624	0.00183188	0.0762947
Ptn	19242	19242	12.1518	11.9672	12.3764	12.7083	12.0645	11.5818	10.7059	11.4378	12.3009	11.4475	-0.0873158	-0.385345	-1.67047	-1.27048	-0.853403	0.104682	0.180767
Ech1	51798	51798	9.93553	10.527	10.6877	10.8369	9.44431	9.97131	9.47091	9.68814	10.4968	9.64367	-0.491226	-0.555673	-1.21681	-1.14875	-0.853113	0.0209904	0.108716
Nova1	664883	664883	8.76203	8.98691	9.13942	9.43831	8.1374	8.12886	8.35722	8.29098	9.08167	8.22862	-0.624627	-0.858051	-0.782203	-1.14733	-0.853053	0.00439885	0.0805302
Anxa5	11747	11747	8.19851	8.90793	8.73004	9.67458	8.49064	7.93477	7.75491	7.92512	8.87776	8.02636	0.292131	-0.973165	-0.975125	-1.74946	-0.851404	0.137436	0.203614
9330159K06	327812	327812	9.80558	9.79139	10.3537	10.0815	9.44553	9.15892	8.7431	9.28053	10.008	9.15702	-0.360054	-0.632467	-1.61058	-0.801018	-0.851029	0.0507205	0.138943
Dzip1l	72507	72507	7.94665	7.73537	7.57184	8.20153	7.31056	7.12725	6.96282	6.65363	7.86385	7.01357	-0.636097	-0.608121	-0.609018	-1.5479	-0.850283	0.0353656	0.124661
Zcchc7	319885	319885	6.76633	7.25577	6.76189	6.32417	6.2391	6.48783	5.24194	5.7386	6.77704	5.92687	-0.527225	-0.767947	-1.51995	-0.585563	-0.850171	0.0340085	0.123665
Peg10	170676	170676	12.3251	10.7743	12.0658	11.4037	12.1689	10.2575	10.0546	10.6921	11.6422	10.7933	-0.156218	-0.516812	-2.01124	-0.711585	-0.848964	0.126487	0.19605
Cspp1	211660	211660	8.24087	8.35738	8.31508	7.82188	7.90166	7.55311	7.5435	6.34116	8.1838	7.33486	-0.339216	-0.804262	-0.771574	-1.48072	-0.848944	0.0367364	0.125416
Dpp7	83768	83768	7.82215	7.41984	8.16929	7.84266	7.46336	6.38225	6.93517	7.08265	7.81349	6.96586	-0.358793	-1.03759	-1.23412	-0.760012	-0.847629	0.0209009	0.108716
Pkp2	67451	67451	4.85764	3.33886	5.39895	5.62452	3.69021	3.69366	4.84882	3.60114	4.80499	3.95846	-1.16743	0.354796	-0.550126	-2.02338	-0.846536	0.190046	0.233302
Tslp	53603	53603	7.70672	7.32864	5.51826	5.20133	6.26432	5.00198	5.27672	5.82664	6.43874	5.59242	-1.44239	-2.32666	-0.24154	0.625309	-0.846321	0.284171	0.280003
Myh7	140781	140781	8.55347	7.26774	8.20564	8.12489	8.48608	6.86041	6.34534	7.07955	8.03794	7.19285	-0.0673971	-0.40733	-1.8603	-1.04534	-0.84509	0.121577	0.191802
Akt3	23797	23797	10.0236	10.0109	10.0344	10.5794	9.4427	9.25536	9.38105	9.19044	10.1621	9.31739	-0.580889	-0.755553	-0.653358	-1.38901	-0.844702	0.0196855	0.107683
Zfp677	210503	210503	4.55353	5.03118	4.25492	3.04695	2.66764	3.53899	3.99732	3.30464	4.22165	3.37715	-1.88589	-1.49219	-0.257606	0.257684	-0.8445	0.193222	0.234471
Tmem53	68777	68777	6.00772	6.47568	7.09407	7.15545	5.26757	6.13616	6.49166	5.46272	6.68323	5.83953	-0.740155	-0.339524	-0.602412	-1.69273	-0.843706	0.0645535	0.151083
Nppa	230899	230899	4.91262	5.3529	5.71135	5.44597	4.21892	4.2137	4.86896	4.74752	5.35571	4.51228	-0.693703	-1.1392	-0.842387	-0.698444	-0.843434	0.00396815	0.0805302
Zfp772	232855	232855	7.72201	6.94672	7.71382	7.62904	6.63663	6.24364	7.06203	6.69561	7.5029	6.65948	-1.08538	-0.70308	-0.651798	-0.933429	-0.843421	0.0036278	0.080081
Fam173b	68073	68073	9.48276	9.71522	9.474	9.61291	9.08476	8.71669	8.77019	8.34007	9.57122	8.72793	-0.397997	-0.998532	-0.703814	-1.27284	-0.843296	0.0208131	0.108716
Ctsd	13033	13033	10.5671	11.0105	11.2607	11.754	9.68178	10.1732	10.36	11.0128	11.1481	10.3069	-0.885322	-0.837332	-0.900706	-0.741207	-0.841142	0.000170921	0.0531435
Dmrta1	242523	242523	7.00424	7.14728	6.13563	7.95346	5.10714	5.96292	6.38431	7.42232	7.06015	6.21917	-1.89709	-1.18436	0.248671	-0.531142	-0.84098	0.163623	0.218665
Tmem19	67226	67226	9.82666	9.78247	10.0929	9.73143	9.23606	8.97293	8.96085	8.90211	9.85837	9.01799	-0.590599	-0.809545	-1.13207	-0.829327	-0.840386	0.0048119	0.0805302
Cdk5	12568	12568	8.18477	8.89444	8.72231	9.26174	7.75988	7.94653	7.89313	8.10571	8.76582	7.92631	-0.424888	-0.947907	-0.829182	-1.15603	-0.839501	0.0120879	0.096387
Vpreb1	22362	22362	5.20198	5.19158	6.8834	7.72734	5.28697	5.6902	5.10648	5.56268	6.25108	5.41158	0.0849936	0.498627	-1.77692	-2.16466	-0.839492	0.295023	0.284472
Gcap14	72972	72972	10.5618	9.97477	10.4855	9.7013	9.98751	9.1863	9.21755	8.97441	10.1809	9.34144	-0.574309	-0.788474	-1.26798	-0.726894	-0.839415	0.0112262	0.0943756
Abcc5	27416	27416	7.64458	8.07229	8.09929	7.87899	6.675	7.33039	7.13297	7.19965	7.92379	7.0845	-0.969573	-0.741904	-0.96632	-0.679337	-0.839284	0.00155232	0.0762947
E030024N20Rik	595139	595139	7.68356	7.03679	8.26773	6.30869	6.96972	6.61301	5.89913	6.46073	7.32419	6.48565	-0.713832	-0.42378	-2.3686	0.152035	-0.838543	0.218808	0.24779
Fth1	14319	14319	11.8745	11.8324	12.1556	12.345	11.3665	10.9271	11.2382	11.323	12.0519	11.2137	-0.50808	-0.905337	-0.917382	-1.02195	-0.838186	0.00508346	0.0813069
Gpatch1	67471	67471	6.88341	6.85834	6.9033	7.04839	6.25059	6.09791	6.33195	5.66025	6.92336	6.08518	-0.632825	-0.760431	-0.571346	-1.38813	-0.838184	0.0208573	0.108716
Gm2a	14667	14667	9.43279	9.61082	9.96473	9.78272	8.8928	9.22498	8.31567	9.00753	9.69777	8.86024	-0.539994	-0.385838	-1.64906	-0.775195	-0.837523	0.0591254	0.146499
41335	224703	224703	8.49675	8.35108	9.27525	8.87122	8.20298	8.01855	7.90131	7.52815	8.74857	7.91275	-0.293765	-0.332529	-1.37394	-1.34306	-0.835825	0.0696729	0.155428
Ano3	228432	228432	5.33211	5.20488	4.78783	4.10151	4.6437	4.33397	3.66681	3.4387	4.85658	4.0208	-0.688404	-0.870905	-1.12102	-0.662808	-0.835783	0.00422394	0.0805302
Lrrc28	67867	67867	10.076	9.97571	10.3582	9.91511	9.26949	9.14566	9.27601	9.29223	10.0813	9.24585	-0.806533	-0.830046	-1.08218	-0.622878	-0.83541	0.00304112	0.0795354
AI836003	239650	239650	8.38267	8.46872	8.48655	8.13872	7.42984	7.88898	7.76321	7.05345	8.36916	7.53387	-0.952838	-0.579736	-0.723337	-1.08527	-0.835296	0.00516458	0.0814028
Ptchd1	211612	211612	5.1612	4.31572	4.65873	4.38543	3.86996	3.48145	3.55761	4.27165	4.63027	3.79517	-1.29124	-0.834266	-1.10112	-0.113784	-0.835101	0.0479926	0.136462
Kcnd2	16508	16508	10.5151	10.5851	10.8649	10.6595	9.38293	9.83034	9.6512	10.4205	10.6561	9.82125	-1.13213	-0.754733	-1.21366	-0.239001	-0.834882	0.0330112	0.12281
Ng23	78376	78376	5.42789	5.51892	6.14874	5.62577	4.65817	4.35563	4.56376	5.8059	5.68033	4.84587	-0.769721	-1.16328	-1.58498	0.180131	-0.834463	0.113699	0.18735
Kctd12	239217	239217	10.361	9.83446	10.0523	9.19916	9.5632	8.70254	9.10908	8.73503	9.86175	9.02746	-0.797845	-1.13192	-0.943239	-0.464135	-0.834285	0.00965631	0.0913866
Gls	14660	14660	10.3212	10.1715	10.0749	10.5451	10.2686	9.25775	9.35194	8.90046	10.2782	9.4447	-0.0525809	-0.913746	-0.722953	-1.6446	-0.833469	0.0842633	0.165887
Rsph4a	212892	212892	4.18108	3.62915	4.50068	3.35787	3.01417	2.8457	3.05898	3.41843	3.9172	3.08432	-1.16691	-0.783442	-1.44171	0.060555	-0.832876	0.0841446	0.165807
Fam193b	212483	212483	7.16464	7.54774	7.85853	8.46416	6.97282	6.45712	7.20084	7.08057	7.75877	6.92784	-0.191826	-1.09061	-0.657685	-1.3836	-0.83093	0.0494982	0.137771
4933437F05Rik	71275	71275	5.31053	5.55923	4.77305	4.7654	4.28341	3.76606	5.03852	4.00409	5.10205	4.27302	-1.02713	-1.79316	0.265475	-0.761306	-0.82903	0.146425	0.209764
Fam73b	108958	108958	11.2873	11.5079	11.6521	11.2502	10.7322	10.9108	10.6893	10.0512	11.4244	10.5959	-0.555029	-0.597145	-0.962764	-1.19908	-0.828506	0.0125213	0.0973188
Mcee	73724	73724	8.41295	9.28977	9.14295	9.79462	8.03308	8.38469	8.01178	8.89688	9.16007	8.33161	-0.37987	-0.905081	-1.13117	-0.897734	-0.828464	0.0137524	0.0996082
2810459M11Rik	72792	72792	11.2828	11.1526	11.0822	10.1901	10.5047	10.4994	10.0899	9.30078	10.9269	10.0987	-0.778118	-0.653267	-0.992293	-0.889321	-0.82825	0.00146279	0.0762947
Scn2a1	110876	110876	7.55692	7.61449	8.24244	7.95316	6.81654	7.12884	6.48095	7.6289	7.84175	7.01381	-0.740377	-0.485657	-1.7615	-0.324258	-0.827947	0.0828346	0.165249
4933407K13Rik	74396	74396	4.41253	3.79054	3.58197	4.0563	3.45392	3.51449	2.53852	3.02918	3.96034	3.13403	-0.958611	-0.276047	-1.04345	-1.02712	-0.826307	0.0207053	0.108716
Sfrs16	53609	53609	9.09268	9.43143	9.75987	9.89668	8.99952	8.59609	8.76022	8.52039	9.54517	8.71905	-0.0931607	-0.835347	-0.999651	-1.37629	-0.826112	0.0546523	0.14249
BC030500	234290	234290	5.09746	4.80641	4.83889	4.64896	4.29989	3.61875	3.85898	4.31027	4.84793	4.02197	-0.797569	-1.18766	-0.979911	-0.338687	-0.825957	0.0197098	0.10769
Bnip2	12175	12175	10.5337	10.445	10.5481	10.6024	10.1893	9.69316	9.71641	9.22665	10.5323	9.70638	-0.344399	-0.751892	-0.831683	-1.37574	-0.825929	0.0300285	0.119709
D430034N21	328516	328516	5.2543	6.11633	6.11538	4.68275	4.86075	4.70928	4.39452	4.90247	5.54219	4.71675	-0.39355	-1.40706	-1.72086	0.219713	-0.825439	0.163281	0.21859
AU021034	219170	219170	3.70249	3.01561	4.34048	3.6764	2.8968	2.94349	2.7068	2.89059	3.68374	2.85942	-0.805686	-0.0721256	-1.63368	-0.785807	-0.824324	0.0816066	0.164407
Onecut2	225631	225631	3.40149	3.62664	4.32603	3.73092	3.06593	2.78417	2.84752	3.09443	3.77127	2.94801	-0.33556	-0.842474	-1.47851	-0.636492	-0.823259	0.0423786	0.131035
Sh3yl1	24057	24057	6.85952	7.14945	6.48433	6.58491	5.57584	6.07966	6.48543	5.64452	6.76955	5.94636	-1.28368	-1.06978	0.00110294	-0.940385	-0.823187	0.0624377	0.149316
Msl3l2	73390	73390	7.59618	7.54314	7.35596	7.23397	7.30831	6.24906	6.73059	6.15228	7.43231	6.61006	-0.287868	-1.29409	-0.625374	-1.0817	-0.822257	0.0358853	0.124775
4732419C18Rik	100042484	100042484	4.5208	3.83806	4.403	6.7632	3.94172	3.85089	3.76187	4.68442	4.88127	4.05973	-0.579075	0.0128261	-0.641133	-2.07878	-0.82154	0.161532	0.217685
Arhgap29	214137	214137	8.44197	8.42056	7.9754	7.67595	7.66002	7.16042	7.75277	6.65593	8.12847	7.30728	-0.781953	-1.26014	-0.222636	-1.02002	-0.821187	0.0343459	0.12375
Gclm	14630	14630	9.27045	9.19881	9.36191	9.17094	8.79543	8.27029	8.44676	8.20823	9.25053	8.43018	-0.475025	-0.928521	-0.915151	-0.962711	-0.820352	0.00574819	0.0832028
AW209491	105351	105351	7.25967	8.2593	6.69295	7.60084	6.74904	6.95317	6.73992	6.09064	7.45319	6.63319	-0.510637	-1.30613	0.0469689	-1.5102	-0.819998	0.107504	0.18313
Fbn2	14119	14119	10.8126	10.8499	10.7168	10.7076	10.1394	9.86906	9.8989	9.90318	10.7717	9.95265	-0.673118	-0.980856	-0.817878	-0.80447	-0.819081	0.000984452	0.0744135
Scn3a	20269	20269	9.68902	10.8722	10.3951	11.2017	8.41899	10.0178	9.31238	11.1336	10.5395	9.7207	-1.27003	-0.854363	-1.08275	-0.0680603	-0.8188	0.053371	0.141349
Pcyox1l	240334	240334	8.25149	8.59871	8.387	9.14197	8.198	7.59558	7.33395	7.97936	8.59479	7.77672	-0.053496	-1.00313	-1.05305	-1.16261	-0.818073	0.0499848	0.138043
6330415B21Rik	70753	70753	3.58328	4.18963	4.1197	3.49795	3.18129	2.89327	2.72994	3.31928	3.84764	3.03095	-0.401991	-1.29636	-1.38975	-0.178674	-0.816694	0.0768234	0.161449
A930007A09Rik	432999	432999	7.0219	6.87392	7.4275	6.86647	6.54556	5.99356	6.63889	5.74601	7.04745	6.23101	-0.476339	-0.880364	-0.788606	-1.12045	-0.81644	0.00873408	0.0910545
Ttc17	74569	74569	8.43515	8.40384	7.98868	7.80666	7.46829	7.39561	7.72288	6.78626	8.15858	7.34326	-0.966857	-1.00824	-0.265805	-1.0204	-0.815326	0.021211	0.109191
9130409I23Rik	619326	619326	3.35142	5.09557	4.03445	3.73946	3.46251	2.36587	2.99366	4.13886	4.05523	3.24022	0.111087	-2.7297	-1.04079	0.399396	-0.815003	0.334258	0.302472
E130215H24Rik	109344	109344	6.52534	6.66564	6.97701	7.42563	6.01669	6.2212	6.72852	5.3713	6.89841	6.08443	-0.508656	-0.44444	-0.248488	-2.05433	-0.813979	0.146081	0.209532
Fgd6	13998	13998	9.8347	9.76918	9.76493	9.67181	9.36677	9.13463	8.42101	8.86361	9.76015	8.9465	-0.467932	-0.634552	-1.34393	-0.808194	-0.813652	0.0233674	0.11198
Epb4.1l4a	13824	13824	9.83253	9.28455	9.36578	10.2474	9.79211	8.53273	8.88619	8.26731	9.68256	8.86958	-0.0404248	-0.75182	-0.479591	-1.98007	-0.812977	0.145474	0.209142
4930444P10Rik	75799	75799	5.82737	5.52582	6.35914	4.94467	5.14967	4.61042	4.78115	4.86563	5.66425	4.85172	-0.677693	-0.9154	-1.578	-0.0790341	-0.812531	0.0788918	0.162907
Secisbp2	75420	75420	6.88061	6.98666	6.84372	5.98026	6.28977	5.96128	6.29437	4.89848	6.67281	5.86098	-0.590847	-1.02538	-0.549345	-1.08178	-0.811837	0.010266	0.0919378
Zzz3	108946	108946	7.96473	7.97082	7.51147	7.40401	8.12992	7.35906	8.10721	4.00798	7.71276	6.90104	0.165191	-0.611761	0.595744	-3.39603	-0.811713	0.432185	0.342186
Hist3h2ba	78303	78303	7.46692	8.61333	8.43017	9.73562	6.53849	7.59316	8.65145	8.22305	8.56151	7.75154	-0.928431	-1.02016	0.221281	-1.51257	-0.809971	0.114353	0.18766
Igf2bp3	140488	140488	5.53201	4.98702	4.31968	5.23749	4.09863	4.48158	4.20627	4.05108	5.01905	4.20939	-1.43338	-0.50544	-0.113413	-1.18641	-0.809662	0.0760645	0.160947
Rundc3b	242819	242819	9.56464	9.50909	8.95941	9.18435	8.39794	8.10713	8.37831	9.10172	9.30437	8.49627	-1.1667	-1.40196	-0.581098	-0.0826273	-0.808097	0.0725436	0.158214
Pign	27392	27392	6.63605	6.39264	6.84752	6.22284	6.62346	6.06396	5.92042	4.2589	6.52476	5.71668	-0.0125925	-0.328684	-0.927107	-1.96394	-0.808081	0.156416	0.214823
Mef2c	17260	17260	10.1372	9.66725	10.0387	9.39141	9.1972	9.20531	8.73558	8.86836	9.80865	9.00161	-0.939991	-0.461948	-1.30317	-0.523051	-0.807039	0.0261471	0.116207
Gm3764	100042277	100042277	13.3868	13.4323	13.4981	13.3438	13.0455	12.6306	12.5071	12.2585	13.4153	12.6104	-0.341359	-0.801763	-0.990981	-1.0853	-0.804851	0.0165681	0.103945
Cep135	381644	381644	7.57468	6.28271	6.6348	6.19475	6.71766	6.42852	5.73294	4.58957	6.67174	5.86717	-0.857019	0.145806	-0.901862	-1.60517	-0.804562	0.111578	0.185726
Ramp1	51801	51801	8.65065	8.9629	9.43929	9.41076	8.04043	8.23757	8.44033	8.52843	9.1159	8.31169	-0.610216	-0.72533	-0.998961	-0.882329	-0.804209	0.00255298	0.0773489
Ccdc96	66717	66717	8.4349	8.12393	7.98746	7.7615	8.04029	7.2562	8.01403	5.78182	8.07695	7.27308	-0.394605	-0.867724	0.0265675	-1.97969	-0.803862	0.159985	0.216734
Fbxl4	269514	269514	7.46383	7.72195	7.87638	6.63253	6.7912	7.05593	7.03762	5.59794	7.42367	6.62067	-0.67263	-0.666022	-0.838767	-1.03459	-0.803003	0.00268376	0.0774425
Il34	76527	76527	7.56806	6.84088	7.2846	6.99841	7.1578	6.3028	6.11398	5.90579	7.17299	6.37009	-0.410263	-0.538075	-1.17062	-1.09261	-0.802893	0.0249984	0.115456
Syn2	20965	20965	7.47442	7.81381	8.04791	7.5766	6.66776	7.1214	7.06532	6.84924	7.72818	6.92593	-0.806659	-0.692409	-0.982591	-0.727355	-0.802254	0.0011297	0.0757204
Bbs7	71492	71492	7.99051	8.01054	8.52124	8.16545	7.98731	7.78094	6.93287	6.77783	8.17193	7.36974	-0.00319548	-0.229596	-1.58837	-1.38762	-0.802194	0.139082	0.204911
Muc1	17829	17829	6.41512	6.69543	6.32477	6.3842	5.61525	5.58898	5.99391	5.41519	6.45488	5.65333	-0.799871	-1.10645	-0.330864	-0.969006	-0.801548	0.0177648	0.105745
Lamc2	16782	16782	4.30692	2.82062	4.18257	4.50502	2.72546	3.0627	3.787	3.03404	3.95378	3.1523	-1.58147	0.242085	-0.395576	-1.47098	-0.801483	0.16523	0.219292
Tlcd1	68385	68385	9.25009	9.54786	9.47064	11.0184	8.72169	9.25644	8.73809	9.3653	9.82174	9.02038	-0.528407	-0.291417	-0.732551	-1.65306	-0.80136	0.074392	0.159827
Katnal2	71206	71206	6.2629	5.64236	6.15882	6.08967	5.87457	5.33286	4.70454	5.03659	6.03844	5.23714	-0.388327	-0.309496	-1.45429	-1.05308	-0.801298	0.0613793	0.148538
Eif2ak2	19106	19106	8.9043	8.7326	8.85295	7.86135	8.3115	8.17611	7.86362	6.79889	8.5878	7.78753	-0.592801	-0.556484	-0.989328	-1.06246	-0.800268	0.00887651	0.0910545
Cyb5r1	72017	72017	10.2801	10.8272	10.8594	11.1468	10.2103	9.91551	9.87308	9.91486	10.7784	9.97843	-0.0698342	-0.911646	-0.986279	-1.23195	-0.799928	0.0507035	0.138943
Mboat2	67216	67216	9.77333	9.69511	9.91108	9.66821	9.20406	9.46828	8.50025	8.67568	9.76193	8.96207	-0.569265	-0.226828	-1.41084	-0.992521	-0.799863	0.052735	0.140739
Stk38l	232533	232533	7.69421	7.10263	7.81025	7.32534	7.19317	6.77459	6.45554	6.3102	7.48311	6.68338	-0.501041	-0.328039	-1.35471	-1.01515	-0.799734	0.0426369	0.131035
Lypd6	320343	320343	7.26389	6.88927	7.40362	6.34443	7.44889	5.97321	6.24019	5.04057	6.9753	6.17571	0.185005	-0.916062	-1.16343	-1.30386	-0.799589	0.0987954	0.176687
Sv2a	64051	64051	10.2171	9.49272	10.2711	8.73673	8.93649	9.43601	9.14492	8.00326	9.67939	8.88017	-1.28057	-0.0567124	-1.12614	-0.733472	-0.799223	0.0611103	0.148447
Prrg2	65116	65116	6.48086	7.67878	7.48482	8.38951	6.702	6.56458	5.98123	7.58942	7.50849	6.7093	0.221137	-1.11421	-1.50359	-0.800093	-0.799188	0.119111	0.190476
Ndst3	83398	83398	3.27634	3.37644	3.56494	4.01936	2.70136	2.47693	2.50566	3.35708	3.55927	2.76026	-0.574977	-0.899514	-1.05928	-0.66228	-0.799014	0.00546577	0.0822441
Rabep2	70314	70314	6.78947	7.61126	7.31247	8.96298	7.22768	5.8482	6.66447	7.74046	7.66904	6.8702	0.4382	-1.76305	-0.648002	-1.22252	-0.798844	0.188452	0.232823
Cep152	99100	99100	7.58412	6.46795	6.82965	6.89236	7.0858	6.95731	6.20949	4.32707	6.94352	6.14492	-0.498313	0.489363	-0.620163	-2.56529	-0.7986	0.300093	0.286525
Apoh	11818	11818	4.57995	4.91917	4.80254	5.41362	4.02766	4.35705	3.30073	4.83626	4.92882	4.13043	-0.552296	-0.562117	-1.50181	-0.577357	-0.798394	0.0423283	0.131035
Neurog2	11924	11924	5.2549	6.1524	5.56884	5.86455	4.69005	4.90643	4.84782	5.2038	5.71017	4.91203	-0.564849	-1.24597	-0.721016	-0.660752	-0.798147	0.0136228	0.0995492
Oplah	75475	75475	6.52502	6.79771	7.70991	8.20704	6.5985	6.46746	6.78871	6.19959	7.30992	6.51357	0.0734821	-0.330247	-0.921199	-2.00745	-0.796353	0.176599	0.226305
Morn2	378462	378462	9.02292	8.98109	9.44318	10.4706	7.94021	8.60615	8.46454	9.72153	9.47945	8.68311	-1.08271	-0.374944	-0.978638	-0.749088	-0.796344	0.0147471	0.101209
Pbxip1	229534	229534	11.5552	11.6763	11.8017	11.7966	11.124	11.0999	10.7173	10.7052	11.7074	10.9116	-0.431145	-0.576342	-1.08449	-1.09138	-0.795839	0.0187811	0.10628
2700023E23Rik	70036	70036	8.66994	8.87936	8.29928	8.64398	8.55442	7.17432	7.75923	7.82301	8.62314	7.82774	-0.115526	-1.70504	-0.540052	-0.82097	-0.795396	0.0988098	0.176687
Nbeal1	269198	269198	7.83568	7.79759	7.36985	5.61667	6.87405	6.6043	6.96101	5.00282	7.15495	6.36054	-0.96163	-1.19329	-0.408846	-0.613848	-0.794403	0.0200756	0.108128
Lpar4	78134	78134	7.14998	6.82526	6.61667	6.52545	6.37416	5.30546	5.99477	6.26646	6.77934	5.98521	-0.775819	-1.5198	-0.621903	-0.258991	-0.794129	0.0578426	0.145655
Napb	17957	17957	6.76953	7.066	6.75618	6.21685	6.20193	6.57288	5.43402	5.43022	6.70214	5.90976	-0.567598	-0.493113	-1.32216	-0.786634	-0.792376	0.0241496	0.114026
Cycs	13063	13063	6.22921	6.28787	5.86105	6.92775	5.54504	4.6064	5.81485	6.17165	6.32647	5.53449	-0.68417	-1.68146	-0.0461945	-0.756095	-0.791981	0.100098	0.177757
Stag3	50878	50878	6.21125	5.84537	6.19475	4.60313	5.47844	5.08748	4.19022	4.93117	5.71363	4.92183	-0.732805	-0.757894	-2.00452	0.32804	-0.791796	0.195449	0.235898
Hc	15139	15139	4.28394	4.12334	4.39235	3.91685	3.1602	3.59041	3.0403	3.75938	4.17912	3.38757	-1.12374	-0.532935	-1.35205	-0.157477	-0.79155	0.0624552	0.149317
1110008L16Rik	66132	66132	7.95492	8.1432	8.35059	7.51655	7.23945	6.99222	7.14421	7.42335	7.99132	7.19981	-0.715467	-1.15098	-1.20639	-0.0931937	-0.791507	0.0543246	0.142152
Mamdc4	381352	381352	6.98209	7.40224	7.29061	7.41586	6.81849	5.84871	6.98264	6.2762	7.2727	6.48151	-0.163599	-1.55353	-0.307972	-1.13966	-0.79119	0.09792	0.176004
Myl9	98932	98932	9.63072	10.089	9.95051	10.2727	10.1458	8.81631	8.93304	8.8839	9.98573	9.19477	0.515096	-1.27264	-1.01748	-1.38881	-0.79096	0.171617	0.223217
AK129341	234915	234915	4.47268	4.16276	2.99918	4.65806	3.28318	3.47444	3.03599	3.33568	4.07317	3.28232	-1.1895	-0.688325	0.0368137	-1.32237	-0.790847	0.0825469	0.165249
Fstl5	213262	213262	5.7386	6.12733	6.27392	6.27579	4.39398	5.34315	5.19442	6.3233	6.10391	5.31371	-1.34462	-0.784182	-1.0795	0.0475022	-0.7902	0.0791062	0.163006
3110049J23Rik	67307	67307	7.348	7.50463	7.70043	7.30543	6.31828	6.94914	6.39749	7.03329	7.46462	6.67455	-1.02972	-0.555491	-1.30294	-0.272135	-0.790072	0.042116	0.130687
Fam71e1	75538	75538	6.61614	7.8044	7.84961	7.26044	6.39299	6.73178	6.97101	6.27652	7.38265	6.59308	-0.223158	-1.07262	-0.878593	-0.983917	-0.789572	0.0263746	0.116416
Ubp1	22221	22221	11.4003	11.5309	11.5213	11.2891	11.2384	10.6195	10.5998	10.1272	11.4354	10.6462	-0.161959	-0.911407	-0.921576	-1.16189	-0.789208	0.0357966	0.124661
Dnajb13	69387	69387	4.50046	4.58375	4.893	4.15548	3.65541	3.64773	3.67256	4.00385	4.53317	3.74489	-0.845049	-0.936016	-1.22045	-0.151637	-0.788287	0.04017	0.129118
Frmd6	319710	319710	9.67697	9.34567	9.57481	9.23381	9.07684	8.86314	8.59672	8.14263	9.45782	8.66983	-0.600128	-0.482533	-0.978093	-1.09118	-0.787982	0.0125252	0.0973188
Fndc5	384061	384061	6.01484	6.49228	6.72645	7.51661	5.56933	6.01708	5.69016	6.32276	6.68755	5.89983	-0.445514	-0.475198	-1.03628	-1.19385	-0.787712	0.026138	0.116207
5330434G04Rik	100043213	100043213	4.29186	4.44374	4.80772	4.04454	4.1644	4.21449	3.5206	2.53775	4.39696	3.60931	-0.127459	-0.229243	-1.28712	-1.50679	-0.787654	0.113331	0.18715
Cc2d1b	319965	319965	8.39206	8.17746	8.38439	8.88635	7.63299	8.04496	8.08709	6.92628	8.46006	7.67283	-0.759073	-0.1325	-0.297305	-1.96006	-0.787235	0.15258	0.213271
Nlrx1	270151	270151	6.70527	7.23347	6.7303	8.35971	6.07224	5.97726	7.08042	6.75911	7.25719	6.47226	-0.633037	-1.25621	0.350128	-1.60061	-0.784931	0.164067	0.21884
Lipg	16891	16891	6.8266	7.32797	7.65785	7.2478	7.60225	5.58448	6.77349	5.96272	7.26506	6.48073	0.775656	-1.7435	-0.884368	-1.28508	-0.784323	0.2483	0.262958
Slc6a9	14664	14664	10.9055	11.2966	11.1333	10.8462	10.1455	10.4369	10.2794	10.1871	11.0454	10.2622	-0.760006	-0.859663	-0.853883	-0.659138	-0.783173	0.000477516	0.0631891
Adrbk2	320129	320129	10.4489	10.6757	10.975	9.92424	10.0854	10.233	9.07422	9.49858	10.506	9.72279	-0.363515	-0.44269	-1.90078	-0.425661	-0.783162	0.126561	0.196113
Itga4	16401	16401	7.47916	6.41211	6.74391	6.98452	7.06523	5.44632	5.7489	6.23011	6.90492	6.12264	-0.413924	-0.965788	-0.995015	-0.754401	-0.782282	0.0100093	0.0918044
Trpm7	58800	58800	8.70134	8.3487	8.53735	7.78084	8.20386	7.61292	7.75284	6.66966	8.34205	7.55982	-0.497475	-0.735783	-0.784507	-1.11118	-0.782235	0.00848097	0.0909029
Pdrg1	68559	68559	11.0315	11.1757	11.5129	11.2074	10.483	10.2594	10.4238	10.6375	11.2319	10.4509	-0.548564	-0.916291	-1.08915	-0.56981	-0.780953	0.00982806	0.0916695
Tmco3	234076	234076	9.86636	10.214	10.5365	10.5118	9.15677	9.61083	9.38896	9.849	10.2822	9.50139	-0.709588	-0.603185	-1.14759	-0.662797	-0.780789	0.00812672	0.0903849
B3galnt2	97884	97884	7.02276	7.36878	6.86134	6.58249	6.80665	5.96694	5.93314	6.00699	6.95884	6.17843	-0.216114	-1.40184	-0.928198	-0.575493	-0.780411	0.0539679	0.141856
6330439K17Rik	241688	241688	8.73589	8.12049	8.43974	8.70994	7.69539	8.0986	7.146	7.94677	8.50151	7.72169	-1.0405	-0.0218881	-1.29373	-0.763173	-0.779823	0.0658188	0.151985
Prtg	235472	235472	8.15719	7.81685	7.95168	6.99418	7.51436	6.76011	7.21904	6.3074	7.72998	6.95023	-0.64283	-1.05674	-0.732643	-0.686778	-0.779748	0.00368562	0.0803081
Hibch	227095	227095	9.68064	9.7066	10.0138	9.81971	9.48712	9.35118	8.84929	8.41638	9.80518	9.02599	-0.193515	-0.355423	-1.16448	-1.40333	-0.779187	0.0789369	0.162911
Dbc1	56710	56710	7.06743	8.32755	7.73675	9.09583	5.85448	7.09127	7.2384	8.92833	8.05689	7.27812	-1.21294	-1.23628	-0.498351	-0.167503	-0.778771	0.061202	0.148532
Slc25a35	71998	71998	5.59582	5.64583	5.40908	6.03797	5.3226	5.3226	4.93149	4.00824	5.67218	4.89623	-0.273222	-0.323228	-0.477594	-2.02973	-0.775943	0.16196	0.217831
Cpeb2	231207	231207	9.22496	9.57047	9.24636	8.84097	8.73619	8.59012	8.22672	8.23173	9.22069	8.44619	-0.488769	-0.980357	-1.01964	-0.609239	-0.774501	0.0100287	0.0918044
Ppil2	66053	66053	8.41934	8.12777	8.99511	9.07758	8.07481	7.74788	8.12663	7.57295	8.65495	7.88057	-0.344535	-0.379895	-0.868473	-1.50463	-0.774383	0.0648134	0.151126
Maob	109731	109731	6.42627	5.39025	5.23173	5.19326	5.92073	4.33009	5.54256	3.35371	5.56038	4.78677	-0.505543	-1.06016	0.310839	-1.83956	-0.773605	0.186466	0.231619
Sgms1	208449	208449	9.13959	9.27407	9.50742	9.35782	8.73528	8.59191	8.2683	8.59165	9.31973	8.54678	-0.404313	-0.682162	-1.23912	-0.76617	-0.772941	0.0210719	0.108936
Efhd1	98363	98363	8.93664	9.73996	9.48222	9.26775	8.67067	9.08157	8.87152	7.71395	9.35664	8.58443	-0.265963	-0.65839	-0.610704	-1.5538	-0.772215	0.0672902	0.153388
Lrsam1	227738	227738	7.59559	7.90328	7.81121	7.94697	7.313	6.99153	7.52225	6.34464	7.81426	7.04286	-0.282587	-0.911748	-0.288958	-1.60233	-0.771405	0.0910227	0.17124
Plk1s1	228730	228730	9.77682	9.94826	9.59312	9.63549	9.0874	8.76428	8.87237	9.14463	9.73842	8.96717	-0.689426	-1.18398	-0.720752	-0.490863	-0.771256	0.0134033	0.0988583
Ift88	21821	21821	6.35795	5.86369	6.64186	6.1408	5.63474	5.97792	5.35543	4.95928	6.25107	5.48184	-0.723212	0.114232	-1.28643	-1.18152	-0.769234	0.0948123	0.174005
Dpy19l3	233115	233115	8.16929	8.19537	8.03271	7.79054	7.6871	7.32516	7.3516	6.75211	8.04698	7.27899	-0.482196	-0.870206	-0.681109	-1.03843	-0.767984	0.00772828	0.0900825
Ppp2r2c	269643	269643	12.1717	12.1958	12.3563	12.1683	11.652	11.1571	11.5458	11.4672	12.223	11.4555	-0.519717	-1.03873	-0.81048	-0.701047	-0.767495	0.00580721	0.0832028
Fbxl7	448987	448987	8.98633	9.34348	9.50015	9.49333	8.89162	8.36705	8.51052	8.48605	9.33082	8.56381	-0.0947064	-0.976434	-0.989628	-1.00728	-0.767013	0.0418049	0.130502
Nrcam	319504	319504	10.0152	10.26	10.4864	9.76076	9.13525	9.58468	9.21386	9.52073	10.1306	9.36363	-0.879984	-0.675311	-1.27255	-0.240034	-0.766969	0.0376023	0.126498
Mapre3	100732	100732	9.72608	9.98095	9.78505	9.33106	8.85794	9.11667	9.21987	8.56123	9.70578	8.93893	-0.868134	-0.864288	-0.565181	-0.769824	-0.766857	0.00169522	0.0762947
Tbk1	56480	56480	9.74177	9.9001	9.64752	9.12206	9.16759	8.86831	9.04917	8.26356	9.60286	8.83716	-0.574175	-1.0318	-0.598357	-0.8585	-0.765708	0.00601728	0.0840369
Slc12a8	171286	171286	5.22308	5.23453	4.81273	5.65953	4.76008	4.40819	5.3817	3.31964	5.23247	4.4674	-0.463005	-0.826333	0.568969	-2.33989	-0.765066	0.293637	0.283997
Mertk	17289	17289	8.13024	7.97513	8.25129	7.78545	6.89276	7.95061	7.21431	7.0279	8.03553	7.27139	-1.23749	-0.0245133	-1.03698	-0.75755	-0.764131	0.0636023	0.150472
8430426H19Rik	71508	71508	6.54975	5.54613	4.89765	4.17148	5.96104	4.26004	5.19971	2.68997	5.29125	4.52769	-0.588709	-1.28609	0.302067	-1.48151	-0.76356	0.154861	0.214184
Magi1	14924	14924	7.32192	7.32275	7.38779	7.01199	6.57478	6.61513	6.77375	6.02717	7.26112	6.49771	-0.74714	-0.707624	-0.614045	-0.984823	-0.763408	0.00234447	0.0762947
Npff	54615	54615	6.60666	5.81547	7.67755	7.57112	6.34434	5.42703	6.4025	6.44442	6.9177	6.15457	-0.262318	-0.388439	-1.27505	-1.12671	-0.76313	0.0584651	0.145893
2900055J20Rik	73001	73001	4.08287	5.70242	4.82645	4.66701	3.70312	4.22842	4.11382	4.18088	4.81969	4.05656	-0.379754	-1.47399	-0.712629	-0.486131	-0.763126	0.0536844	0.141526
Wfdc6a	209351	209351	4.36188	2.77037	2.54243	3.71403	3.37283	2.41886	2.43624	2.11071	3.34717	2.58466	-0.989045	-0.351509	-0.106185	-1.60332	-0.762514	0.108253	0.183635
Trim6	94088	94088	3.38421	3.4405	3.79872	3.5788	3.05935	2.56013	2.76022	2.77475	3.55056	2.78861	-0.324855	-0.880372	-1.0385	-0.804054	-0.761946	0.0157461	0.103026
Tmem199	195040	195040	9.67358	9.91996	10.3609	9.80408	9.51723	8.98242	9.09448	9.11753	9.93962	9.17792	-0.156355	-0.93754	-1.26637	-0.686552	-0.761704	0.0473606	0.135769
Traf3	22031	22031	10.6948	10.6838	10.4804	10.1151	10.193	10.0717	9.68232	8.98412	10.4935	9.73278	-0.501796	-0.612075	-0.798105	-1.13095	-0.760731	0.0116887	0.0947981
Blcap	53619	53619	12.9245	12.9222	13.148	12.7458	12.5556	12.3323	12.1364	11.6746	12.9351	12.1747	-0.368948	-0.589899	-1.01156	-1.07123	-0.760409	0.0204383	0.108405
Jakmip2	76217	76217	8.90357	8.42199	8.73814	8.35898	7.33427	8.04552	8.20518	7.79657	8.60567	7.84538	-1.56931	-0.37647	-0.532964	-0.562406	-0.760287	0.0685578	0.154458
Mrps6	121022	121022	11.7958	12.1211	12.2409	13.1447	11.4232	11.2266	11.381	12.232	12.3256	11.5657	-0.372598	-0.894525	-0.859828	-0.912731	-0.759921	0.00988609	0.0916695
Nsmaf	18201	18201	7.7224	7.56795	7.75822	7.67758	7.04848	6.8933	7.25514	6.49379	7.68154	6.92268	-0.673925	-0.674645	-0.503082	-1.1838	-0.758863	0.0141728	0.100383
Snx16	74718	74718	8.0618	8.21985	7.9057	7.42259	7.34753	7.19096	7.69874	6.34138	7.90248	7.14465	-0.714264	-1.02888	-0.206958	-1.08122	-0.75783	0.032537	0.122423
Phkg1	18682	18682	5.4309	5.77127	5.58492	5.70436	5.05557	4.61824	4.47798	5.30889	5.62286	4.86517	-0.375329	-1.15303	-1.10694	-0.395477	-0.757694	0.0388869	0.127451
Ntn4	57764	57764	8.69297	7.73829	8.14606	7.45989	8.34757	7.77795	6.59362	6.28897	8.0093	7.25202	-0.345401	0.0396559	-1.55244	-1.17092	-0.757277	0.130412	0.198691
Tal1	21349	21349	3.90538	3.656	4.95666	5.20465	3.46785	3.46983	3.78279	3.97594	4.43067	3.6741	-0.437535	-0.186167	-1.17387	-1.22871	-0.756569	0.0631749	0.150044
4833422C13Rik	373852	373852	4.48774	4.94503	3.97122	3.23171	3.36261	3.3955	3.4039	3.44791	4.15892	3.40248	-1.12512	-1.54953	-0.567325	0.216206	-0.756444	0.141686	0.206763
1700061J05Rik	73376	73376	6.0119	5.74856	5.87748	6.55137	4.86799	5.13096	5.41073	5.75406	6.04733	5.29093	-1.14392	-0.617602	-0.466747	-0.797309	-0.756393	0.0139013	0.0997601
Pdzd2	68070	68070	9.98845	9.88384	10.2563	9.58418	9.60251	9.69299	9.05931	8.34464	9.9282	9.17486	-0.385938	-0.190853	-1.19703	-1.23954	-0.75334	0.0693014	0.155194
Nkiras1	69721	69721	9.15416	9.6994	9.66514	9.79931	8.709	8.80325	8.97963	8.82276	9.5795	8.82866	-0.445161	-0.896153	-0.685508	-0.976547	-0.750842	0.00803394	0.0903849
Slc4a2	20535	20535	10.3147	10.6131	10.8526	11.2728	10.0896	9.86631	10.4691	9.625	10.7633	10.0125	-0.225031	-0.74675	-0.383554	-1.64779	-0.750781	0.0995265	0.177254
Tmem37	170706	170706	7.32951	7.15943	7.46094	8.0032	6.77403	6.63195	6.75476	6.78981	7.48827	6.73764	-0.555485	-0.527475	-0.706181	-1.21339	-0.750633	0.0180531	0.106076
Iqub	214704	214704	5.87356	6.19058	5.33395	4.75337	5.43916	4.50575	4.8393	4.37271	5.53787	4.78923	-0.434401	-1.68483	-0.494655	-0.380661	-0.748636	0.0965381	0.175037
Slc7a11	26570	26570	8.02051	8.0505	7.75356	7.18852	7.24724	7.22043	7.26068	6.29697	7.75327	7.00633	-0.773274	-0.830072	-0.492878	-0.891559	-0.746946	0.00344115	0.0795968
Ddhd2	72108	72108	11.4655	11.6633	11.7761	11.5406	11.1887	10.9709	10.4867	10.8141	11.6114	10.8651	-0.276763	-0.692349	-1.28944	-0.726468	-0.746255	0.0370455	0.125625
Snai2	20583	20583	6.2952	4.57608	5.45985	5.03463	4.73358	4.3801	4.66933	4.5979	5.34144	4.59523	-1.56162	-0.195975	-0.790512	-0.436732	-0.746209	0.0873701	0.168144
Npl	74091	74091	10.0513	9.80211	10.0145	9.51614	9.85617	8.85632	9.10403	8.58383	9.84601	9.10009	-0.195099	-0.945794	-0.91048	-0.932314	-0.745922	0.0269465	0.116954
Psap	19156	19156	11.1406	11.0061	11.4186	11.1929	10.4791	10.676	10.4855	10.1351	11.1895	10.4439	-0.661481	-0.330129	-0.933142	-1.05775	-0.745626	0.0190659	0.106647
Osmr	18414	18414	4.03307	4.99445	4.4506	4.485	3.33514	3.97575	3.71703	3.95336	4.49078	3.74532	-0.697932	-1.01869	-0.73357	-0.531644	-0.74546	0.00516449	0.0814028
2310067E19Rik	76455	76455	7.62125	7.31486	7.7749	6.29718	6.68869	6.69756	6.06075	6.58119	7.25205	6.50705	-0.932563	-0.617299	-1.71415	0.284013	-0.745	0.16923	0.221925
Trafd1	231712	231712	10.9902	11.1574	10.9705	10.348	10.4103	10.4018	9.97782	9.6969	10.8665	10.1217	-0.579851	-0.755575	-0.992681	-0.651108	-0.744804	0.00371491	0.0803103
Sfrs18	66625	66625	10.2927	10.4369	10.3144	9.77713	9.96432	9.51824	9.56803	8.79527	10.2053	9.46146	-0.328353	-0.918646	-0.746365	-0.98186	-0.743806	0.0149401	0.101209
Chst2	54371	54371	10.8378	10.8859	11.3511	11.7544	10.3085	10.3377	10.4793	10.7299	11.2073	10.4638	-0.529296	-0.548193	-0.871831	-1.02449	-0.743452	0.00893511	0.0910545
Piwil2	57746	57746	6.44595	5.61405	6.00466	6.26181	4.2619	5.65255	5.5949	5.8476	6.08162	5.33924	-2.18405	0.0385026	-0.409763	-0.414204	-0.742379	0.228567	0.252992
2310040G24Rik	381792	381792	5.42022	5.89342	5.75952	6.09884	5.96274	4.48316	4.9895	4.76815	5.793	5.05089	0.54252	-1.41026	-0.770021	-1.33069	-0.742113	0.198633	0.237903
Slc5a3	53881	53881	9.27343	8.90295	9.07971	8.49743	8.58729	8.1216	7.92955	8.14815	8.93838	8.19665	-0.686139	-0.78135	-1.15017	-0.349279	-0.741733	0.0204459	0.108405
Gm16516	24082	24082	5.00095	5.23045	6.43581	6.90528	5.23587	4.94558	4.68278	5.7472	5.89312	5.15286	0.23492	-0.284866	-1.75304	-1.15808	-0.740265	0.193565	0.234687
Trim39	79263	79263	8.58357	8.52749	8.24555	8.03604	8.28944	8.07596	7.38314	6.68328	8.34816	7.60795	-0.294129	-0.451528	-0.862408	-1.35276	-0.740205	0.0521933	0.140284
2610110G12Rik	73242	73242	8.27548	8.71596	8.72952	8.32262	7.76936	7.65376	7.93383	7.72677	8.5109	7.77093	-0.506119	-1.0622	-0.795696	-0.595849	-0.739967	0.00926414	0.091206
Igf2bp2	319765	319765	10.0703	10.6085	10.2154	9.99465	10.0053	8.82928	10.3451	8.74983	10.2222	9.48239	-0.0649593	-1.77923	0.129649	-1.24482	-0.739841	0.206637	0.242958
Nox4	50490	50490	4.01072	3.97712	3.64105	3.54372	3.37642	3.03589	3.20807	2.59726	3.79315	3.05441	-0.634299	-0.94123	-0.432985	-0.946455	-0.738742	0.00975115	0.0915843
1110034B05Rik	68736	68736	10.1067	10.5377	10.8687	10.7893	9.57361	9.68089	9.74554	10.3481	10.5756	9.83704	-0.533041	-0.856789	-1.12313	-0.441179	-0.738534	0.0179085	0.105877
4930415F15Rik	73862	73862	6.35444	5.21924	5.66992	5.90391	5.09099	5.51582	5.29013	4.29894	5.78688	5.04897	-1.26345	0.296586	-0.379795	-1.60497	-0.737907	0.185206	0.230981
5031434O11Rik	100039684	100039684	5.59521	6.08312	6.31515	6.57726	4.87296	5.46532	4.95988	6.32144	6.14268	5.4049	-0.722254	-0.617795	-1.35527	-0.25582	-0.737784	0.0484171	0.136689
2010001M09Rik	69816	69816	6.80556	5.86947	7.0643	6.31882	6.01849	5.71406	6.00038	5.37411	6.51454	5.77676	-0.787069	-0.155413	-1.06392	-0.944719	-0.737781	0.0355373	0.124661
Trim16	94092	94092	7.40253	6.56709	7.29404	6.82909	7.11604	5.87459	6.13668	6.02134	7.02319	6.28716	-0.286492	-0.692507	-1.15736	-0.80775	-0.736028	0.0262432	0.116207
Cml1	66116	66116	7.15882	8.22035	8.05866	7.59306	6.52416	7.52144	6.65998	7.38133	7.75772	7.02173	-0.634666	-0.698915	-1.39868	-0.211729	-0.735997	0.0579926	0.145704
Ptpn14	19250	19250	9.56329	9.45805	9.43692	9.18478	8.96404	8.78595	8.71171	8.23861	9.41076	8.67508	-0.599255	-0.672098	-0.725203	-0.946173	-0.735682	0.00223109	0.0762947
Plat	18791	18791	11.6942	12.3682	12.0159	11.9363	10.9949	11.4698	11.5044	11.1031	12.0037	11.2681	-0.699249	-0.898416	-0.51156	-0.833196	-0.735605	0.00329197	0.0795968
Hhex	15242	15242	6.39524	6.00543	6.6534	6.09587	5.79684	5.25915	5.92606	5.22567	6.28748	5.55193	-0.598394	-0.746281	-0.727341	-0.870199	-0.735554	0.000934289	0.0744135
Nckap5	210356	210356	11.3744	11.0927	11.5325	11.1162	11.0647	10.3038	10.8223	9.98555	11.279	10.5441	-0.309702	-0.788914	-0.710185	-1.13064	-0.734861	0.0223045	0.110363
D630004N19Rik	402747	402747	7.20701	7.31924	7.61145	7.53995	6.59088	6.57422	7.01756	6.55603	7.41941	6.68467	-0.616128	-0.745019	-0.59389	-0.98392	-0.734739	0.00378174	0.0805302
2610203C22Rik	72481	72481	6.63704	6.79329	6.48783	7.31288	6.36114	5.41012	6.15795	6.36565	6.80776	6.07371	-0.275905	-1.38318	-0.329876	-0.947228	-0.734047	0.0693175	0.155194
Spna2	20740	20740	10.6779	10.4161	10.8461	11.3284	9.86179	9.72788	10.3248	10.4236	10.8171	10.0845	-0.816127	-0.688228	-0.521301	-0.904789	-0.732611	0.00309559	0.0795354
D130062J21Rik	100038651	100038651	5.86845	6.09397	6.56564	5.42292	5.03659	5.74957	4.68057	5.55588	5.98775	5.25565	-0.831868	-0.344398	-1.88507	0.132958	-0.732095	0.188599	0.232823
1810020D17Rik	66273	66273	9.72784	10.1252	10.373	10.6434	9.5648	9.62697	9.28088	9.47017	10.2174	9.4857	-0.163037	-0.498242	-1.09215	-1.17319	-0.731655	0.0566029	0.144551
Gnpda2	67980	67980	8.62453	8.72947	8.77948	8.48973	7.92232	8.10489	8.03582	7.63376	8.6558	7.9242	-0.702211	-0.62458	-0.743663	-0.855975	-0.731607	0.000622663	0.067473
Col8a2	329941	329941	4.99777	5.50373	5.5217	4.88821	4.80993	4.03605	4.87318	4.26591	5.22785	4.49627	-0.187836	-1.46768	-0.648519	-0.622305	-0.731585	0.071421	0.156865
Lmo2	16909	16909	8.40522	9.51865	8.88353	8.84327	7.86882	8.04206	8.46695	8.34709	8.91267	8.18123	-0.536407	-1.47659	-0.41658	-0.496187	-0.731442	0.0609945	0.148444
Flt4	14257	14257	4.80941	5.12336	4.3853	4.61849	3.89481	3.99968	3.82314	4.29336	4.73414	4.00275	-0.914599	-1.12368	-0.562162	-0.325138	-0.731394	0.0261837	0.116207
Cd3eap	70333	70333	7.71332	8.68342	7.95876	8.59763	7.35589	7.64452	7.70747	7.3231	8.23828	7.50774	-0.357428	-1.03891	-0.251289	-1.27453	-0.730537	0.0623477	0.149212
Krt10	16661	16661	8.91427	8.61495	8.84933	8.72332	8.52439	8.03858	8.05652	7.56048	8.77547	8.04499	-0.389882	-0.576369	-0.792807	-1.16284	-0.730473	0.0217487	0.10958
Wfikkn1	215001	215001	5.97085	6.57232	5.51615	6.0027	5.2543	5.19882	5.12452	5.56268	6.0155	5.28508	-0.716552	-1.3735	-0.391627	-0.440022	-0.730425	0.0481383	0.136592
Pou4f2	18997	18997	3.38027	3.69713	3.61082	4.77817	3.45964	2.89997	2.72357	3.46169	3.8666	3.13622	0.0793715	-0.797156	-0.88725	-1.31648	-0.730379	0.0880886	0.168663
Mpo	17523	17523	3.94989	6.09709	3.46589	5.58543	3.77896	3.5131	3.69014	5.19525	4.77457	4.04436	-0.170925	-2.58399	0.224246	-0.390177	-0.730212	0.330866	0.300751
Igdcc4	56741	56741	11.8687	11.7969	11.9991	10.8319	11.4449	10.7139	10.8991	10.5216	11.6242	10.8949	-0.423873	-1.08301	-1.09998	-0.310343	-0.729303	0.0404664	0.129274
Actl6b	83766	83766	5.24543	6.82173	5.63702	6.49847	5.08081	5.5077	6.27068	4.42866	6.05066	5.32196	-0.164623	-1.31403	0.63366	-2.06981	-0.7287	0.31122	0.29162
Mlc1	170790	170790	13.5699	13.5294	13.7107	13.6987	13.2285	13.2452	12.6518	12.4689	13.6272	12.8986	-0.341398	-0.284258	-1.05896	-1.22976	-0.728594	0.0576558	0.145496
Lenep	57275	57275	5.51262	6.26836	6.12459	6.39174	4.84004	6.05209	4.99868	5.49716	6.07433	5.34699	-0.672576	-0.216264	-1.1259	-0.894583	-0.727332	0.0330784	0.122817
Klrb1c	17059	17059	6.37749	6.42938	6.41	7.41457	5.93653	5.42762	6.38786	5.97018	6.65786	5.93055	-0.440962	-1.00176	-0.0221454	-1.44439	-0.727315	0.102103	0.179247
Pkd1	18763	18763	9.22088	8.83638	8.95164	8.41084	8.22864	8.00549	8.32359	7.95822	8.85493	8.12898	-0.992235	-0.83089	-0.628054	-0.452622	-0.72595	0.00857694	0.0910545
Trim26	22670	22670	7.49682	7.40625	7.48422	7.28085	6.7872	6.87739	6.59681	6.50623	7.41703	6.69191	-0.709612	-0.528861	-0.887408	-0.774619	-0.725125	0.00235162	0.0762947
Nr5a2	26424	26424	5.46939	5.43115	5.57285	5.62235	4.8511	4.58481	4.68243	5.07719	5.52394	4.79888	-0.618294	-0.846344	-0.890419	-0.545167	-0.725056	0.00333467	0.0795968
Fam114a2	67726	67726	8.07725	8.97226	8.51447	8.49285	8.02356	7.78716	7.92341	7.42416	8.51421	7.78957	-0.053696	-1.1851	-0.591058	-1.06869	-0.724636	0.0673315	0.153422
Notch3	18131	18131	12.458	12.3037	12.5205	11.7083	11.8447	11.7263	11.6505	10.872	12.2476	11.5234	-0.613358	-0.577338	-0.869959	-0.836247	-0.724226	0.00236575	0.0762947
Omg	18377	18377	9.52731	9.68553	9.64534	11.1676	8.632	9.37895	9.14091	9.97944	10.0064	9.28282	-0.895311	-0.306581	-0.504428	-1.18817	-0.723623	0.03507	0.124478
Eml5	319670	319670	7.25375	7.34096	7.17744	6.59161	6.65303	6.6692	6.63616	5.51133	7.09094	6.36743	-0.600728	-0.671756	-0.541287	-1.08029	-0.723514	0.00955475	0.0912366
Klc2	16594	16594	7.05287	7.15924	7.28011	7.19927	6.87862	6.46135	6.63806	5.81999	7.17287	6.44951	-0.174252	-0.697896	-0.642041	-1.37928	-0.723367	0.0617505	0.148696
Mdm4	17248	17248	9.7608	9.67874	9.68579	9.93393	9.50903	9.05988	9.03796	8.56272	9.76481	9.0424	-0.251772	-0.618854	-0.647828	-1.37121	-0.722417	0.0539937	0.141856
Wls	68151	68151	9.30691	8.71647	9.05335	8.78684	8.24702	8.1133	8.31212	8.30268	8.96589	8.24378	-1.05989	-0.60317	-0.741227	-0.484169	-0.722114	0.0101387	0.0919378
Ccndbp1	17151	17151	9.48708	9.98096	10.2168	10.0199	9.29566	9.42066	9.41953	8.68495	9.9262	9.2052	-0.191429	-0.560301	-0.797291	-1.33498	-0.721001	0.0572653	0.145248
Prss12	19142	19142	7.16553	7.51806	6.04521	6.19956	5.54947	6.42431	5.56481	6.5059	6.73209	6.01113	-1.61606	-1.09374	-0.480398	0.306343	-0.720964	0.179712	0.228366
4933421E11Rik	321000	321000	7.8789	7.73818	7.64677	7.1662	7.16307	6.97918	7.19815	6.20747	7.60751	6.88697	-0.715827	-0.758996	-0.448619	-0.958725	-0.720542	0.00632744	0.0848372
Cage1	71213	71213	5.10859	4.86125	5.87116	4.72225	4.77021	4.25522	3.89001	4.76654	5.14081	4.4205	-0.338374	-0.606031	-1.98115	0.044285	-0.720317	0.200861	0.239361
Prss45	260408	260408	5.40293	6.14413	5.25548	4.73274	4.8559	4.67258	4.29693	4.82904	5.38382	4.66361	-0.547022	-1.47154	-0.958549	0.0962941	-0.720205	0.118105	0.189671
Ttyh1	57776	57776	10.6484	11.4995	11.4897	11.4322	10.0248	10.8032	10.6093	10.752	11.2675	10.5473	-0.623677	-0.696291	-0.880425	-0.680147	-0.720135	0.00099631	0.0744135
Slfn2	20556	20556	6.03916	6.76279	7.46461	6.95168	6.52382	5.5911	5.50073	6.72662	6.80456	6.08557	0.484653	-1.17169	-1.96388	-0.225065	-0.718996	0.272287	0.274449
4933426M11Rik	217684	217684	11.5709	11.2854	11.7711	11.6827	11.202	11.0293	10.0903	11.1146	11.5775	10.8591	-0.368904	-0.256134	-1.68072	-0.568083	-0.718461	0.115606	0.188568
Ric8b	237422	237422	7.86872	7.94744	7.79717	8.11594	7.3331	7.55591	7.34029	6.63375	7.93232	7.21576	-0.535624	-0.391527	-0.456876	-1.48219	-0.716553	0.0684658	0.154409
3930402G23Rik	665306	665306	6.48662	6.80256	6.60622	7.19937	6.45096	6.40106	5.89786	5.48218	6.77369	6.05802	-0.0356654	-0.401505	-0.708357	-1.71718	-0.715677	0.141744	0.206763
Lin7b	22342	22342	6.28356	7.27898	7.02905	6.88091	5.68151	6.40804	6.26909	6.25414	6.86813	6.15319	-0.602052	-0.870945	-0.759958	-0.626775	-0.714932	0.00143409	0.0762947
Fbxo25	66822	66822	10.1469	10.3234	10.4444	9.58704	9.56404	9.47656	9.39521	9.20856	10.1255	9.41109	-0.582867	-0.846863	-1.04924	-0.378488	-0.714364	0.0166821	0.103945
Gsta2	14858	14858	6.15228	4.61749	5.94547	6.1044	4.83553	4.31206	4.67629	6.13851	5.70491	4.9906	-1.31675	-0.305433	-1.26919	0.0341124	-0.714313	0.12745	0.19656
Zcchc12	72693	72693	12.2305	11.2169	11.7512	11.6868	12.0348	10.5181	11.2297	10.2461	11.7213	11.0072	-0.195699	-0.698803	-0.52146	-1.44068	-0.71416	0.0732284	0.158718
Sars2	71984	71984	7.72227	8.04513	8.22427	7.69227	8.0395	7.11774	7.43322	6.23783	7.92098	7.20707	0.317229	-0.927384	-0.791054	-1.45444	-0.713911	0.150986	0.212512
Cds2	110911	110911	8.29495	8.49885	8.6921	8.45551	7.87811	7.96577	7.52068	7.72302	8.48535	7.7719	-0.416832	-0.533073	-1.17142	-0.732491	-0.713454	0.0231651	0.111627
Gm166	233899	233899	7.21384	7.13362	7.23827	7.08731	6.30162	6.35133	6.94286	6.2237	7.16826	6.45488	-0.912216	-0.782292	-0.295414	-0.863606	-0.713382	0.015157	0.101683
1700025K23Rik	66337	66337	8.79623	9.18006	9.12442	9.75705	7.98035	8.31245	8.68468	9.02766	9.21444	8.50129	-0.81588	-0.867614	-0.439735	-0.729389	-0.713154	0.00497185	0.0807803
AI451617	209387	209387	4.55339	4.60701	5.59321	4.66793	3.97207	3.93823	4.00948	4.65375	4.85539	4.14338	-0.581325	-0.668778	-1.58372	-0.0141853	-0.712003	0.116009	0.188647
Celf5	319586	319586	8.46697	7.70159	8.82788	8.56088	8.08244	7.17449	7.86706	7.5855	8.38933	7.67737	-0.384529	-0.5271	-0.960819	-0.975374	-0.711956	0.0179833	0.105938
Sfxn5	94282	94282	12.4786	12.9644	12.9266	12.9112	12.0978	12.2586	11.7221	12.3555	12.8202	12.1085	-0.380764	-0.70579	-1.20456	-0.555725	-0.711709	0.0277088	0.116954
Cox7a1	12865	12865	4.88701	5.94288	6.54947	7.73902	5.34635	5.3932	6.12711	5.40523	6.27959	5.56797	0.459345	-0.549687	-0.422359	-2.33379	-0.711623	0.311073	0.291564
Zbtb8b	215627	215627	5.15545	4.05753	4.37084	4.6478	3.79466	4.15686	3.56102	3.87432	4.5579	3.84672	-1.36079	0.099329	-0.809815	-0.773479	-0.711188	0.0996706	0.177254
Zfp52	22710	22710	5.79282	5.58111	5.43091	4.56076	4.90432	4.92579	4.41338	4.27811	5.3414	4.6304	-0.888503	-0.655324	-1.01753	-0.282656	-0.711004	0.021643	0.109491
Fndc1	68655	68655	7.1095	7.25782	7.69162	7.1904	6.73301	6.71837	6.19627	6.75865	7.31234	6.60158	-0.376485	-0.53945	-1.49534	-0.431757	-0.710759	0.0740834	0.15969
Btg1	12226	12226	8.91305	8.91399	9.21383	8.2449	8.50981	8.30057	7.85526	7.78524	8.82144	8.11272	-0.403244	-0.613422	-1.35857	-0.459662	-0.708724	0.0491379	0.13737
B230216N24Rik	78603	78603	7.13993	7.07324	7.41169	7.61144	6.85576	5.99082	7.62108	5.93521	7.30908	6.60072	-0.284175	-1.08242	0.209385	-1.67623	-0.70836	0.188886	0.232871
Apbb3	225372	225372	7.77011	8.60382	8.00376	7.93164	7.03754	7.92339	7.67215	6.84352	8.07733	7.36915	-0.732572	-0.680432	-0.331613	-1.08812	-0.708184	0.0195972	0.107683
Rnf135	71956	71956	8.8094	8.62281	8.62613	7.73349	8.14632	8.22978	7.93857	6.64673	8.44796	7.74035	-0.663078	-0.393029	-0.687557	-1.08677	-0.707608	0.0158119	0.103026
Pik3r3	18710	18710	12.0387	11.7864	12.1703	11.961	11.4319	11.191	11.1053	11.3987	11.9891	11.2817	-0.606805	-0.595396	-1.06498	-0.562275	-0.707363	0.0096501	0.0913866
BC022960	237246	237246	6.03066	6.68161	6.78446	6.23705	5.75512	5.99233	6.0049	5.15295	6.43345	5.72633	-0.275537	-0.689281	-0.77956	-1.0841	-0.70712	0.0240384	0.113774
Cyp2j6	13110	13110	9.27579	9.58033	9.3526	9.26388	8.34793	8.86887	8.60616	8.8251	9.36815	8.66202	-0.927856	-0.71146	-0.746442	-0.43878	-0.706134	0.00599885	0.0840369
Fmnl3	22379	22379	6.93162	6.58379	6.28125	6.07414	6.50401	5.36956	5.81795	5.35694	6.4677	5.76211	-0.42761	-1.21423	-0.4633	-0.717202	-0.705584	0.0301233	0.119709
Pabpc4l	241989	241989	4.43663	3.89328	4.38786	3.53222	4.13839	3.67767	3.14185	2.47107	4.0625	3.35724	-0.298234	-0.215611	-1.24601	-1.06115	-0.705253	0.0743797	0.159827
Polk	27015	27015	6.00421	6.11119	6.34801	5.66943	5.4524	5.77803	5.41594	4.66807	6.03321	5.32861	-0.551803	-0.333152	-0.932072	-1.00135	-0.704595	0.0211411	0.10909
Nat1	17960	17960	4.33014	4.62072	4.13533	4.03647	3.67681	2.82715	4.11036	3.69014	4.28066	3.57612	-0.653325	-1.79357	-0.0249709	-0.346325	-0.704547	0.164674	0.219136
Fbxo16	50759	50759	6.61773	5.87008	6.33901	7.18725	5.70724	5.9815	5.96405	5.54318	6.50352	5.79899	-0.910494	0.111416	-0.374957	-1.64408	-0.704528	0.15793	0.215813
Ssh3	245857	245857	5.17488	4.41448	5.48165	4.6432	4.49208	3.82652	4.20565	4.37439	4.92855	4.22466	-0.682796	-0.587964	-1.27599	-0.268804	-0.703889	0.0441313	0.132516
A930003A15Rik	68162	68162	5.93183	5.97595	5.91688	5.53283	5.6832	5.05991	5.27465	4.52453	5.83937	5.13557	-0.248628	-0.916045	-0.642232	-1.0083	-0.703801	0.0257758	0.116105
E230029C05Rik	319711	319711	3.47667	3.73893	5.49275	3.42165	3.1532	3.05681	3.20254	3.90299	4.0325	3.32889	-0.32347	-0.682123	-2.29021	0.481338	-0.703618	0.313352	0.292241
Oraov1	72284	72284	7.88559	7.89534	8.04368	8.86866	7.70979	7.19932	6.91951	8.05022	8.17332	7.46971	-0.175805	-0.696025	-1.12416	-0.818436	-0.703607	0.0378134	0.126505
Fam160b2	239170	239170	9.387	9.07645	8.81519	9.31882	9.04678	8.68135	8.0243	8.03312	9.14937	8.44639	-0.340223	-0.395109	-0.790892	-1.28571	-0.702982	0.048764	0.137006
5730409E04Rik	230757	230757	8.31351	8.31586	8.07277	7.68526	7.78588	7.25005	7.45294	7.08788	8.09685	7.39419	-0.527631	-1.06581	-0.619831	-0.597384	-0.702665	0.0105522	0.0925235
Ptprd	19266	19266	7.55096	7.71836	7.39553	7.86639	5.91373	6.68045	6.83004	8.29754	7.63281	6.93044	-1.63723	-1.0379	-0.565498	0.431146	-0.702371	0.206247	0.24272
Kifc2	16581	16581	4.94957	5.84426	5.69799	5.65427	4.5896	5.08746	4.64903	5.01102	5.53652	4.83428	-0.359973	-0.756802	-1.04895	-0.643253	-0.702245	0.0160279	0.103256
Fbxw9	68628	68628	9.26904	9.23221	9.63919	9.15834	8.65812	8.68496	8.8834	8.26369	9.32469	8.62254	-0.610916	-0.547249	-0.755786	-0.89466	-0.702153	0.00285056	0.0786988
Ifi202b	26388	26388	5.38411	5.57521	6.52354	6.25762	4.2368	5.32861	4.9987	6.36862	5.93512	5.23318	-1.14731	-0.246599	-1.52484	0.110997	-0.701939	0.162809	0.218257
Clip1	56430	56430	6.59548	7.16215	7.20041	6.45664	6.27456	6.1992	6.18083	5.96343	6.85367	6.15451	-0.320916	-0.962949	-1.01957	-0.493211	-0.699162	0.0271218	0.116954
Dock4	238130	238130	9.00941	9.18095	8.87383	8.92518	8.29868	8.22481	8.01022	8.65943	8.99734	8.29828	-0.710736	-0.956142	-0.863605	-0.26575	-0.699058	0.0196822	0.107683
4930528A17Rik	67735	67735	6.19456	5.50342	5.44405	5.18599	5.34286	4.69781	5.38953	4.10195	5.58201	4.88304	-0.851699	-0.805613	-0.0545282	-1.08404	-0.69897	0.0520505	0.140247
4930502E18Rik	75013	75013	3.98396	4.16057	4.41039	3.80859	3.66829	2.97315	3.3528	3.57374	4.09088	3.392	-0.315668	-1.18742	-1.05759	-0.234854	-0.698883	0.0659441	0.152147
Mterfd3	74238	74238	7.21031	7.82778	7.39223	7.44002	7.28936	6.58119	6.90546	6.2993	7.46759	6.76883	0.0790462	-1.24659	-0.486765	-1.14072	-0.698758	0.108751	0.184061
Cpxm1	56264	56264	8.73286	8.96562	9.15542	7.43908	7.93794	8.02428	8.37263	7.16321	8.57324	7.87452	-0.794915	-0.941335	-0.782787	-0.275863	-0.698725	0.0171815	0.104694
Ppargc1a	19017	19017	9.2087	8.95578	9.14494	9.11359	8.53358	8.54113	8.22791	8.32715	9.10575	8.40744	-0.675118	-0.414644	-0.917039	-0.786432	-0.698308	0.00725176	0.0882083
Btbd17	72014	72014	8.34984	8.81822	8.59604	9.60434	7.67322	8.33811	7.7422	8.82178	8.84211	8.14383	-0.676615	-0.480104	-0.853838	-0.782565	-0.69828	0.00332125	0.0795968
Trim30	20128	20128	4.86641	4.72153	4.47978	4.61087	3.96006	3.87077	4.04924	4.00924	4.66965	3.97233	-0.906349	-0.850767	-0.43054	-0.60163	-0.697322	0.00812255	0.0903849
B230206F22Rik	78878	78878	6.72628	6.78094	6.52372	6.45714	6.33078	6.08858	6.2725	5.00806	6.62202	5.92498	-0.395501	-0.692353	-0.251219	-1.44909	-0.697039	0.0796213	0.163408
Pfkfb2	18640	18640	5.47439	5.39626	5.87347	6.06553	4.91744	5.12518	4.8692	5.11425	5.70241	5.00652	-0.556946	-0.27108	-1.00428	-0.95128	-0.695896	0.0276951	0.116954
Gata3	14462	14462	4.01999	4.21892	4.99212	4.34653	3.29056	3.54155	3.76187	4.20417	4.39439	3.69954	-0.729426	-0.677362	-1.23024	-0.14237	-0.694851	0.0522785	0.140384
Slc1a6	20513	20513	7.36874	7.47227	7.69785	6.41729	6.75864	6.63289	7.47676	5.30858	7.23904	6.54422	-0.610106	-0.83938	-0.221093	-1.1087	-0.694821	0.0343416	0.12375
Ptcra	19208	19208	3.68626	5.13776	3.93333	4.40672	3.18486	3.21113	3.4139	4.57549	4.29101	3.59635	-0.5014	-1.92662	-0.519423	0.16877	-0.694669	0.213102	0.245727
Ptgr1	67103	67103	10.1871	8.81564	9.72897	9.72004	9.91711	8.66947	8.69334	8.3934	9.61294	8.91833	-0.270017	-0.146172	-1.03563	-1.32664	-0.694615	0.0950126	0.174087
Spire2	234857	234857	6.09803	5.92484	6.84958	6.49085	5.34964	5.79201	6.56386	4.881	6.34083	5.64663	-0.74839	-0.13283	-0.285713	-1.60986	-0.694198	0.127725	0.196591
Il18	16173	16173	9.5589	10.0873	10.2798	10.5672	8.83774	9.38845	9.22978	10.2627	10.1233	9.42968	-0.721167	-0.69882	-1.05004	-0.304493	-0.693629	0.0199249	0.107955
Sorcs1	58178	58178	7.78585	7.36967	7.60449	7.46674	7.36188	7.19411	6.56213	6.33414	7.55669	6.86306	-0.423979	-0.175564	-1.04236	-1.13261	-0.693627	0.0591648	0.146499
Mgst3	66447	66447	7.98649	7.61066	8.61995	9.27898	7.75127	7.60523	7.97098	7.39462	8.37402	7.68052	-0.23522	-0.00542795	-0.648974	-1.88436	-0.693496	0.196227	0.236393
Adhfe1	76187	76187	5.66991	6.32198	6.04033	6.65361	5.4437	6.00121	4.97215	5.50284	6.17146	5.47997	-0.226208	-0.320778	-1.06818	-1.15077	-0.691483	0.0651456	0.151389
Ngly1	59007	59007	8.70325	8.49348	8.66564	8.19302	7.75049	8.06293	8.12749	7.35006	8.51385	7.82274	-0.952756	-0.430547	-0.538148	-0.842966	-0.691104	0.0112543	0.0943756
Ppox	19044	19044	7.79535	8.25643	8.385	9.39247	7.29781	7.50145	7.97789	8.28918	8.45731	7.76658	-0.497539	-0.754988	-0.407107	-1.10329	-0.690732	0.0214067	0.109491
Gpcpd1	74182	74182	8.68989	8.47364	8.0411	7.89406	8.27766	7.70057	7.28205	7.07624	8.27467	7.58413	-0.41223	-0.773066	-0.759057	-0.817824	-0.690544	0.00515114	0.0814028
Rasef	242505	242505	8.17215	8.04599	7.20622	6.7507	7.65216	6.48964	8.08066	5.19381	7.54377	6.85407	-0.519998	-1.55635	0.874436	-1.55689	-0.689701	0.316991	0.294122
Ccng1	12450	12450	11.1233	10.7983	11.0437	11.1285	10.522	10.1518	10.1076	10.5548	11.0234	10.334	-0.601276	-0.646552	-0.936096	-0.573637	-0.689391	0.00373358	0.0803132
Fahd2a	68126	68126	8.15219	8.51618	8.71741	8.60448	7.48308	7.96308	7.64779	8.14653	8.49757	7.81012	-0.669109	-0.553103	-1.06962	-0.457957	-0.687447	0.0144928	0.101124
Aup1	11993	11993	10.8489	11.0704	11.4676	11.2734	10.5974	10.4905	10.7143	10.1084	11.1651	10.4776	-0.251471	-0.579899	-0.75328	-1.16506	-0.687427	0.0363921	0.125259
Ogn	18295	18295	4.21245	4.84929	4.71461	4.01058	4.05841	3.65219	3.453	3.8754	4.44673	3.75975	-0.154042	-1.1971	-1.26161	-0.135179	-0.686981	0.116063	0.188694
Plxnb3	140571	140571	6.0245	6.1678	5.76987	6.60896	5.61173	5.13708	6.78707	4.28736	6.14278	5.45581	-0.412771	-1.03073	1.0172	-2.3216	-0.686973	0.39485	0.328182
Hepacam	72927	72927	10.0291	10.1755	10.5002	10.6505	9.34537	9.64882	9.73699	9.87718	10.3388	9.65209	-0.68375	-0.526715	-0.76321	-0.773326	-0.68675	0.00122914	0.0757204
Palmd	114301	114301	4.56297	6.00266	5.32086	5.31282	4.10525	4.30391	4.50965	5.53914	5.29983	4.61449	-0.457716	-1.69876	-0.811214	0.226319	-0.685342	0.185648	0.231133
1300001I01Rik	74148	74148	10.7583	10.493	10.7152	10.6038	10.4636	9.91905	10.2037	9.24284	10.6426	9.9573	-0.29468	-0.573971	-0.511438	-1.361	-0.685272	0.0604912	0.147842
Dgkb	217480	217480	6.28049	5.85985	6.28539	6.1907	5.64046	6.06609	5.26589	4.90688	6.15411	5.46983	-0.640031	0.20624	-1.0195	-1.28382	-0.684278	0.125839	0.195428
Cars2	71941	71941	7.73162	7.76326	8.24555	8.49429	7.87267	7.24174	7.62361	6.76287	8.05868	7.37522	0.141052	-0.521522	-0.621938	-1.73142	-0.683457	0.176503	0.226279
Nell1	338352	338352	4.6823	3.63309	4.55041	4.09111	3.5362	3.47142	3.58056	3.63533	4.23923	3.55588	-1.1461	-0.161676	-0.969853	-0.45578	-0.683351	0.057395	0.145314
Lpin3	64899	64899	5.0638	5.41215	5.79043	6.27234	4.77024	5.23055	4.56146	5.24724	5.63468	4.95237	-0.293557	-0.181601	-1.22897	-1.0251	-0.682308	0.0794765	0.163342
9330159F19Rik	212448	212448	9.55547	9.78369	9.62461	9.65318	8.83432	8.84961	9.08996	9.11405	9.65424	8.97198	-0.721153	-0.93408	-0.534655	-0.539128	-0.682254	0.00548195	0.0822441
Retsat	67442	67442	7.77077	8.22616	8.63798	8.68261	7.73727	7.98072	7.8195	7.05382	8.32938	7.64783	-0.0334931	-0.245439	-0.818476	-1.62878	-0.681548	0.15196	0.212885
Cyp4f14	64385	64385	3.77889	3.69268	4.38786	4.22842	3.15915	3.50407	3.02744	3.67281	4.02196	3.34087	-0.619742	-0.188607	-1.36042	-0.555619	-0.681097	0.0693504	0.155201
Ccdc104	216618	216618	10.983	10.4635	11.3479	10.9656	10.5588	10.1189	10.2929	10.0659	10.94	10.2591	-0.424206	-0.344572	-1.05505	-0.899713	-0.680885	0.0300393	0.119709
6030498E09Rik	77883	77883	5.1008	5.12699	3.96845	4.12821	4.23771	3.42231	3.61396	4.32696	4.58111	3.90023	-0.863099	-1.70468	-0.354498	0.19875	-0.680881	0.190763	0.233322
9030617O03Rik	217830	217830	10.8622	10.4213	10.8961	10.53	10.1153	9.74626	9.83531	10.2896	10.6774	9.9966	-0.746976	-0.675043	-1.06083	-0.240463	-0.680827	0.027491	0.116954
Aldh1a1	11668	11668	7.93174	10.6035	8.38895	10.3134	6.90819	10.5162	6.80042	10.2901	9.30941	8.62872	-1.02355	-0.0872914	-1.58853	-0.0233693	-0.680685	0.170559	0.222724
Ccdc61	232933	232933	8.03357	7.94658	8.05469	8.82586	7.39716	7.1694	7.58136	7.99022	8.21517	7.53454	-0.636401	-0.777175	-0.473322	-0.835643	-0.680635	0.00350645	0.0795968
Cacna2d1	12293	12293	7.89991	7.57987	7.39554	6.74818	7.3691	6.37668	6.68014	6.47874	7.40588	6.72617	-0.530814	-1.20319	-0.715396	-0.269437	-0.679709	0.0409378	0.129889
Iyd	70337	70337	3.74139	4.51291	5.03059	4.11578	3.5022	4.58223	3.6172	2.98067	4.35017	3.67057	-0.239195	0.0693183	-1.41339	-1.13511	-0.679595	0.150388	0.212227
Lat2	56743	56743	6.17589	6.5234	6.98004	7.0013	6.17748	5.5013	5.54028	6.74628	6.67016	5.99133	0.00158703	-1.0221	-1.43976	-0.255025	-0.678827	0.135105	0.201825
Mcoln1	94178	94178	8.54926	8.76273	8.89794	8.80217	7.98222	8.14051	8.50725	7.66737	8.75303	8.07434	-0.567045	-0.622222	-0.390685	-1.1348	-0.678689	0.0239356	0.11351
Arhgap8	73167	73167	4.32682	4.26939	5.0638	6.37434	4.28394	4.66866	3.91289	4.45805	5.00859	4.33088	-0.0428797	0.399264	-1.15091	-1.91629	-0.677703	0.288022	0.281677
Zbtb37	240869	240869	6.62741	6.27463	5.56818	5.72472	6.0954	5.09265	5.52776	4.77168	6.04874	5.37187	-0.532015	-1.18198	-0.0404204	-0.953038	-0.676864	0.0741562	0.159716
Pisd	320951	320951	12.5405	12.8626	12.9452	12.6605	12.2455	12.4132	12.2367	11.4063	12.7522	12.0754	-0.295001	-0.449315	-0.70847	-1.25416	-0.676736	0.0487896	0.137012
Kcnq1ot1	63830	63830	5.33716	5.59724	5.87693	4.08268	4.63596	4.6142	4.62082	4.31997	5.2235	4.54774	-0.701205	-0.983044	-1.25611	0.237286	-0.675767	0.128891	0.197726
BC064078	408064	408064	9.35655	8.90923	8.96845	9.52326	8.92009	8.34599	8.32682	8.46236	9.18937	8.51382	-0.436462	-0.563242	-0.641623	-1.0609	-0.675556	0.015427	0.10248
Slc16a12	240638	240638	4.74114	5.12699	4.29819	4.00798	3.83691	3.63484	3.69014	4.31085	4.54358	3.86818	-0.904233	-1.49215	-0.608051	0.302869	-0.675391	0.168913	0.221736
Cnot10	78893	78893	11.0026	11.2304	11.2852	11.0973	10.5796	10.5211	10.7579	10.0564	11.1539	10.4787	-0.423024	-0.709343	-0.52734	-1.0409	-0.675151	0.0155428	0.102988
Cxx1c	72865	72865	8.88518	8.73301	9.27478	9.69122	7.97942	8.559	8.07481	9.27747	9.14605	8.47267	-0.905763	-0.17401	-1.19998	-0.413752	-0.673375	0.0626264	0.149602
Akr1c13	27384	27384	6.75933	6.77287	7.10467	5.85165	6.17632	5.62002	6.61755	5.38495	6.62213	5.94971	-0.583013	-1.15285	-0.487121	-0.4667	-0.672421	0.0254697	0.115782
Ptprr	19279	19279	3.92175	4.23195	4.70488	4.2325	3.53734	3.71452	3.52717	3.62543	4.27277	3.60112	-0.384414	-0.517431	-1.17771	-0.607064	-0.671655	0.0310873	0.120418
Gria2	14800	14800	10.8006	11.4618	11.1652	10.9683	10.4313	10.6848	9.94338	10.65	11.099	10.4274	-0.369294	-0.777014	-1.22186	-0.318231	-0.671599	0.049513	0.137771
Tmem229a	319832	319832	10.8094	10.8673	10.5929	10.9243	10.293	10.128	9.97865	10.1113	10.7985	10.1277	-0.51634	-0.739351	-0.614217	-0.812984	-0.670723	0.00201331	0.0762947
Cdkn1a	12575	12575	11.4845	11.3832	11.6174	11.726	10.6425	10.9396	10.6321	11.3193	11.5528	10.8834	-0.841925	-0.443556	-0.985337	-0.40672	-0.669385	0.0188498	0.10628
Rnft2	269695	269695	7.94122	9.03786	8.79768	8.55897	7.1873	7.52518	8.53993	8.40825	8.58393	7.91516	-0.753921	-1.51268	-0.257752	-0.150725	-0.66877	0.120252	0.191093
Dhrs11	192970	192970	6.83288	7.58025	7.26709	7.30933	6.94501	6.48756	6.57672	6.30928	7.24739	6.57964	0.112138	-1.0927	-0.690369	-1.00004	-0.667743	0.092615	0.172228
Ppt1	19063	19063	8.70597	8.6387	8.97077	8.85031	7.99807	8.07224	8.2973	8.12944	8.79144	8.12426	-0.707897	-0.566457	-0.673473	-0.720871	-0.667175	0.000316069	0.0574515
Wdr13	73447	73447	10.8825	10.7317	10.8666	10.6033	10.4605	10.5019	10.1354	9.31924	10.771	10.1042	-0.422013	-0.22982	-0.731223	-1.28407	-0.666782	0.0626951	0.149611
Mtap1a	17754	17754	8.71806	8.96969	9.36839	8.87145	8.31045	8.34436	8.69869	7.90775	8.98189	8.31531	-0.407604	-0.625331	-0.669701	-0.963696	-0.666583	0.010069	0.0918822
Fbxo18	50755	50755	8.64684	9.21074	9.18763	9.23794	8.26187	8.66404	8.05791	8.63506	9.07079	8.40472	-0.384966	-0.546694	-1.12972	-0.602877	-0.666064	0.025764	0.116105
Srl	106393	106393	9.45075	8.82975	9.20919	9.04327	8.95071	8.80416	8.31163	7.80235	9.13324	8.46721	-0.500046	-0.025587	-0.897561	-1.24092	-0.666028	0.0843074	0.165915
Phka1	18679	18679	9.17236	8.91006	9.18988	9.30193	8.95373	8.79928	8.35557	7.80246	9.14356	8.47776	-0.218634	-0.110781	-0.834309	-1.49947	-0.665797	0.129198	0.197907
4921530L18Rik	70957	70957	5.41439	5.90946	5.49877	5.8198	4.25252	5.81248	5.79883	4.11655	5.6606	4.9951	-1.16187	-0.096984	0.300066	-1.70325	-0.665509	0.246624	0.262251
Rbm4b	66704	66704	7.38854	7.24524	7.42663	7.33917	7.18871	6.63852	7.11127	5.80145	7.34989	6.68499	-0.199827	-0.606722	-0.315355	-1.53772	-0.664905	0.115988	0.188647
Ccbe1	320924	320924	6.93671	6.79993	6.85024	7.26326	6.8626	6.11547	6.42407	5.78867	6.96254	6.2977	-0.0741171	-0.684458	-0.426166	-1.4746	-0.664835	0.111498	0.185637
Shisa9	72555	72555	7.00409	7.45422	7.69902	6.69099	6.28487	6.75122	6.3271	6.82669	7.21208	6.54747	-0.719222	-0.702998	-1.37192	0.135696	-0.664612	0.120554	0.191267
Prr18	320111	320111	11.5585	11.0517	11.4316	11.1608	11.1666	10.6126	11.1118	9.65395	11.3007	10.6362	-0.391901	-0.439129	-0.319833	-1.50685	-0.664427	0.0996555	0.177254
Dag1	13138	13138	11.5551	11.7928	11.9511	11.2259	11.3472	11.5788	10.8972	10.0471	11.6313	10.9676	-0.207941	-0.214005	-1.05393	-1.17886	-0.663685	0.0856344	0.167409
Pdss1	56075	56075	9.25961	9.29247	8.96304	8.75823	8.98826	8.22702	8.72222	7.68192	9.06834	8.40485	-0.271347	-1.06545	-0.240822	-1.07632	-0.663484	0.0667564	0.152895
Abcc12	244562	244562	6.88317	6.874	7.52731	7.16159	6.57949	6.47054	6.53596	6.20877	7.11152	6.44869	-0.303677	-0.40346	-0.991344	-0.952817	-0.662824	0.0346406	0.124039
Klhl32	212390	212390	8.71802	8.10013	9.01554	7.44761	7.6676	7.73086	7.43392	7.79791	8.32033	7.65757	-1.05042	-0.369273	-1.58162	0.3503	-0.662753	0.211875	0.245094
Pcdhb2	93873	93873	4.08786	4.49744	4.92987	4.59442	3.54522	4.32376	3.50796	4.084	4.5274	3.86523	-0.54264	-0.173684	-1.42191	-0.510418	-0.662163	0.0890024	0.169499
Mitf	17342	17342	8.37674	8.39794	8.65394	8.49807	8.06779	7.81597	7.52594	7.86933	8.48167	7.81976	-0.308946	-0.581966	-1.12799	-0.628749	-0.661913	0.0303314	0.119709
Pid1	98496	98496	11.5229	11.5563	11.5202	11.4978	11.0174	10.945	10.7827	10.7048	11.5243	10.8625	-0.505452	-0.611339	-0.737512	-0.79296	-0.661816	0.0019739	0.0762947
Cybrd1	73649	73649	11.6105	11.7491	11.5589	11.1971	11.4387	10.9971	10.5616	10.4717	11.5289	10.8673	-0.171769	-0.751937	-0.997308	-0.725464	-0.66162	0.0321297	0.121623
6330407A03Rik	70720	70720	6.30901	5.50875	5.86678	4.93617	4.59421	5.24711	4.71036	5.42294	5.65518	4.99366	-1.7148	-0.261638	-1.15641	0.486772	-0.661519	0.266582	0.271402
Traf3ip1	74019	74019	11.2763	11.5767	11.5355	11.8808	11.1839	10.8348	10.5995	11.0065	11.5673	10.9062	-0.092367	-0.741917	-0.936022	-0.874308	-0.661153	0.0421418	0.130707
Tspyl4	72480	72480	11.0213	11.1247	11.1528	11.3252	10.4491	10.5892	10.3131	10.6309	11.156	10.4956	-0.572212	-0.535513	-0.839695	-0.694335	-0.660439	0.00239101	0.0762947
Mia1	12587	12587	5.40958	3.96999	5.06643	6.05436	4.382	3.92109	4.22491	5.33068	5.12509	4.46467	-1.02758	-0.0488922	-0.841517	-0.723682	-0.660418	0.0534078	0.141349
Prosapip1	241638	241638	6.2732	7.17087	6.94025	6.91881	5.92948	6.39191	6.51304	5.82978	6.82578	6.16605	-0.34372	-0.778965	-0.427209	-1.08903	-0.659732	0.0309494	0.120263
Frzb	20378	20378	6.63786	6.66702	6.53525	6.2554	5.48301	5.61597	5.71441	6.64672	6.52388	5.86503	-1.15485	-1.05105	-0.820835	0.391319	-0.658854	0.162099	0.217831
2810021J22Rik	69944	69944	8.3574	8.90086	8.24335	8.30944	8.06256	8.2847	7.95584	6.87436	8.45276	7.79436	-0.294835	-0.616168	-0.287514	-1.43508	-0.658398	0.0926167	0.172228
Hdac4	208727	208727	8.07958	8.13934	8.75085	8.33333	7.33898	8.03621	7.52892	7.76651	8.32578	7.66765	-0.740601	-0.103135	-1.22194	-0.566821	-0.658124	0.0652454	0.151447
Tmem204	407831	407831	4.00914	4.45936	4.62865	4.52834	3.8578	3.84178	3.64581	3.64995	4.40637	3.74883	-0.151344	-0.617579	-0.982846	-0.878395	-0.657541	0.0381777	0.126689
Adamts4	240913	240913	12.1954	12.4565	12.042	12.178	11.5214	11.7746	11.219	11.7272	12.218	11.5606	-0.673974	-0.681853	-0.822962	-0.450774	-0.657391	0.00336445	0.0795968
Lbh	77889	77889	8.67018	8.95456	9.12894	9.849	8.40342	8.70302	8.1674	8.70017	9.15067	8.4935	-0.266769	-0.25154	-0.961546	-1.14883	-0.657171	0.0666949	0.152876
Dus3l	224907	224907	8.33967	8.72901	8.68329	8.58634	8.05554	8.15747	7.92555	7.57161	8.58458	7.92754	-0.284132	-0.57154	-0.757743	-1.01473	-0.657036	0.0236119	0.112757
Mylk	107589	107589	9.12451	8.43806	8.61322	7.79388	8.4465	7.49925	8.19287	7.20299	8.49242	7.8354	-0.678005	-0.938815	-0.42035	-0.590897	-0.657017	0.00894262	0.0910545
Opalin	226115	226115	6.55073	6.29284	6.98184	6.85736	6.01137	6.01525	6.01959	6.00981	6.67069	6.014	-0.539367	-0.277594	-0.962248	-0.847556	-0.656691	0.0239567	0.113548
Slc25a45	107375	107375	7.83512	8.17593	7.92191	8.15275	6.94748	7.67349	7.41085	7.42792	8.02143	7.36493	-0.887638	-0.502441	-0.511065	-0.724831	-0.656494	0.0057789	0.0832028
Ccdc141	545428	545428	7.64739	7.35767	7.94896	7.10017	7.26068	7.13535	6.75248	6.28073	7.51355	6.85731	-0.386711	-0.222315	-1.19649	-0.819441	-0.656238	0.0582976	0.145704
Rbm20	73713	73713	10.8947	11.0032	10.9853	10.9204	10.4819	10.5111	10.032	10.1543	10.9509	10.2948	-0.412774	-0.492123	-0.953356	-0.766143	-0.656099	0.0133743	0.0988583
Ercc5	22592	22592	9.59877	9.46708	9.56105	10.2942	8.9117	9.02199	9.02177	9.34135	9.73028	9.0742	-0.687072	-0.445095	-0.539274	-0.952887	-0.656082	0.00961366	0.0913866
D16H22S680E	27883	27883	7.46771	7.70792	8.01976	8.15307	7.04131	7.14448	7.30012	7.2384	7.83711	7.18108	-0.426396	-0.563439	-0.719639	-0.914672	-0.656037	0.00826683	0.0904961
Rictor	78757	78757	7.22982	7.1161	6.84789	6.25973	6.28859	6.23565	6.14946	6.15616	6.86339	6.20747	-0.941226	-0.88045	-0.698435	-0.10357	-0.65592	0.0415242	0.130474
Gabrg2	14406	14406	3.65509	3.59232	3.42393	4.50052	3.0023	2.85334	3.00334	3.69014	3.79296	3.13728	-0.652786	-0.73898	-0.420584	-0.810378	-0.655682	0.00448726	0.0805302
Chd1l	68058	68058	9.40135	9.00823	9.38085	9.07447	9.41468	8.725	8.5601	7.54262	9.21623	8.5606	0.0133366	-0.28323	-0.820747	-1.53185	-0.655623	0.148806	0.211197
Lrrc56	70552	70552	6.54904	7.17936	6.594	6.75447	5.62544	5.98773	6.2571	6.58496	6.76922	6.11381	-0.923606	-1.19163	-0.336896	-0.169507	-0.65541	0.0725827	0.158214
Fyco1	17281	17281	9.20269	8.98991	9.19998	8.54998	8.4201	8.88292	8.51274	7.50815	8.98564	8.33098	-0.782589	-0.106992	-0.687235	-1.04183	-0.65466	0.0451347	0.133801
H2-Eb1	14969	14969	5.87718	5.2033	5.85673	6.92251	5.06414	5.2543	5.21377	5.70951	5.96493	5.31043	-0.813041	0.0510025	-0.642956	-1.213	-0.654499	0.0891689	0.169667
Csf2ra	12982	12982	6.67595	7.41536	7.31095	8.08902	6.39503	6.87343	6.52363	7.0819	7.37282	6.7185	-0.280918	-0.541929	-0.787315	-1.00712	-0.654321	0.0249649	0.115419
Ldhb	16832	16832	12.1824	12.1966	12.5443	12.8895	11.6657	11.8764	11.5991	12.0545	12.4532	11.7989	-0.516669	-0.320255	-0.94525	-0.835022	-0.654299	0.019857	0.107857
Rasl10b	276952	276952	10.0124	10.5822	10.8118	10.644	9.81525	10.3987	9.56985	9.65017	10.5126	9.85849	-0.19715	-0.183571	-1.24193	-0.993875	-0.654131	0.0958462	0.17448
Atp1b2	11932	11932	10.2239	10.7879	10.6391	11.0521	9.40966	10.6071	9.39483	10.6753	10.6757	10.0217	-0.814268	-0.18074	-1.24432	-0.37673	-0.654013	0.070297	0.155778
Gm11696	100036768	100036768	4.25176	4.31539	5.26684	5.11069	3.79818	3.85132	4.4956	4.1846	4.73617	4.08243	-0.453578	-0.464071	-0.771242	-0.926083	-0.653744	0.0112964	0.0943952
Pipox	19193	19193	10.085	10.2818	10.7387	10.1024	9.62297	9.72436	10.1178	9.12833	10.302	9.64836	-0.462077	-0.557429	-0.620944	-0.974053	-0.653626	0.0099454	0.0918044
Rdh5	19682	19682	5.52107	5.91848	6.37336	7.48968	5.12909	5.38798	5.52606	6.65193	6.32565	5.67377	-0.391975	-0.530509	-0.847298	-0.837745	-0.651882	0.0105234	0.0924286
Rasgrp1	19419	19419	4.80533	5.26934	5.45461	5.3783	4.37705	4.81669	4.18075	4.9261	5.22689	4.57515	-0.428272	-0.452652	-1.27386	-0.452191	-0.651744	0.051596	0.13995
Sprr1a	20753	20753	5.37772	5.11935	5.45801	5.44483	4.5951	4.5951	4.21782	5.38609	5.34998	4.69853	-0.78262	-0.524247	-1.24019	-0.0587346	-0.651449	0.0777312	0.162373
B4galt4	56375	56375	7.45216	7.74329	8.5462	7.72551	7.09591	7.37239	7.04584	7.34945	7.86679	7.2159	-0.356252	-0.3709	-1.50036	-0.376061	-0.650893	0.105137	0.181126
Usp16	74112	74112	8.70435	9.02417	8.74137	8.59068	8.43419	7.86108	8.58431	7.57881	8.76514	8.1146	-0.270158	-1.16309	-0.15706	-1.01186	-0.650543	0.0839994	0.165807
Ccs	12460	12460	9.52705	9.98038	10.1244	9.7027	9.47084	9.4858	9.23074	8.54668	9.83363	9.18351	-0.0562075	-0.494576	-0.89366	-1.15602	-0.650116	0.0733558	0.158821
Gjc3	118446	118446	8.04848	8.91734	8.54542	7.61207	7.94287	7.89183	7.87805	6.81316	8.28083	7.63147	-0.105617	-1.02552	-0.667378	-0.798912	-0.649356	0.0451489	0.133801
1500011B03Rik	66236	66236	11.1893	11.5738	11.5011	11.3424	10.914	10.7969	10.7725	10.5261	11.4016	10.7524	-0.275241	-0.776852	-0.728554	-0.816275	-0.64923	0.0141553	0.100383
Slc5a9	230612	230612	6.46537	5.59727	6.19509	5.88722	6.45542	4.91562	5.63007	4.54739	6.03624	5.38713	-0.00994533	-0.681653	-0.565018	-1.33984	-0.649113	0.097752	0.175913
S1pr1	13609	13609	6.95316	7.40426	7.11432	7.14539	6.82972	6.7714	6.4444	5.97692	7.15428	6.50561	-0.123434	-0.632854	-0.669918	-1.16848	-0.64867	0.0559175	0.143872
Tbce	70430	70430	9.77347	9.74956	10.2802	9.75265	9.25368	9.25442	9.30023	9.15323	9.88898	9.24039	-0.519793	-0.495138	-0.98	-0.599418	-0.648587	0.0104213	0.0920911
Zfhx2as	432855	432855	3.30735	3.48728	3.43021	3.02284	2.63479	2.45022	2.74446	2.82417	3.31192	2.66341	-0.672558	-1.03705	-0.685752	-0.198672	-0.648509	0.0326897	0.122501
Coq10b	67876	67876	9.62352	9.42997	9.45916	9.43857	9.18172	8.68803	8.81498	8.67247	9.48781	8.8393	-0.441796	-0.741932	-0.644179	-0.7661	-0.648502	0.00310106	0.0795354
Scap	235623	235623	11.0724	11.2002	11.3563	11.5672	10.5758	10.8068	10.658	10.5615	11.299	10.6505	-0.496617	-0.393389	-0.698256	-1.00568	-0.648486	0.0171202	0.10465
Mfsd11	69900	69900	9.73626	9.62673	9.74363	9.79644	9.33858	9.24126	9.01457	8.71476	9.72577	9.07729	-0.397683	-0.385464	-0.729056	-1.08169	-0.648472	0.0292734	0.118973
Phyhip	105653	105653	5.78593	5.46202	5.62863	5.53522	5.43629	5.31082	4.82661	4.24649	5.60295	4.95505	-0.349637	-0.151198	-0.802018	-1.28873	-0.647896	0.0833916	0.165618
Col22a1	69700	69700	6.73988	6.3221	7.02056	6.29178	6.89639	5.70541	5.87959	5.30242	6.59358	5.94595	0.156509	-0.616688	-1.14096	-0.989351	-0.647623	0.111499	0.185637
Hecw2	329152	329152	5.30829	5.9503	5.1802	5.33971	4.66155	4.7974	4.69277	5.03659	5.44462	4.79708	-0.646736	-1.1529	-0.487428	-0.303121	-0.647546	0.0381366	0.126683
Acrbp	54137	54137	5.55435	6.27687	6.11951	6.56164	5.08222	6.05727	5.08628	5.69887	6.12809	5.48116	-0.472129	-0.219598	-1.03323	-0.862774	-0.646934	0.0393602	0.127898
BC031361	414072	414072	5.83758	6.02536	5.65485	5.53085	5.31436	5.06758	5.0317	5.04768	5.76216	5.11533	-0.523215	-0.957783	-0.623147	-0.483168	-0.646828	0.00925923	0.091206
Mdm2	17246	17246	9.04866	8.62153	8.99973	8.82764	8.59537	8.14998	7.83267	8.3397	8.87439	8.22943	-0.453291	-0.471552	-1.16706	-0.487941	-0.644961	0.0342089	0.123742
Aen	68048	68048	9.16144	8.86582	8.87665	8.55698	8.60607	8.00666	8.3601	7.90913	8.86523	8.22049	-0.555377	-0.859164	-0.516553	-0.64785	-0.644736	0.0035182	0.0796321
Hist3h2a	319162	319162	11.2115	11.0336	11.2681	10.9444	10.5722	10.429	10.4389	10.4388	11.1144	10.4697	-0.639301	-0.604555	-0.829182	-0.505662	-0.644675	0.00245646	0.0762947
C4bp-ps1	12270	12270	3.43058	4.29896	3.84624	3.40827	2.76803	3.40739	3.19583	3.03478	3.74601	3.10151	-0.662551	-0.89157	-0.650411	-0.373487	-0.644505	0.00893407	0.0910545
Fam189a2	381217	381217	8.89308	9.72302	9.62806	9.32592	8.74287	8.6408	8.94787	8.6621	9.39252	8.74841	-0.150202	-1.08222	-0.680188	-0.663822	-0.644109	0.0433134	0.131636
Malt1	240354	240354	4.85008	4.61385	4.61385	4.16239	4.06961	3.86156	3.91717	3.81991	4.56004	3.91706	-0.780476	-0.752292	-0.696676	-0.342478	-0.64298	0.00799231	0.0903849
Zfp819	74400	74400	5.31154	3.26166	3.11576	3.70078	3.26802	3.04418	3.03606	3.46977	3.84744	3.20451	-2.04352	-0.217479	-0.0797049	-0.231005	-0.642928	0.263257	0.269792
Mospd1	70380	70380	10.5954	10.562	10.6563	9.90942	10.1396	9.91594	9.73152	9.36565	10.4308	9.78818	-0.455827	-0.64606	-0.924777	-0.543776	-0.64261	0.00802794	0.0903849
Cartpt	27220	27220	4.44902	4.04772	3.58468	3.93208	3.28259	3.6272	2.94963	3.58472	4.00337	3.36103	-1.16643	-0.420521	-0.635049	-0.347366	-0.642341	0.0403136	0.12916
Hpcal4	170638	170638	5.30301	6.21327	6.39794	5.95851	5.06703	4.59658	6.44233	5.19754	5.96818	5.32587	-0.23598	-1.61669	0.0443891	-0.760979	-0.642314	0.17682	0.226439
Elmo3	234683	234683	5.57031	4.91246	5.08908	5.68712	5.28254	4.78497	4.2757	4.34723	5.31474	4.67261	-0.287767	-0.127492	-0.813387	-1.33989	-0.642134	0.101576	0.178727
Gpr171	229323	229323	6.90066	5.9031	6.97514	4.983	5.3715	5.79714	5.19919	5.82664	6.19047	5.54862	-1.52915	-0.10596	-1.77595	0.843639	-0.641857	0.374636	0.320065
3100002H09Rik	70249	70249	5.10979	3.99469	5.02655	4.27331	3.98356	4.15781	3.12642	4.57236	4.60108	3.96004	-1.12622	0.163117	-1.90013	0.29905	-0.641046	0.311909	0.291851
Phlda3	27280	27280	10.3419	10.4944	10.718	10.8433	9.63355	9.92551	10.3189	9.95638	10.5994	9.95859	-0.708395	-0.568922	-0.399071	-0.886897	-0.640821	0.00850378	0.0909029
AW146020	330361	330361	8.88722	8.93934	8.67892	8.74008	8.80977	8.49185	8.21249	7.16924	8.81139	8.17084	-0.0774526	-0.447491	-0.466424	-1.57084	-0.640552	0.141425	0.206763
Snx32	225861	225861	5.61068	5.55423	6.06505	6.71492	4.74858	5.18384	5.30116	6.15477	5.98622	5.34709	-0.862104	-0.370397	-0.763893	-0.560155	-0.639137	0.0100052	0.0918044
3830431G21Rik	217682	217682	6.73213	6.41282	7.29008	6.94336	6.37385	6.13279	6.03932	6.27801	6.8446	6.20599	-0.358286	-0.280029	-1.25075	-0.665348	-0.638603	0.0625902	0.149557
Krit1	79264	79264	8.75515	8.63965	8.25273	8.36381	8.28399	7.56197	8.24672	7.36462	8.50283	7.86432	-0.471166	-1.07768	-0.0060115	-0.999188	-0.638511	0.0837735	0.165786
Rerg	232441	232441	9.72766	9.96838	10.1804	10.1473	9.15804	9.3012	9.16617	9.84567	10.0059	9.36777	-0.569627	-0.667178	-1.0142	-0.301641	-0.638162	0.0226616	0.110559
Abhd4	105501	105501	10.4334	10.5253	10.4216	11.0461	9.62374	9.75861	9.65921	10.8324	10.6066	9.9685	-0.809696	-0.76669	-0.762415	-0.213661	-0.638115	0.0205229	0.108433
Aste1	66595	66595	7.02932	7.0906	7.34209	7.52788	6.43253	6.80933	6.64287	6.55418	7.24747	6.60973	-0.596794	-0.28127	-0.699211	-0.973697	-0.637743	0.0209916	0.108716
D3Bwg0562e	229791	229791	6.80017	8.04244	7.11412	7.14002	6.013	6.55315	6.75729	7.22513	7.27419	6.63715	-0.787173	-1.48929	-0.356828	0.0851153	-0.637044	0.15362	0.21376
Vps33b	233405	233405	8.66509	8.48662	8.51412	8.86645	8.53239	7.61258	8.17975	7.66027	8.63307	7.99625	-0.132695	-0.874032	-0.334376	-1.20618	-0.636821	0.0811481	0.164247
Rgnef	110596	110596	6.77536	7.05889	6.63144	6.45684	6.39715	6.06193	6.02236	5.89578	6.73063	6.0943	-0.378211	-0.996964	-0.609077	-0.56106	-0.636328	0.0163462	0.103538
Hpgds	54486	54486	6.05257	5.73268	6.4494	5.05298	5.01948	4.81804	5.53934	5.36615	5.82191	5.18575	-1.03309	-0.914647	-0.910051	0.313172	-0.636154	0.139023	0.204894
Wdr60	217935	217935	7.01267	7.04493	7.38376	6.65516	6.43715	6.39445	6.19734	6.52346	7.02413	6.3881	-0.575513	-0.650478	-1.18642	-0.131698	-0.636027	0.0604509	0.147842
Acap3	140500	140500	7.90955	7.93439	8.20028	8.41151	7.34684	7.42465	7.43115	7.70909	8.11393	7.47793	-0.562706	-0.509741	-0.769132	-0.702412	-0.635998	0.00180912	0.0762947
Hibadh	58875	58875	8.76993	9.16917	9.19408	9.25602	8.41956	8.7099	8.50535	8.21362	9.0973	8.46211	-0.350374	-0.459264	-0.688736	-1.0424	-0.635193	0.0253808	0.115782
Ccl2	20296	20296	6.66814	6.44913	6.65502	6.95922	6.41252	5.92134	5.55908	6.29959	6.68288	6.04813	-0.255622	-0.527789	-1.09594	-0.659628	-0.634745	0.036191	0.125095
Osbpl1a	64291	64291	7.85967	8.35789	8.33886	7.85105	7.64414	7.68888	7.2288	7.30784	8.10187	7.46742	-0.215538	-0.66901	-1.11005	-0.543207	-0.634452	0.0416179	0.130502
Tmc7	209760	209760	8.11861	8.5122	8.52141	7.36363	7.90826	8.11974	7.3955	6.55507	8.12896	7.49464	-0.210353	-0.392457	-1.12591	-0.808557	-0.634319	0.0543017	0.142152
Mut	17850	17850	9.48117	9.80138	9.83339	9.44709	8.93117	9.29795	9.14266	8.65552	9.64076	9.00683	-0.549999	-0.503424	-0.690725	-0.791569	-0.633929	0.00238687	0.0762947
Cd36	12491	12491	4.79887	3.46428	4.01359	4.18451	4.07378	3.03197	3.0614	3.76009	4.11531	3.48181	-0.725094	-0.432305	-0.952186	-0.424421	-0.633502	0.0155578	0.102988
Efcab9	69306	69306	5.83552	3.95746	4.45294	5.35539	3.62217	3.78568	4.47461	5.18569	4.90033	4.26704	-2.21336	-0.171782	0.0216695	-0.169697	-0.633291	0.316944	0.29411
Adck4	76889	76889	7.20417	7.56565	7.47335	6.84128	6.34489	6.41273	7.14465	6.64975	7.27111	6.63801	-0.859275	-1.15292	-0.328698	-0.191533	-0.633106	0.0672751	0.153388
Rab3b	69908	69908	7.76569	7.27379	7.98184	9.48917	7.38045	7.03754	7.01424	8.54722	8.12762	7.49486	-0.385241	-0.23625	-0.967592	-0.941953	-0.632759	0.0438126	0.132242
St8sia5	225742	225742	5.19266	5.42631	5.47668	6.60111	5.1417	4.87206	4.9879	5.16598	5.67419	5.04191	-0.0509661	-0.554256	-0.488782	-1.43513	-0.632283	0.117314	0.189349
Gstk1	76263	76263	7.62453	7.6948	6.86196	8.5839	6.90117	6.42675	6.91164	7.99661	7.6913	7.05904	-0.723354	-1.26805	0.0496795	-0.58729	-0.632254	0.101656	0.17879
Atp6v1e2	74915	74915	6.99511	7.20092	6.47713	6.40257	6.67064	5.96905	5.74512	6.16348	6.76893	6.13707	-0.324462	-1.23187	-0.73201	-0.239096	-0.631859	0.0688465	0.154739
Grina	66168	66168	9.91799	10.568	10.7468	11.1705	9.38173	9.95933	9.97648	10.5591	10.6008	9.96915	-0.536259	-0.608692	-0.770326	-0.611433	-0.631678	0.00103107	0.0751116
Dyx1c1	67685	67685	5.81071	4.99533	4.78046	5.36074	4.67466	4.59032	4.44352	4.7135	5.23681	4.6055	-1.13605	-0.405011	-0.33694	-0.647233	-0.631308	0.0397952	0.128581
Adamts7	108153	108153	7.57578	7.41748	7.53932	8.11899	7.09569	6.98465	7.25467	6.79989	7.66289	7.03373	-0.480084	-0.432823	-0.284651	-1.3191	-0.629165	0.0742874	0.159827
Id1	15901	15901	8.6043	8.3371	9.2546	8.65551	8.51419	8.1009	8.02325	7.69654	8.71288	8.08372	-0.0901129	-0.236201	-1.23135	-0.95897	-0.629159	0.107259	0.182853
Rgs20	58175	58175	8.98976	8.88251	9.37929	9.2058	8.32645	8.78274	8.57354	8.25821	9.11434	8.48524	-0.663303	-0.0997626	-0.805745	-0.947587	-0.6291	0.0428716	0.131152
4931406C07Rik	70984	70984	7.66809	8.08532	7.64161	7.32034	7.23175	7.59419	6.67315	6.70123	7.67884	7.05008	-0.436338	-0.491124	-0.968459	-0.619111	-0.628758	0.0133869	0.0988583
Hist1h2bc	68024	68024	11.7653	11.4213	11.9018	12.1553	10.8577	11.003	11.201	11.6677	11.8109	11.1824	-0.907582	-0.418237	-0.700745	-0.487622	-0.628547	0.0108358	0.0937477
Lamc1	226519	226519	11.1787	11.1739	11.2166	11.2735	10.8972	10.8752	10.171	10.3873	11.2107	10.5827	-0.281489	-0.298686	-1.04557	-0.886245	-0.627997	0.0503001	0.138449
Efcab1	66793	66793	4.2629	2.94111	3.61242	3.53321	3.12087	2.90191	2.86619	2.94987	3.58741	2.95971	-1.14202	-0.039207	-0.746226	-0.583335	-0.627698	0.0709603	0.156527
Map3k8	26410	26410	5.69866	6.15228	5.62401	5.24646	4.8949	5.36567	4.93668	5.01398	5.68035	5.05281	-0.803759	-0.786606	-0.687336	-0.232477	-0.627545	0.0184606	0.10628
Ly96	17087	17087	7.38973	7.92227	7.60645	7.15258	7.10865	6.96647	6.41822	7.06842	7.51776	6.89044	-0.281081	-0.955797	-1.18823	-0.0841601	-0.627318	0.0980879	0.176111
Tmem195	319660	319660	9.15829	9.26086	9.17497	8.2692	8.42113	8.60773	8.62267	7.70303	8.96583	8.33864	-0.737162	-0.653131	-0.552303	-0.566164	-0.62719	0.000694683	0.0692204
Parp6	67287	67287	6.18412	7.02966	6.79359	6.57766	6.17958	5.91618	5.87909	6.10345	6.64626	6.01957	-0.00453997	-1.11349	-0.914501	-0.474211	-0.626685	0.0846333	0.166406
Bcan	12032	12032	10.1683	10.917	10.6945	11.0781	9.64686	9.97469	10.0766	10.6555	10.7145	10.0884	-0.521427	-0.942355	-0.617889	-0.422608	-0.62607	0.0115089	0.0944794
AW047730	99870	99870	8.00072	8.12469	8.18569	8.706	7.85953	7.78465	7.56577	7.30438	8.25428	7.62858	-0.141192	-0.340037	-0.619923	-1.40162	-0.625694	0.108759	0.184061
Mkrn3	22652	22652	8.31916	7.7271	7.77858	7.34136	7.01482	6.89669	7.34661	7.40873	7.79155	7.16671	-1.30434	-0.830409	-0.431971	0.0673657	-0.624839	0.121527	0.191793
Dnm3	103967	103967	5.0448	4.96275	5.35498	5.71108	4.41107	4.40726	4.31808	5.43871	5.2684	4.64378	-0.633732	-0.555489	-1.0369	-0.272369	-0.624623	0.0287996	0.118211
Dand5	23863	23863	6.74448	7.16234	7.42626	8.67693	6.18239	6.95101	6.89204	7.4893	7.5025	6.87868	-0.56209	-0.211333	-0.53422	-1.18763	-0.623819	0.0551458	0.143063
Trp53inp1	60599	60599	12.1698	11.7307	11.8601	11.4985	11.5131	11.0668	10.8965	11.2886	11.8148	11.1913	-0.656624	-0.663905	-0.963639	-0.209868	-0.623509	0.02775	0.116954
Cox6b2	333182	333182	8.64052	8.68405	9.20273	10.0436	8.11009	8.88659	7.53404	9.54762	9.14273	8.51959	-0.530432	0.202542	-1.66869	-0.495981	-0.62314	0.205972	0.242537
Rfx5	53970	53970	11.3581	11.5812	11.3848	11.0592	10.9132	11.0922	10.9401	9.94592	11.3458	10.7228	-0.444944	-0.489051	-0.444707	-1.11323	-0.622983	0.0319063	0.121561
Sat2	69215	69215	8.98419	9.55333	9.63158	9.02997	8.53463	8.93717	8.23338	9.00421	9.29977	8.67735	-0.44956	-0.616161	-1.3982	-0.0257625	-0.62242	0.118516	0.190051
Acsbg1	94180	94180	11.3689	12.1836	11.711	12.7997	11.1748	11.5828	11.1698	11.6463	12.0158	11.3934	-0.194121	-0.600856	-0.541146	-1.15331	-0.622359	0.051789	0.139951
Ampd1	229665	229665	3.67779	3.933	3.93207	3.07342	3.09493	2.98168	2.81609	3.23418	3.65407	3.03172	-0.582865	-0.951315	-1.11598	0.160758	-0.62235	0.115961	0.188647
Ppip5k1	327655	327655	5.44156	5.85177	6.05787	5.72889	5.30376	4.82443	4.73434	5.73037	5.77002	5.14822	-0.137805	-1.02734	-1.32353	0.00148026	-0.621797	0.153005	0.21344
Fnbp4	55935	55935	10.6751	10.3068	10.5791	10.6258	10.3413	9.95298	9.77428	9.6326	10.5467	9.92528	-0.333832	-0.353819	-0.804799	-0.993163	-0.621403	0.0326809	0.122501
Sfxn4	94281	94281	8.08301	8.15852	8.32418	8.02781	7.44501	7.15242	7.57291	7.9381	8.14838	7.52711	-0.638005	-1.0061	-0.751264	-0.0897048	-0.621269	0.0487342	0.136989
Gstm3	14864	14864	4.4959	4.45642	5.0638	5.72096	4.14907	4.43854	4.23573	4.4294	4.93427	4.31318	-0.346833	-0.0178768	-0.828072	-1.29155	-0.621083	0.112073	0.186122
Gabra2	14395	14395	6.46127	5.99195	5.77577	6.21066	5.37593	5.42292	5.63009	5.52843	6.10991	5.48934	-1.08534	-0.569027	-0.145676	-0.682226	-0.620567	0.0488902	0.137205
Cln3	12752	12752	6.96398	7.17463	7.23936	7.55448	6.81587	6.43119	6.39917	6.80439	7.23311	6.61265	-0.148109	-0.743439	-0.84019	-0.750095	-0.620458	0.0298702	0.119604
Papolg	216578	216578	9.22776	9.20638	8.92176	9.29174	8.57333	8.1743	8.51096	8.91095	9.16191	8.54239	-0.654434	-1.03208	-0.410796	-0.38079	-0.619525	0.0259975	0.116207
Thrsp	21835	21835	8.33022	7.81446	8.64135	8.40926	8.0827	7.71148	7.10514	7.81991	8.29882	7.67981	-0.247523	-0.102982	-1.53621	-0.589343	-0.619015	0.150535	0.212296
Stac	20840	20840	7.22025	6.733	7.42484	6.8463	6.84127	6.21038	6.89942	5.79783	7.0561	6.43723	-0.378975	-0.522622	-0.52542	-1.04847	-0.618872	0.0245767	0.114847
2310016M24Rik	66379	66379	11.9266	11.9882	12.109	12.6363	11.5507	11.5538	11.3336	11.7482	12.165	11.5466	-0.375887	-0.434408	-0.775309	-0.888091	-0.618424	0.0161366	0.103315
2210008F06Rik	70057	70057	4.35803	4.70884	3.8509	5.4806	5.01107	3.59157	4.05728	3.26581	4.59959	3.98143	0.653038	-1.11727	0.206387	-2.21478	-0.618156	0.41274	0.334645
Plcxd3	239318	239318	4.09342	3.47758	4.11623	3.34238	2.80177	2.97297	3.58719	3.19614	3.75741	3.13952	-1.29166	-0.504611	-0.529048	-0.146242	-0.617889	0.0829573	0.165323
Rarres2	71660	71660	7.54956	7.9196	8.22899	8.01158	7.37743	7.38045	6.91957	7.56316	7.92743	7.31015	-0.172129	-0.539149	-1.30943	-0.448417	-0.61728	0.0850932	0.166893
Scn4b	399548	399548	5.87781	4.4594	4.99842	5.06789	4.99551	3.80682	4.32469	4.81002	5.10088	4.48426	-0.882305	-0.652579	-0.673731	-0.257864	-0.61662	0.0178987	0.105877
Tnfrsf12a	27279	27279	10.4876	10.7833	11.0027	11.6227	10.1027	10.6317	10.1811	10.5149	10.9741	10.3576	-0.384911	-0.151679	-0.821535	-1.10773	-0.616464	0.063968	0.150717
Hist1h1c	50708	50708	12.4537	11.8896	12.133	11.8143	11.5214	11.3123	11.7877	11.207	12.0726	11.4571	-0.932247	-0.577311	-0.345303	-0.607259	-0.61553	0.014585	0.101209
Setd4	224440	224440	7.15411	6.88876	7.53997	7.06792	6.87756	6.48071	6.49299	6.33741	7.16269	6.54717	-0.276552	-0.408053	-1.04699	-0.730507	-0.615525	0.0376322	0.126498
Slc10a3	214601	214601	6.36565	5.94004	6.32702	6.30648	5.66704	5.2524	5.6319	5.92594	6.2348	5.61932	-0.698608	-0.687641	-0.695126	-0.380541	-0.615479	0.00429649	0.0805302
Gm5124	331392	331392	7.27363	7.58215	7.04984	8.01122	6.70162	6.49799	6.97733	7.28261	7.47921	6.86489	-0.572014	-1.08415	-0.0725106	-0.728613	-0.614322	0.0612241	0.148538
Prpf3	70767	70767	8.50968	8.49216	8.24752	9.25082	8.41899	7.82809	7.91608	7.88031	8.62504	8.01087	-0.0906971	-0.664062	-0.33144	-1.37051	-0.614177	0.114318	0.18766
Cdh10	320873	320873	9.95276	9.97199	10.0244	10.4321	9.30542	9.61796	9.40404	9.59757	10.0953	9.48125	-0.647339	-0.354029	-0.620322	-0.834521	-0.614053	0.00841892	0.0906624
Slc25a42	73095	73095	7.97146	8.41149	8.31539	7.99541	7.69126	7.95175	7.21211	7.38415	8.17344	7.55982	-0.280193	-0.459744	-1.10328	-0.61126	-0.613619	0.0402617	0.12916
Rab36	76877	76877	5.73395	5.78556	5.89453	5.76958	4.90264	5.80573	5.38093	4.64045	5.7959	5.18244	-0.831307	0.0201712	-0.513599	-1.12912	-0.613464	0.0880083	0.168663
Srrm2	75956	75956	9.52094	9.23484	9.53729	8.98142	8.89157	8.83862	9.09969	7.99088	9.31862	8.70519	-0.629379	-0.396215	-0.437604	-0.990534	-0.613433	0.0201903	0.10818
Enpp5	83965	83965	5.71536	6.23297	5.87744	6.05111	5.19038	6.0286	5.18738	5.01689	5.96922	5.35581	-0.524987	-0.204364	-0.690059	-1.03422	-0.613408	0.0380658	0.126683
Clic3	69454	69454	4.28907	4.37926	4.66866	5.52546	4.30761	4.27192	3.58442	4.24648	4.71561	4.10261	0.0185356	-0.107342	-1.08424	-1.27898	-0.613008	0.161714	0.217685
Ppp1r3f	54646	54646	9.80468	9.96486	9.88969	9.65854	9.22011	9.41539	9.05072	9.17995	9.82944	9.21654	-0.584567	-0.549476	-0.83897	-0.47859	-0.612901	0.00437575	0.0805302
Kcnc2	268345	268345	6.14456	5.55374	6.59626	5.43974	5.20105	5.63429	5.19092	5.25793	5.93358	5.32105	-0.943516	0.0805449	-1.40534	-0.181808	-0.612531	0.171258	0.222984
Oxct1	67041	67041	9.31941	9.56049	9.50815	9.89892	8.90518	9.06341	8.9487	8.92095	9.57174	8.95956	-0.414228	-0.49708	-0.559447	-0.977971	-0.612182	0.0164706	0.103918
Gpr37l1	171469	171469	7.60233	9.44372	8.84079	9.6732	7.29353	8.7884	8.70845	8.32129	8.89001	8.27792	-0.308798	-0.655317	-0.132333	-1.35191	-0.61209	0.107779	0.183216
Abcg1	11307	11307	9.01418	9.26181	9.423	9.40268	8.60493	8.51498	8.36695	9.16746	9.27542	8.66358	-0.409253	-0.746833	-1.05605	-0.235218	-0.611838	0.0438056	0.132242
Spata1	70951	70951	6.79383	7.12209	7.01621	6.60344	6.16327	6.7103	6.0869	6.13	6.88389	6.27262	-0.630561	-0.41179	-0.929306	-0.473439	-0.611274	0.0131878	0.0988583
Lpar6	67168	67168	10.9466	11.1072	10.6247	10.7385	10.55	10.3711	10.2556	9.79664	10.8542	10.2433	-0.396531	-0.736064	-0.369092	-0.94184	-0.610882	0.02155	0.109491
Tpmt	22017	22017	6.42705	6.50667	6.83395	6.25886	5.96312	6.01153	5.81228	5.79721	6.50663	5.89604	-0.463924	-0.495131	-1.02168	-0.461644	-0.610593	0.0211259	0.109077
Cyp4f16	70101	70101	8.69009	8.67723	8.69392	8.81938	8.40088	8.02881	8.15924	7.84987	8.72016	8.1097	-0.289217	-0.64842	-0.534683	-0.96951	-0.610457	0.0228149	0.110775
Lnpep	240028	240028	7.94802	7.29167	6.69399	6.75329	7.44648	6.76282	6.20054	5.83849	7.17174	6.56208	-0.501538	-0.528853	-0.493444	-0.914801	-0.609659	0.00937214	0.091206
Atrnl1	226255	226255	11.2283	10.9639	11.0734	10.9829	10.6546	10.5093	10.3069	10.3395	11.0621	10.4526	-0.573721	-0.454588	-0.766505	-0.643354	-0.609542	0.00259639	0.0773489
Csad	246277	246277	9.25606	9.37354	9.41842	9.29665	8.77629	8.57263	8.89581	8.66193	9.33617	8.72666	-0.479769	-0.800909	-0.52261	-0.634724	-0.609503	0.00341584	0.0795968
Tcerg1l	70571	70571	6.43713	5.84952	6.30176	5.0494	5.75128	4.79434	5.35373	5.30059	5.90945	5.29998	-0.685851	-1.05518	-0.948033	0.251186	-0.60947	0.132663	0.199974
Fbxl12	30843	30843	6.83246	6.98502	6.78478	6.51029	6.35451	6.0623	5.47176	6.78751	6.77814	6.16902	-0.47795	-0.92272	-1.31302	0.277221	-0.609118	0.17217	0.223723
Arhgap17	70497	70497	7.04343	7.49969	7.32786	6.92022	6.91628	6.74331	6.99682	5.70427	7.1978	6.59017	-0.127143	-0.756381	-0.33104	-1.21595	-0.607628	0.0864317	0.167845
Dnase1l2	66705	66705	4.31116	4.22855	5.18872	4.95139	3.95171	4.29837	3.73712	4.26214	4.66996	4.06234	-0.359444	0.0698197	-1.4516	-0.689249	-0.607617	0.155061	0.214184
Timp4	110595	110595	11.4796	12.2666	11.9642	12.4702	10.8637	11.9833	11.05	11.8578	12.0452	11.4387	-0.615975	-0.283299	-0.914194	-0.612449	-0.606479	0.0181529	0.106246
Ptpdc1	218232	218232	8.50363	8.59325	8.6347	8.25584	8.0298	8.19698	7.62003	7.71471	8.49685	7.89038	-0.473828	-0.396268	-1.01467	-0.541122	-0.606472	0.0223644	0.110471
Lgals4	16855	16855	5.98327	7.45797	7.71726	6.34167	6.18464	6.23891	6.20124	6.45096	6.87504	6.26894	0.201367	-1.21906	-1.51602	0.109289	-0.606106	0.265726	0.270849
Trap1	68015	68015	10.5376	10.9414	11.0414	11.014	10.3045	10.3564	10.1593	10.2925	10.8836	10.2782	-0.233178	-0.585046	-0.882099	-0.721514	-0.605459	0.0219927	0.10995
D630037F22Rik	544696	544696	9.79891	9.61017	10.0041	9.38464	9.10202	9.26392	9.00564	9.00458	9.69944	9.09404	-0.696889	-0.346253	-0.998418	-0.380052	-0.605403	0.0287951	0.118211
Yipf1	230584	230584	9.28981	9.24156	10.1683	9.60029	9.12952	9.14854	8.70181	8.89898	9.57499	8.96971	-0.160291	-0.093025	-1.46648	-0.70131	-0.605276	0.152862	0.213372
Tnfrsf21	94185	94185	10.9438	11.1424	11.224	11.3198	10.6502	10.5734	10.3275	10.6582	11.1575	10.5523	-0.293648	-0.568969	-0.896489	-0.661634	-0.605185	0.0166767	0.103945
Mtnr1a	17773	17773	3.47667	4.73385	3.79467	3.83529	3.44543	3.41252	3.16676	3.39604	3.96012	3.35519	-0.0312385	-1.32133	-0.627906	-0.439247	-0.60493	0.110322	0.185237
Lrrcc1	71710	71710	8.18716	7.81766	7.98305	7.78986	7.88928	7.50653	7.13798	6.82825	7.94443	7.34051	-0.297888	-0.311127	-0.84507	-0.961602	-0.603922	0.0406243	0.129379
Asb5	76294	76294	4.90312	5.34168	3.97634	3.46224	4.13839	3.68267	4.36938	3.08017	4.42084	3.81765	-0.764732	-1.65902	0.393042	-0.382066	-0.603193	0.252146	0.264206
Slco1a4	28250	28250	4.14897	3.9966	4.07509	4.55161	3.48714	3.46448	3.7336	3.67465	4.19307	3.58997	-0.661834	-0.532113	-0.341487	-0.876964	-0.6031	0.0127085	0.098063
Il1r1	16177	16177	8.12603	8.21901	8.76983	9.2999	8.51654	7.87734	7.29616	8.31315	8.60369	8.00079	0.390511	-0.34168	-1.47367	-0.986752	-0.602897	0.232628	0.254884
Pip5k1a	18720	18720	8.45542	8.70574	8.74185	8.1469	8.15361	8.2227	7.80454	7.45879	8.51248	7.90991	-0.301815	-0.483046	-0.937311	-0.688109	-0.60257	0.0216406	0.109491
Ebpl	68177	68177	9.47016	9.73478	9.99667	9.14974	9.12883	9.639	9.20518	7.97082	9.58784	8.98596	-0.341328	-0.0957818	-0.791495	-1.17892	-0.601882	0.0873472	0.168144
Dhrs1	52585	52585	10.0436	10.8509	10.2756	11.578	9.65001	9.9676	9.99347	10.7303	10.687	10.0853	-0.393598	-0.883311	-0.282164	-0.847695	-0.601692	0.0298665	0.119604
Ttc25	74407	74407	5.889	6.83906	5.87321	6.11656	5.00303	5.72607	5.32079	6.26295	6.17946	5.57821	-0.885974	-1.11299	-0.55242	0.14639	-0.601248	0.116229	0.188758
Limk2	16886	16886	8.24385	8.59039	8.59697	8.5257	8.00021	7.89546	8.01775	7.64066	8.48923	7.88852	-0.243639	-0.694926	-0.579218	-0.885046	-0.600707	0.0209871	0.108716
Iars2	381314	381314	9.17475	9.48807	9.10774	9.79158	8.95082	8.84744	8.99352	8.36981	9.39053	8.7904	-0.223927	-0.640632	-0.11422	-1.42176	-0.600136	0.136047	0.202377
Lor	16939	16939	9.41468	8.99282	9.20333	9.0995	9.02689	8.2391	9.50275	7.54128	9.17758	8.5775	-0.387791	-0.753722	0.299419	-1.55822	-0.600079	0.218646	0.247672
Zbtb26	320633	320633	9.37393	9.70482	9.22749	9.83881	9.25606	8.66998	8.61703	9.20269	9.53626	8.93644	-0.117871	-1.03484	-0.61046	-0.636122	-0.599822	0.0495209	0.137771
Cnih4	98417	98417	11.1095	10.9888	11.7039	11.3741	10.7171	10.7275	10.9128	10.4197	11.2941	10.6943	-0.392387	-0.261375	-0.79109	-0.954344	-0.599799	0.0349052	0.124421
Slitrk4	245446	245446	3.52801	2.97716	4.07795	3.6911	2.81131	2.81131	2.77234	3.48145	3.56855	2.9691	-0.716701	-0.165849	-1.30561	-0.20965	-0.599452	0.110017	0.185082
D11Wsu47e	276852	276852	6.35524	5.72708	5.99751	6.36555	5.77312	5.59206	5.3561	5.3272	6.11135	5.51212	-0.582121	-0.135019	-0.641408	-1.03835	-0.599225	0.0478411	0.136335
Gria3	53623	53623	10.1486	10.0572	10.0306	10.3301	9.28486	9.59188	9.17255	10.1215	10.1416	9.54271	-0.863692	-0.465367	-0.858053	-0.208521	-0.598908	0.0333139	0.122837
A230072C01Rik	320742	320742	4.56699	4.68541	4.68697	4.20548	4.50185	3.65111	3.63209	3.9652	4.53621	3.93756	-0.0651445	-1.03429	-1.05487	-0.240275	-0.598647	0.10472	0.180767
Mapk1ip1	69546	69546	8.17241	9.04665	8.86721	8.70099	7.77296	8.65404	7.93752	8.02904	8.69682	8.09839	-0.399455	-0.392611	-0.929687	-0.67195	-0.598426	0.0185452	0.10628
Snord104	100216537	100216537	7.56122	7.60138	8.38933	10.0639	7.77216	7.09509	7.96258	8.39239	8.40395	7.80556	0.210948	-0.506289	-0.426751	-1.67147	-0.598391	0.224365	0.250905
Klhl23	277396	277396	12.7008	12.7173	12.7064	12.9682	12.3249	12.0592	12.4628	11.8537	12.7732	12.1751	-0.375938	-0.658154	-0.243662	-1.11458	-0.598082	0.053104	0.141084
Ftsj3	56095	56095	8.44551	8.58009	8.35312	8.08633	8.24177	7.62585	8.17005	7.03912	8.36626	7.7692	-0.203738	-0.954236	-0.183076	-1.04721	-0.597066	0.0837185	0.165786
Fam20a	208659	208659	5.71244	6.15883	6.10057	5.94216	5.37286	4.72138	5.38637	6.04641	5.9785	5.38175	-0.33958	-1.43745	-0.714205	0.104248	-0.596747	0.164915	0.219292
Arhgef4	226970	226970	9.15391	9.43793	9.06854	9.4991	8.46699	9.14462	9.01964	8.14136	9.28987	8.69315	-0.686916	-0.293306	-0.0489024	-1.35774	-0.596716	0.127941	0.19674
Mtf2	17765	17765	8.94807	8.56867	8.73002	8.20812	8.60239	8.16963	8.02809	7.26894	8.61372	8.01726	-0.345681	-0.399048	-0.701923	-0.939183	-0.596459	0.0230807	0.111301
Rhod	11854	11854	8.27246	7.86151	7.86273	8.5758	7.79681	7.0425	7.44367	7.90413	8.14312	7.54678	-0.475653	-0.819013	-0.419054	-0.671668	-0.596347	0.00742012	0.0889692
9930012K11Rik	268759	268759	6.37592	5.81121	5.63575	5.83442	6.02312	4.09894	6.47369	4.67856	5.91432	5.31858	-0.352797	-1.71228	0.837945	-1.15586	-0.595747	0.360546	0.314064
Shisa4	77552	77552	12.0386	12.4954	12.6439	12.3822	11.8291	12.1393	11.8298	11.3792	12.39	11.7944	-0.209436	-0.356067	-0.81418	-1.00303	-0.595678	0.0499788	0.138043
Gin1	252876	252876	6.33213	5.83634	6.20551	6.58635	5.92324	5.38495	5.32443	5.94545	6.24008	5.64452	-0.408882	-0.451392	-0.881073	-0.640905	-0.595563	0.0116546	0.0947981
1700019A02Rik	69397	69397	3.91329	3.66681	2.88007	3.04759	2.94771	2.2509	2.67014	3.25894	3.37694	2.78192	-0.965577	-1.41591	-0.209927	0.211344	-0.595016	0.202712	0.240561
Hspb3	56534	56534	4.65573	4.4365	4.97644	5.31145	3.79159	4.59479	4.15875	4.45984	4.84503	4.25124	-0.864141	0.158283	-0.817687	-0.851616	-0.59379	0.0987897	0.176687
4933427D14Rik	74477	74477	7.49245	8.01402	7.53553	7.47471	7.48403	6.51444	6.85435	7.28886	7.62918	7.03542	-0.00842888	-1.49958	-0.681181	-0.185855	-0.593761	0.173337	0.224396
Plekha4	69217	69217	6.76505	7.26459	7.70822	7.40043	6.65007	7.00683	6.80245	6.30432	7.28457	6.69092	-0.114979	-0.257762	-0.905761	-1.0961	-0.593651	0.0898696	0.170327
Zdhhc24	70605	70605	8.52346	8.3193	8.58889	8.3765	8.20071	7.954	7.83769	7.44284	8.45204	7.85881	-0.322746	-0.365299	-0.751205	-0.933665	-0.593229	0.02829	0.117624
Rfesd	218341	218341	6.47439	6.8811	6.46409	6.32631	5.77743	5.88778	6.16996	5.93807	6.53647	5.94331	-0.696955	-0.993328	-0.294127	-0.388248	-0.593165	0.0334112	0.122837
Apod	11815	11815	5.3218	5.20671	5.51063	6.43853	4.93921	4.59748	4.86097	5.70828	5.61942	5.02649	-0.38259	-0.609236	-0.649661	-0.730247	-0.592933	0.00413607	0.0805302
Psrc1	56742	56742	10.3663	10.0687	10.3052	10.2663	9.72446	9.57753	9.56231	9.77088	10.2516	9.65879	-0.641863	-0.491141	-0.742921	-0.495468	-0.592848	0.00232134	0.0762947
Leng1	69757	69757	7.19838	8.1977	8.27587	8.45651	7.19206	7.23008	7.50566	7.82933	8.03212	7.43928	-0.00632118	-0.967626	-0.770213	-0.627173	-0.592833	0.0647982	0.151126
Vgll2	215031	215031	3.76698	3.24037	3.45088	4.57045	3.24037	3.10784	2.89009	3.41976	3.75717	3.16452	-0.526608	-0.132527	-0.560788	-1.15069	-0.592652	0.0665162	0.152762
Lrp4	228357	228357	10.6895	11.2505	11.1106	10.2177	10.2024	10.4111	10.2273	10.0572	10.8171	10.2245	-0.487062	-0.839329	-0.883312	-0.160525	-0.592557	0.0393735	0.127898
Ubfd1	28018	28018	9.89643	9.28865	9.88132	10.5981	10.1024	9.04205	8.68225	9.46845	9.91612	9.32378	0.205953	-0.246598	-1.19907	-1.12963	-0.592338	0.18284	0.229964
Mbd5	109241	109241	6.85072	7.15637	6.86751	6.05732	6.23153	6.18247	6.6629	5.48604	6.73298	6.14074	-0.61919	-0.973899	-0.204614	-0.571273	-0.592244	0.0327997	0.122759
Mpp1	17524	17524	6.55073	6.2528	6.17986	6.19891	6.76094	5.6282	5.77732	4.64824	6.29558	5.70368	0.210203	-0.624599	-0.40254	-1.55067	-0.591901	0.203418	0.240847
Gga3	260302	260302	9.15376	9.07799	9.06803	9.40993	8.87251	8.84274	8.47649	8.15188	9.17743	8.5859	-0.281257	-0.235251	-0.591543	-1.25804	-0.591524	0.0870786	0.168077
Ccnt2	72949	72949	10.8999	11.3651	11.0945	10.9458	10.4239	10.7613	10.4666	10.2878	11.0763	10.4849	-0.475938	-0.603821	-0.627875	-0.657956	-0.591397	0.000673667	0.0679069
Gm11818	208820	208820	8.17018	8.07691	8.00987	7.50183	7.99548	7.49471	6.84642	7.05817	7.9397	7.3487	-0.174699	-0.582196	-1.16345	-0.443662	-0.591002	0.0661086	0.152337
Clstn2	64085	64085	6.64346	6.55828	6.83772	6.62433	6.10296	6.05025	5.84067	6.31182	6.66595	6.07642	-0.540495	-0.508035	-0.997051	-0.312517	-0.589524	0.0267751	0.116954
Pcmtd1	319263	319263	7.82393	7.88145	7.85915	7.54377	7.31858	7.5346	6.98915	6.91149	7.77707	7.18846	-0.505349	-0.34685	-0.870001	-0.63227	-0.588618	0.0129212	0.0986899
Tmem205	235043	235043	9.19528	9.75524	10.2704	10.2213	9.02614	9.23588	9.04275	9.783	9.86056	9.27194	-0.169148	-0.519363	-1.22763	-0.438319	-0.588615	0.0798831	0.163563
Phf1	21652	21652	5.60748	4.74468	5.17177	5.39538	4.98609	4.78079	5.02786	3.7703	5.22983	4.64126	-0.621381	0.0361074	-0.143906	-1.62508	-0.588565	0.212049	0.245198
Slc4a4	54403	54403	10.6073	10.803	10.9494	10.8206	10.2891	10.5475	9.69074	10.3001	10.7951	10.2069	-0.318249	-0.255454	-1.25865	-0.520496	-0.588213	0.0838215	0.165786
Foxq1	15220	15220	4.61595	4.88821	5.20508	4.43165	4.18835	4.20107	4.20055	4.20027	4.78522	4.19756	-0.427601	-0.687136	-1.00453	-0.231378	-0.587661	0.0391768	0.127898
Bcl2	12043	12043	8.55569	8.69783	8.87237	8.54168	8.35394	8.20028	7.92723	7.83803	8.66689	8.07987	-0.201753	-0.497553	-0.94514	-0.703644	-0.587022	0.0337301	0.123066
Tiam2	24001	24001	5.21743	5.10962	5.65308	5.39112	4.52456	4.38348	5.15993	4.95664	5.34281	4.75615	-0.692866	-0.726141	-0.493151	-0.434475	-0.586658	0.00390471	0.0805302
Gbp6	229900	229900	10.1117	10.1215	10.0993	9.86034	9.83454	9.57435	9.13088	9.30751	10.0482	9.46182	-0.27712	-0.547179	-0.968377	-0.552838	-0.586379	0.0260775	0.116207
C030039L03Rik	112415	112415	8.00868	8.21136	8.18816	8.74014	7.41802	7.60803	7.65097	8.12583	8.28708	7.70071	-0.590657	-0.603331	-0.537189	-0.614311	-0.586372	5.44488e-05	0.0393345
C130071C03Rik	320203	320203	8.92533	9.35028	9.5861	8.14868	8.47994	8.68883	8.52151	7.9748	9.0026	8.41627	-0.445393	-0.661452	-1.06459	-0.173883	-0.586329	0.0525551	0.140555
2610036D13Rik	75425	75425	8.19905	8.31743	8.11272	8.1042	7.77184	7.98283	7.78768	6.84788	8.18335	7.59756	-0.427215	-0.334599	-0.325039	-1.25632	-0.585793	0.0798859	0.163563
Tmem88b	320587	320587	7.01451	7.0883	6.9841	7.27765	6.90142	6.38538	6.278	6.45659	7.09114	6.50535	-0.11309	-0.702914	-0.7061	-0.821061	-0.585791	0.0351849	0.124478
Glb1l	74577	74577	4.96419	5.24319	5.10336	4.60253	4.67249	4.14763	4.41634	4.33408	4.97832	4.39264	-0.291699	-1.09556	-0.68702	-0.268447	-0.585681	0.0576603	0.145496
Naa16	66897	66897	7.17117	7.37286	7.15816	6.83446	7.00557	6.75352	6.35307	6.08185	7.13416	6.54851	-0.165598	-0.619333	-0.805086	-0.752607	-0.585656	0.0274905	0.116954
AA415398	433752	433752	5.5399	7.13803	6.84861	6.5293	5.77806	5.65681	5.72472	6.5537	6.51396	5.92832	0.238161	-1.48121	-1.1239	0.0243939	-0.585638	0.25981	0.268066
Mdn1	100019	100019	10.7624	10.0448	10.4315	10.0324	10.3449	9.43532	10.0966	9.05207	10.3178	9.73223	-0.417465	-0.609479	-0.334916	-0.980294	-0.585539	0.0266341	0.116954
Pdzrn4	239618	239618	7.33984	6.8296	7.72315	7.30136	6.82919	6.55668	7.04984	6.41681	7.29849	6.71313	-0.510651	-0.272921	-0.673307	-0.884555	-0.585358	0.0201388	0.10818
Cdh7	241201	241201	3.69014	2.76867	4.3589	4.09044	2.93158	2.72518	2.58398	4.32696	3.72704	3.14193	-0.758558	-0.0434914	-1.77492	0.236521	-0.585113	0.283115	0.279344
Tnfrsf4	22163	22163	5.1908	5.34416	4.92025	5.63773	4.88519	4.78575	4.71587	4.36925	5.27324	4.68902	-0.30561	-0.558413	-0.204376	-1.26848	-0.584219	0.0929151	0.172255
Bmp2	12156	12156	5.49749	6.70549	6.03155	4.74364	4.60839	5.21118	5.40812	5.41532	5.74454	5.16075	-0.889097	-1.49431	-0.623438	0.67168	-0.583791	0.290854	0.282796
Ccdc137	67291	67291	9.21301	9.07258	9.30156	9.15683	9.04154	8.39553	8.30947	8.66444	9.186	8.60274	-0.171478	-0.677046	-0.992088	-0.492394	-0.583251	0.0425555	0.131035
Serf2	378702	378702	11.8643	12.168	12.142	12.3072	11.5478	11.7118	11.5897	11.2996	12.1204	11.5372	-0.316444	-0.456186	-0.55231	-1.00767	-0.583153	0.0299389	0.119606
Pds5a	71521	71521	8.62412	8.02575	8.40334	7.34319	8.20014	7.85539	7.66696	6.34206	8.0991	7.51614	-0.423977	-0.170357	-0.73638	-1.00113	-0.58296	0.0486746	0.136981
Smpdl3a	57319	57319	10.5187	10.9886	10.8078	11.0079	10.1043	10.5013	9.8678	10.5181	10.8308	10.2479	-0.414427	-0.487337	-0.939957	-0.48983	-0.582888	0.0167738	0.103945
Nckap1l	105855	105855	5.03509	5.32441	5.50175	5.38333	4.57129	4.90189	4.45226	4.99192	5.31114	4.72934	-0.463794	-0.422523	-1.0495	-0.391409	-0.581805	0.0339186	0.123494
Rnf122	68867	68867	10.2959	10.0301	10.5448	10.0613	9.91557	9.61749	9.98161	9.09088	10.233	9.65139	-0.380297	-0.412597	-0.563237	-0.970377	-0.581627	0.0232834	0.111937
Mllt11	56772	56772	9.62661	10.0544	9.75535	9.62568	9.07415	9.18097	9.07344	9.40958	9.76552	9.18454	-0.552464	-0.873471	-0.681903	-0.216101	-0.580985	0.0246414	0.114847
Sphkap	77629	77629	3.73889	4.76561	4.24513	5.05659	3.48495	3.65835	3.49068	4.85104	4.45155	3.87125	-0.253941	-1.10726	-0.75445	-0.205553	-0.580302	0.0738838	0.159382
Scn8a	20273	20273	8.25935	8.69761	9.11659	8.60228	8.20823	8.32222	7.96692	7.86101	8.66896	8.08959	-0.0511227	-0.375395	-1.14967	-0.741275	-0.579367	0.0918372	0.171716
Camk2a	12322	12322	6.72774	6.30609	6.62621	6.75188	6.42518	5.79392	6.20203	5.67407	6.60298	6.0238	-0.302559	-0.512171	-0.424185	-1.07781	-0.579182	0.0432918	0.131636
Fam132a	67389	67389	5.87973	5.93603	6.05266	7.11235	5.93287	5.27902	5.38164	6.07091	6.24519	5.66611	0.0531448	-0.657005	-0.671017	-1.04144	-0.579079	0.085326	0.167135
Rtn4rl1	237847	237847	9.90513	9.85151	10.4186	9.88678	10.0718	9.48711	9.28397	8.90295	10.0155	9.43647	0.16672	-0.364401	-1.13465	-0.983827	-0.579039	0.148464	0.211058
Cst3	13010	13010	14.1014	14.2068	14.4092	14.1561	13.8002	13.8549	13.7304	13.1719	14.2184	13.6393	-0.301232	-0.351848	-0.678763	-0.984282	-0.579031	0.0356371	0.124661
Arsk	77041	77041	8.0501	8.47467	8.28517	8.68438	7.72439	7.8048	7.74485	7.90492	8.37358	7.79474	-0.325716	-0.669873	-0.540315	-0.779457	-0.57884	0.00955474	0.0912366
Exoc1	69940	69940	8.90324	8.86318	9.08061	9.40724	8.70558	8.31416	8.7252	8.19598	9.06357	8.48523	-0.19766	-0.549026	-0.355415	-1.21126	-0.578341	0.0807276	0.164074
Adc	242669	242669	6.1043	6.24589	6.96047	6.61877	5.54564	6.01529	5.50535	6.5523	6.48236	5.90465	-0.55866	-0.230604	-1.45512	-0.0664674	-0.577712	0.159116	0.216445
Sfrs12	218543	218543	7.95258	8.07495	8.11397	7.96019	7.83707	7.53267	6.99304	7.42883	8.02542	7.4479	-0.115509	-0.542283	-1.12093	-0.531351	-0.577518	0.068103	0.154107
Ttc8	76260	76260	7.29608	7.24545	7.00421	7.03448	6.74914	6.66596	6.64928	6.20577	7.14505	6.56754	-0.546937	-0.579488	-0.354929	-0.828709	-0.577516	0.00955626	0.0912366
Zkscan3	72739	72739	8.64707	8.65795	8.59803	8.62011	8.44259	7.82621	8.11551	7.83	8.63079	8.05358	-0.204477	-0.831745	-0.482519	-0.790112	-0.577213	0.0292045	0.118901
Fah	14085	14085	5.97415	5.88582	6.15176	4.89887	5.56268	6.15176	4.64296	4.24475	5.72765	5.15054	-0.41147	0.265939	-1.50881	-0.654119	-0.577114	0.213438	0.245853
Ccnyl1	227210	227210	9.69609	9.61542	9.66219	10.3381	9.31608	8.9785	9.58297	9.12678	9.82796	9.25108	-0.380008	-0.636916	-0.0792143	-1.21137	-0.576877	0.0957709	0.17448
Abcc4	239273	239273	9.86477	9.83669	9.81709	8.90586	9.20851	8.93664	9.45375	8.51854	9.6061	9.02936	-0.656258	-0.900055	-0.363339	-0.387322	-0.576743	0.0198161	0.107857
Slc40a1	53945	53945	4.93818	4.82078	4.82245	4.84646	4.02847	4.09466	3.90855	5.09104	4.85697	4.28068	-0.909713	-0.726128	-0.913904	0.244578	-0.576292	0.129039	0.197765
Gtf2h2	23894	23894	8.19486	7.95484	7.51223	7.75668	7.77567	7.29761	7.35567	6.68529	7.85465	7.27856	-0.419197	-0.657232	-0.156556	-1.07139	-0.576094	0.0592292	0.14655
Rftn2	74013	74013	11.0345	10.8084	11.2146	11.4952	10.5991	10.7586	10.2695	10.6226	11.1382	10.5624	-0.435313	-0.0498792	-0.945127	-0.872676	-0.575749	0.069947	0.155511
AI464131	329828	329828	6.99347	7.42028	7.84399	7.74841	6.93562	6.83321	6.95729	6.97931	7.50154	6.92636	-0.0578551	-0.587067	-0.886696	-0.769099	-0.575179	0.0516265	0.13995
Akap9	100986	100986	8.07682	7.30791	7.87366	7.0648	7.27089	7.14579	7.14453	6.46684	7.5808	7.00701	-0.805932	-0.16212	-0.729133	-0.597963	-0.573787	0.0281799	0.117538
Myo6	17920	17920	11.8325	11.7602	11.9459	11.4948	11.228	11.4326	10.9386	11.1392	11.7584	11.1846	-0.604474	-0.327611	-1.00728	-0.35558	-0.573737	0.0355809	0.124661
Eda2r	245527	245527	12.2063	11.9825	12.0955	11.9058	11.6559	11.1276	11.3279	11.7845	12.0475	11.474	-0.550354	-0.854962	-0.767618	-0.12134	-0.573568	0.0394224	0.127997
Zfp322a	218100	218100	9.37844	9.14328	8.90447	9.58242	8.76309	8.70528	8.42827	8.81786	9.25215	8.67862	-0.615356	-0.437997	-0.476203	-0.764553	-0.573527	0.00450379	0.0805302
E130311K13Rik	329659	329659	5.66309	6.89163	5.57146	6.15674	5.47853	6.10298	5.32587	5.08212	6.07073	5.49737	-0.184566	-0.788652	-0.245595	-1.07462	-0.573357	0.0761317	0.161011
Efhb	211482	211482	3.04426	4.14838	3.03372	3.55892	2.31788	2.73663	2.74817	3.69014	3.44632	2.87321	-0.726378	-1.41175	-0.285546	0.131225	-0.573111	0.18069	0.228616
4930563E22Rik	75304	75304	6.26809	6.61734	6.57508	6.80511	6.33319	5.85608	6.24314	5.54461	6.56641	5.99425	0.0651	-0.761257	-0.331943	-1.2605	-0.572151	0.138129	0.204201
Cort	12854	12854	7.48651	6.93361	7.34427	6.71539	6.66518	6.30846	6.1797	7.04036	7.11995	6.54842	-0.821329	-0.625151	-1.16457	0.324968	-0.571521	0.171057	0.222957
Cabyr	71132	71132	5.56457	5.9986	6.14874	6.09615	5.05889	5.34108	5.35255	5.77337	5.95201	5.38147	-0.505674	-0.657517	-0.796191	-0.322775	-0.570539	0.0111899	0.0943756
Mecom	14013	14013	4.71294	4.57212	4.47813	4.94427	3.94581	3.97578	4.24397	4.26312	4.67686	4.10717	-0.767131	-0.596338	-0.23416	-0.681143	-0.569693	0.0166088	0.103945
Pnpt1	71701	71701	9.87184	9.09491	9.79193	9.58588	9.37049	8.34127	9.45007	8.90398	9.58614	9.01645	-0.501351	-0.753641	-0.341854	-0.681905	-0.569688	0.00865415	0.0910545
Vps41	218035	218035	8.44021	8.22834	8.83596	8.26527	7.95584	8.02887	7.81994	7.68699	8.44244	7.87291	-0.484369	-0.199474	-1.01601	-0.578278	-0.569534	0.04355	0.131982
Hdac9	79221	79221	8.23481	8.1455	8.41775	8.52952	7.56869	7.65872	7.86412	7.95939	8.3319	7.76273	-0.66612	-0.486779	-0.553631	-0.570137	-0.569167	0.000596853	0.0666867
E230008O15Rik	319862	319862	5.21655	4.98473	6.24193	3.66176	4.90832	4.35383	4.63217	3.93483	5.02624	4.45729	-0.308228	-0.630898	-1.60976	0.273062	-0.568955	0.244575	0.261561
Elmod1	270162	270162	5.65472	4.58114	5.10693	4.81207	4.86625	3.93643	4.45249	4.62396	5.03871	4.46978	-0.788466	-0.644709	-0.654446	-0.18811	-0.568933	0.0225848	0.110559
Zfp40	22700	22700	6.40358	6.59268	6.4512	5.53769	5.82198	6.03153	6.01793	4.8402	6.24629	5.67791	-0.581597	-0.56115	-0.433266	-0.697497	-0.568377	0.00184396	0.0762947
P2rx6	18440	18440	6.12228	5.89208	6.34028	5.87968	5.38168	5.38046	5.4676	5.73185	6.05858	5.4904	-0.740602	-0.511624	-0.872683	-0.147824	-0.568183	0.0372992	0.126061
2210403K04Rik	100042498	100042498	5.55778	5.57687	5.66595	6.58481	5.00408	4.96856	5.2894	5.85166	5.84635	5.27843	-0.553699	-0.608302	-0.376548	-0.73315	-0.567925	0.00460043	0.0805302
Gp5	14729	14729	4.34214	5.68899	5.2025	4.74651	4.41162	4.33339	4.07184	4.89161	4.99503	4.42712	0.0694858	-1.3556	-1.13066	0.145109	-0.567917	0.244031	0.261237
Ggta1	14594	14594	6.44673	5.39631	5.87767	5.23428	6.03263	4.78433	5.30839	4.55799	5.73875	5.17083	-0.414101	-0.611974	-0.569283	-0.676291	-0.567912	0.00202002	0.0762947
Ndp	17986	17986	8.99831	8.9135	8.6957	8.91436	8.69993	7.9428	8.17766	8.43019	8.88047	8.31264	-0.298384	-0.970705	-0.518037	-0.484169	-0.567824	0.0283983	0.117692
9530002K18Rik	77424	77424	3.71721	2.85733	2.3604	3.19597	2.68033	2.1925	2.58863	2.40009	3.03273	2.46539	-1.03688	-0.664821	0.228229	-0.795887	-0.567339	0.1322	0.199589
Fmn1	14260	14260	3.93567	4.34799	4.27716	3.89499	3.12696	3.80681	3.55756	3.69614	4.11395	3.54687	-0.808713	-0.541179	-0.719593	-0.198854	-0.567085	0.0245043	0.114847
Palm2	242481	242481	7.03535	6.72855	7.30149	7.06581	6.71875	6.21606	6.49965	6.4284	7.0328	6.46572	-0.316597	-0.512489	-0.801834	-0.637409	-0.567082	0.0115989	0.0945913
Pcdhb10	93881	93881	7.23204	7.58022	8.0074	6.99392	6.49314	7.04223	7.23195	6.77841	7.4534	6.88643	-0.738904	-0.53799	-0.775455	-0.215512	-0.566966	0.0214924	0.109491
Il6st	16195	16195	7.44846	7.93393	7.64835	7.73548	7.20593	7.33538	6.75589	7.20184	7.69156	7.12476	-0.242534	-0.598544	-0.892465	-0.533642	-0.566796	0.0238537	0.113246
Serinc3	26943	26943	9.9231	9.88198	10.0154	9.66513	9.40918	9.54178	8.89349	9.37547	9.87141	9.30498	-0.51392	-0.340197	-1.12193	-0.289654	-0.566425	0.0594955	0.146654
Klhl21	242785	242785	10.7345	10.0492	10.2224	10.3779	10.6046	9.73963	9.70024	9.0774	10.346	9.78046	-0.129914	-0.309539	-0.522187	-1.30049	-0.565532	0.115825	0.188647
D4Bwg0951e	52829	52829	7.60006	7.59955	8.03617	8.23905	7.16295	7.36252	6.82838	7.85956	7.86871	7.30335	-0.437116	-0.237032	-1.20779	-0.37949	-0.565356	0.0810309	0.164191
Sgsm2	97761	97761	9.38856	9.22007	9.92448	9.62528	8.68243	8.89978	9.54081	8.77396	9.5396	8.97425	-0.706125	-0.320288	-0.383664	-0.851321	-0.565349	0.0212575	0.109235
2900011O08Rik	67254	67254	8.25759	8.26876	8.92863	9.73145	7.8296	7.96496	7.88908	9.24193	8.79661	8.2314	-0.427991	-0.303791	-1.03955	-0.489522	-0.565213	0.0402688	0.12916
Dnm3os	474332	474332	3.26343	3.89727	4.09055	3.91992	3.03426	3.0658	2.93251	3.87789	3.79279	3.22761	-0.229167	-0.831469	-1.15804	-0.0420319	-0.565178	0.117709	0.189563
Mto1	68291	68291	8.01314	8.25582	8.06525	9.02619	7.6781	7.37058	7.36725	8.68401	8.3401	7.77498	-0.335038	-0.885238	-0.698005	-0.342189	-0.565118	0.0254628	0.115782
Zfc3h1	216345	216345	11.7956	11.9469	11.8068	11.4604	11.5039	11.3141	11.1129	10.8191	11.7524	11.1875	-0.291773	-0.632733	-0.6939	-0.641266	-0.564918	0.00870008	0.0910545
Abhd5	67469	67469	10.5831	10.4341	10.8835	10.8769	10.1933	10.0409	10.0079	10.2761	10.6944	10.1295	-0.389763	-0.393234	-0.87561	-0.600867	-0.564869	0.0160593	0.103256
E530001K10Rik	414123	414123	5.59288	4.91757	5.34049	5.20252	5.15668	4.38563	4.56699	4.68696	5.26336	4.69907	-0.436199	-0.531939	-0.773493	-0.515557	-0.564297	0.00446563	0.0805302
Mtrf1l	108853	108853	9.05874	8.77254	9.07181	9.33204	8.85179	8.45184	8.30665	8.37134	9.05878	8.4954	-0.206953	-0.320701	-0.765164	-0.960701	-0.56338	0.0513733	0.13986
Tpp1	12751	12751	11.1971	11.4153	11.4423	11.3851	10.5421	10.8604	10.5271	11.2577	11.36	10.7968	-0.655053	-0.554914	-0.91524	-0.127403	-0.563153	0.0413577	0.130399
Hmgcll1	208982	208982	5.69678	3.64028	3.46267	4.28564	3.7442	3.69306	3.93829	3.45901	4.27134	3.70864	-1.95258	0.0527813	0.475617	-0.826638	-0.562704	0.371555	0.318879
Ctnnal1	54366	54366	9.58505	9.68267	9.48514	9.56382	9.52474	8.98207	8.8621	8.69837	9.57917	9.01682	-0.0603075	-0.700595	-0.623038	-0.865457	-0.562349	0.0487006	0.136984
Acot11	329910	329910	6.83613	7.0837	7.11518	7.40936	6.53951	7.27141	6.07169	6.31607	7.11109	6.54967	-0.29662	0.18771	-1.04348	-1.09328	-0.561419	0.166945	0.220652
A330021E22Rik	207686	207686	4.57388	4.54618	4.54855	4.31173	3.90724	3.7067	3.86124	4.2596	4.49508	3.93369	-0.666632	-0.839486	-0.687309	-0.0521294	-0.561389	0.0483986	0.136689
Szt2	230676	230676	6.82954	7.14245	7.49651	7.73115	6.27382	6.5021	7.2638	6.91632	7.29991	6.73901	-0.55572	-0.640354	-0.232711	-0.814829	-0.560904	0.0193282	0.107201
1110006O24Rik	66123	66123	9.392	9.5157	9.54386	9.20348	9.2894	8.61655	8.97656	8.52976	9.41376	8.85307	-0.102596	-0.899152	-0.567298	-0.673722	-0.560692	0.0442336	0.132685
Ppp2r2b	72930	72930	7.64305	8.2095	8.1724	8.6674	8.04564	7.57648	7.29273	7.53516	8.17309	7.6125	0.402587	-0.633015	-0.879675	-1.13223	-0.560583	0.194654	0.235438
Idua	15932	15932	8.23701	8.43462	8.71188	9.0587	7.92308	8.11381	7.89674	8.26641	8.61055	8.05001	-0.313931	-0.320818	-0.815144	-0.79229	-0.560546	0.0281882	0.117538
Plekhg4	102075	102075	3.82674	4.42496	3.77444	3.97599	3.12561	3.10683	3.43428	4.09358	4.00053	3.44007	-0.701126	-1.31813	-0.340159	0.11759	-0.560457	0.161532	0.217685
B9d1	27078	27078	8.68142	7.92634	8.72333	8.26765	8.62072	7.38212	7.86943	7.48538	8.39968	7.83941	-0.0606938	-0.544221	-0.853901	-0.782268	-0.560271	0.0522042	0.140284
Ghr	14600	14600	6.72651	6.87532	6.88238	6.91492	6.30108	5.98358	6.32506	6.54896	6.84978	6.28967	-0.425427	-0.891743	-0.557328	-0.365963	-0.560115	0.0175556	0.105568
Tlr3	142980	142980	9.05261	9.05824	8.72221	8.95786	9.14615	8.26767	8.29649	7.84209	8.94773	8.3881	0.0935383	-0.790569	-0.425722	-1.11578	-0.559632	0.119827	0.190831
Camta2	216874	216874	8.1296	8.26561	7.96823	8.37666	7.50169	7.72567	7.43483	7.84063	8.18503	7.6257	-0.627914	-0.539945	-0.533398	-0.53603	-0.559322	0.000150515	0.0531435
Ikzf2	22779	22779	7.95919	8.5021	8.36594	7.85401	7.20459	7.80366	7.06626	8.37329	8.17031	7.61195	-0.754603	-0.69844	-1.29968	0.519282	-0.55836	0.241855	0.26014
BC024479	235184	235184	9.03125	8.76017	9.17187	9.02266	8.80097	8.45656	8.7943	7.70091	8.99649	8.43818	-0.230285	-0.303611	-0.377563	-1.32175	-0.558302	0.117489	0.189491
Fgf5	14176	14176	4.44749	4.47898	4.99932	4.97814	3.9572	4.10766	3.99231	4.61425	4.72598	4.16786	-0.490283	-0.371321	-1.00702	-0.36389	-0.558128	0.0351931	0.124478
Runx1t1	12395	12395	6.61372	7.21668	6.52467	6.3862	5.99764	6.29231	6.04249	6.17649	6.68532	6.12723	-0.616079	-0.924372	-0.482182	-0.209714	-0.558087	0.0329356	0.12281
BC065397	436230	436230	5.79116	5.54854	5.71993	6.29001	5.51758	4.92552	5.36339	5.31081	5.83741	5.27932	-0.273586	-0.623016	-0.356541	-0.979194	-0.558084	0.039156	0.127898
Sorbs1	20411	20411	8.48442	9.3082	8.78988	8.28517	8.05823	8.61534	7.92212	8.04231	8.71692	8.1595	-0.426189	-0.692853	-0.867764	-0.242863	-0.557417	0.0276608	0.116954
C630050I24Rik	78571	78571	3.32957	4.42116	3.57979	3.64463	3.37369	3.0747	3.28456	3.01269	3.74379	3.18641	0.0441174	-1.34646	-0.295237	-0.631936	-0.557379	0.157238	0.21531
Isca2	74316	74316	10.8791	11.0718	11.2304	10.7007	10.6607	10.4594	10.3315	10.202	10.9705	10.4134	-0.218388	-0.612383	-0.898935	-0.498738	-0.557111	0.0288384	0.118237
Enpp6	320981	320981	4.90883	5.21843	5.49619	5.54034	4.59862	4.93983	4.53992	4.85715	5.29095	4.73388	-0.310206	-0.278595	-0.956272	-0.683196	-0.557067	0.0410836	0.13003
Vsnl1	26950	26950	4.89907	5.29222	4.84543	6.24765	3.91921	4.8943	4.61689	5.62687	5.32109	4.76432	-0.97986	-0.39792	-0.228536	-0.620781	-0.556774	0.0415184	0.130474
Hsd3b7	101502	101502	5.44384	5.70896	5.86215	5.75194	5.08296	5.35457	4.73716	5.36606	5.69172	5.13519	-0.360874	-0.354395	-1.12499	-0.385888	-0.556537	0.0607436	0.148083
Dnaic1	68922	68922	7.02995	6.30195	7.33545	6.52449	6.20859	5.68691	6.55845	6.51289	6.79796	6.24171	-0.82136	-0.615036	-0.776997	-0.0116044	-0.556249	0.058764	0.146181
Nek8	140859	140859	7.77075	7.95331	7.59933	7.34535	7.43649	6.89336	7.26435	6.85041	7.66719	7.11115	-0.334262	-1.05995	-0.334989	-0.494945	-0.556036	0.0482305	0.136592
Rab30	75985	75985	6.02309	6.62996	5.7816	5.7319	5.45025	5.47106	5.05439	5.96725	6.04164	5.48574	-0.572837	-1.15891	-0.727212	0.23535	-0.555901	0.152523	0.21326
A830082K12Rik	320174	320174	8.32407	8.4828	8.33304	7.99689	7.80889	7.66988	8.19849	7.2384	8.2842	7.72891	-0.515183	-0.812929	-0.134549	-0.758497	-0.55529	0.0368927	0.125507
Mthfsd	234814	234814	6.98079	6.84278	7.36522	8.51026	6.24522	6.80386	6.91654	7.51257	7.42476	6.86955	-0.73557	-0.0389145	-0.448683	-0.997694	-0.555215	0.0735866	0.159122
Dbt	13171	13171	8.65828	9.06137	8.93761	9.03273	8.71596	8.49814	8.29042	7.96548	8.9225	8.3675	0.0576743	-0.563232	-0.647195	-1.06725	-0.555001	0.0966186	0.175037
Popdc3	78977	78977	3.62808	4.53633	3.64865	4.21611	3.51766	3.14686	2.83122	4.31465	4.00729	3.4526	-0.110425	-1.38947	-0.817425	0.098537	-0.554695	0.201628	0.2398
1110012D08Rik	73827	73827	12.8049	12.9498	12.8349	12.7791	12.5131	12.3847	12.264	11.9903	12.8422	12.288	-0.291828	-0.565111	-0.570811	-0.788791	-0.554135	0.0121624	0.096387
A430110N23Rik	269855	269855	6.94436	7.39831	7.38987	7.30071	6.87206	6.54712	6.31885	7.0796	7.25831	6.70441	-0.0722953	-0.851192	-1.07102	-0.221105	-0.553903	0.105389	0.181276
Ndufs1	227197	227197	11.0185	10.8457	11.118	11.5901	10.7206	10.7559	10.1809	10.7005	11.1431	10.5895	-0.297982	-0.0897225	-0.93711	-0.889651	-0.553616	0.0797891	0.163563
Cyp2j9	74519	74519	9.05257	9.52992	9.70887	9.10496	8.36455	9.01041	8.3714	9.43801	9.34908	8.7961	-0.688016	-0.519502	-1.33747	0.333052	-0.552983	0.20628	0.24272
Wdr17	244484	244484	6.36427	6.37389	6.33874	6.07689	5.69488	5.76337	5.71276	5.77442	6.28845	5.73636	-0.669382	-0.610523	-0.625988	-0.302462	-0.552089	0.00719822	0.0882083
41344	211147	211147	4.55983	4.581	4.71175	5.23868	4.18408	4.52021	3.96329	4.21744	4.77281	4.22126	-0.375744	-0.0607881	-0.748457	-1.02123	-0.551556	0.0788874	0.162907
Mocs2	17434	17434	8.2594	8.3985	8.61153	8.24019	7.77079	7.84582	7.82516	7.86199	8.37741	7.82594	-0.488616	-0.552679	-0.786366	-0.378205	-0.551467	0.00773366	0.0900825
Star	20845	20845	7.36896	7.40588	8.01325	7.89523	7.36912	7.31251	7.20745	6.59055	7.67083	7.11991	0.000159637	-0.0933688	-0.805804	-1.30467	-0.550921	0.172662	0.224075
Cenpt	320394	320394	8.79463	8.71886	9.40086	9.74885	8.67034	8.51709	8.53891	8.73549	9.1658	8.61546	-0.124284	-0.201772	-0.861946	-1.01336	-0.550339	0.0931659	0.172387
Pgbd1	319207	319207	4.94206	5.79007	5.76008	5.36722	4.9535	4.90288	4.33408	5.46841	5.46486	4.91472	0.011439	-0.887194	-1.426	0.101185	-0.550142	0.23127	0.254071
Eed	13626	13626	9.98836	9.6695	9.9725	9.39305	9.49312	8.94236	9.20942	9.17872	9.75585	9.2059	-0.495247	-0.72714	-0.763082	-0.214329	-0.549949	0.0225405	0.110559
Mog	17441	17441	4.07795	4.08828	4.80364	4.66803	3.55869	3.90106	3.62524	4.35406	4.40947	3.85976	-0.519252	-0.187221	-1.17839	-0.313963	-0.549707	0.0881998	0.168786
Nutf2	68051	68051	12.0533	11.8861	12.3409	12.3769	11.8624	11.5735	11.4213	11.6032	12.1643	11.6151	-0.190912	-0.312599	-0.919578	-0.773662	-0.549188	0.0524904	0.140555
Cx3cl1	20312	20312	10.1373	10.127	10.5121	9.82266	9.51692	9.81112	9.53842	9.536	10.1498	9.60061	-0.620341	-0.315861	-0.973674	-0.286668	-0.549136	0.041713	0.130502
Kcnj10	16513	16513	10.0842	11.5235	10.7186	11.7978	9.67813	11.2683	9.77307	11.2102	11.031	10.4824	-0.406088	-0.255173	-0.945515	-0.587636	-0.548603	0.034555	0.123982
Snx25	102141	102141	10.8712	10.8668	10.8393	10.9827	10.4085	10.4427	10.4155	10.0989	10.89	10.3414	-0.462633	-0.424072	-0.423756	-0.883817	-0.54857	0.0163342	0.103538
Gm11744	100038570	100038570	6.15709	6.59431	7.00921	6.7775	6.04166	6.29378	5.90692	6.10279	6.63453	6.08629	-0.115426	-0.300531	-1.10229	-0.674712	-0.548239	0.0867956	0.168077
Nrxn3	18191	18191	6.51628	6.99497	7.12095	6.49804	5.54706	6.74248	6.32449	6.32606	6.78256	6.23502	-0.969218	-0.252485	-0.796465	-0.171975	-0.547536	0.0694	0.155201
Nes	18008	18008	10.779	10.7749	10.8967	9.76901	10.1813	10.1292	10.2514	9.46785	10.5549	10.0074	-0.597764	-0.645699	-0.645366	-0.301162	-0.547498	0.00706257	0.0881831
Galk2	69976	69976	7.48019	7.54337	7.83632	7.98568	7.15585	6.9822	7.40139	7.11765	7.71139	7.16427	-0.324349	-0.561171	-0.434928	-0.86803	-0.54712	0.0186446	0.10628
Igfbp2	16008	16008	13.2338	13.2477	13.4998	13.7946	12.9009	13.16	12.9572	12.5713	13.444	12.8973	-0.332818	-0.0877238	-0.542641	-1.22326	-0.546612	0.110896	0.185283
Fbll1	237730	237730	6.56974	7.17156	6.89916	8.32699	6.52551	6.88982	6.48634	6.88051	7.24186	6.69554	-0.0442286	-0.28174	-0.412826	-1.44648	-0.546319	0.175817	0.225968
Dmd	13405	13405	11.391	11.3454	11.0202	11.1877	11.4127	10.6608	10.2927	10.3958	11.2361	10.6905	0.0216692	-0.684653	-0.7275	-0.791909	-0.545598	0.0642604	0.150927
Mcart6	67062	67062	10.8696	10.2367	10.5505	10.2229	10.1294	9.77144	10.2132	9.58449	10.4699	9.92462	-0.740239	-0.465216	-0.337364	-0.63842	-0.54531	0.00890624	0.0910545
Ildr2	100039795	100039795	9.28513	10.1543	9.73994	9.71818	9.04598	9.5095	9.14997	9.01264	9.72439	9.17952	-0.23915	-0.644786	-0.589973	-0.705545	-0.544863	0.0137534	0.0996082
Zufsp	72580	72580	8.94288	9.25111	9.19333	8.88264	8.82327	8.4895	8.18216	8.59572	9.06749	8.52266	-0.11961	-0.761614	-1.01118	-0.28692	-0.54483	0.0777791	0.162395
Ilkap	67444	67444	10.2059	10.0766	10.3394	10.5262	10.2897	9.98221	9.72794	8.96903	10.287	9.74221	0.083731	-0.0943959	-0.61147	-1.55713	-0.544816	0.235555	0.256708
N4bp2l1	100637	100637	7.4115	8.27728	8.13237	7.41653	6.78208	7.74491	7.3586	7.17409	7.80942	7.26492	-0.629422	-0.532372	-0.773765	-0.242443	-0.5445	0.0167155	0.103945
Slc12a9	83704	83704	9.36838	10.088	9.99894	9.86724	8.8834	9.47051	9.61944	9.17161	9.83063	9.28624	-0.484976	-0.61745	-0.379504	-0.695633	-0.544391	0.00443763	0.0805302
Cd109	235505	235505	11.0404	11.0363	10.9316	10.8397	10.3372	10.5302	10.2777	10.5255	10.962	10.4176	-0.703197	-0.506141	-0.653935	-0.31418	-0.544363	0.008347	0.0906624
Ifi27l2a	76933	76933	4.84627	4.16719	5.21526	7.15403	4.41716	5.57206	4.56062	4.65588	5.34569	4.80143	-0.429112	1.40487	-0.654648	-2.49815	-0.544261	0.544173	0.383966
Stoml1	69106	69106	6.92212	7.90253	7.67341	7.69707	6.8485	7.44372	7.10065	6.62584	7.54878	7.00468	-0.0736237	-0.458816	-0.572752	-1.07123	-0.544106	0.0772387	0.161891
Prpf4b	19134	19134	9.73062	9.63416	9.80392	9.52468	9.68755	8.85036	8.8893	9.09237	9.67335	9.1299	-0.0430666	-0.783802	-0.914622	-0.432312	-0.543451	0.0689377	0.154823
Gm10336	328186	328186	11.6102	11.2568	11.4245	10.9109	11.194	10.6423	10.7003	10.4932	11.3006	10.7574	-0.416201	-0.614548	-0.724238	-0.417711	-0.543174	0.00569046	0.0832028
Axin2	12006	12006	8.16468	8.29392	8.24224	8.41737	7.85531	7.96279	7.68842	7.44204	8.27955	7.73714	-0.309373	-0.331132	-0.553819	-0.975336	-0.542415	0.0391858	0.127898
Hnrnpa2b1	53379	53379	13.0293	13.2278	13.1241	12.7458	12.7481	12.3837	12.5109	12.3147	13.0318	12.4893	-0.281228	-0.844067	-0.613174	-0.431148	-0.542404	0.0208475	0.108716
Abcb1b	18669	18669	7.71559	6.42466	6.70824	6.37826	7.20443	6.18461	6.65039	5.018	6.80669	6.26436	-0.511156	-0.24005	-0.0578572	-1.36026	-0.542332	0.156325	0.214798
Invs	16348	16348	8.20562	8.25193	7.67832	7.75716	7.50026	7.75431	8.45104	6.01877	7.97326	7.4311	-0.705365	-0.497621	0.772721	-1.73839	-0.542163	0.370138	0.318097
Atp6v0a2	21871	21871	7.87938	8.21107	8.30344	7.26809	7.83605	7.31118	7.38296	6.96359	7.9155	7.37345	-0.0433263	-0.899888	-0.92048	-0.304495	-0.542047	0.0898088	0.170323
Proca1	216974	216974	5.46031	6.22619	6.26465	6.16659	6.05666	5.26843	6.08078	4.54425	6.02944	5.48753	0.596341	-0.95776	-0.183874	-1.62234	-0.541908	0.340976	0.305457
Gabrb3	14402	14402	8.31507	8.16563	8.38239	8.41998	7.63784	7.72764	7.54902	8.20446	8.32077	7.77974	-0.677235	-0.437988	-0.833366	-0.215513	-0.541025	0.0281854	0.117538
Mid1	17318	17318	4.91626	5.04003	6.0642	4.45366	4.65585	5.0423	4.74558	3.86709	5.11854	4.5777	-0.26041	0.00226939	-1.31863	-0.586569	-0.540834	0.154864	0.214184
Chml	12663	12663	10.4621	10.0569	10.4556	9.9986	10.0439	9.59301	9.73762	9.44005	10.2433	9.70364	-0.418207	-0.463897	-0.718001	-0.558555	-0.539665	0.00386721	0.0805302
Aga	11593	11593	9.79959	10.3209	10.2727	10.4023	9.48317	9.97045	9.29609	9.88779	10.1989	9.65937	-0.31642	-0.350427	-0.976636	-0.514538	-0.539505	0.0381036	0.126683
Ankrd12	106585	106585	7.66717	8.03578	8.0791	7.46637	7.15594	7.75412	7.30988	6.8707	7.81211	7.27266	-0.511232	-0.281657	-0.769229	-0.595673	-0.539448	0.0129494	0.0987312
Cbx1	12412	12412	6.28308	5.9548	6.414	6.35076	6.18363	5.57378	5.7013	5.38769	6.25066	5.7116	-0.0994482	-0.381024	-0.712706	-0.963075	-0.539063	0.0649076	0.151126
1110038F14Rik	117171	117171	9.92774	10.0013	10.5246	10.6306	9.70403	9.5256	9.55403	10.147	10.2711	9.73268	-0.223716	-0.47571	-0.970519	-0.483581	-0.538382	0.0410174	0.129889
Ift74	67694	67694	10.0461	9.25945	9.96188	9.72481	9.59765	8.95783	9.20544	9.07816	9.74806	9.20977	-0.448454	-0.301622	-0.75644	-0.64665	-0.538292	0.0130558	0.0988583
Mblac2	72852	72852	7.26874	7.4637	7.64835	6.84088	6.78763	6.88599	6.46814	6.92765	7.30542	6.76735	-0.481112	-0.577713	-1.18021	0.0867695	-0.538068	0.129731	0.198243
Wdr12	57750	57750	10.759	10.68	10.7516	10.7966	10.6233	10.0512	10.3934	9.76795	10.7468	10.209	-0.135726	-0.628829	-0.358206	-1.02866	-0.537855	0.0679169	0.153995
Cdadc1	71891	71891	6.8285	7.04539	7.13064	7.28675	6.62742	6.40478	6.57669	6.53123	7.07282	6.53503	-0.201087	-0.640618	-0.553946	-0.755525	-0.537794	0.0205259	0.108433
Ank3	11735	11735	9.09596	9.31246	9.1612	9.07434	8.54739	8.95759	8.19167	8.79614	9.16099	8.6232	-0.548566	-0.354866	-0.969531	-0.278201	-0.537791	0.0401928	0.129144
Ednrb	13618	13618	10.6428	10.9062	10.9592	10.4696	10.2396	10.4494	9.67126	10.4724	10.7445	10.2082	-0.403202	-0.456858	-1.28796	0.00275523	-0.536316	0.141929	0.206763
Gpd2	14571	14571	11.5284	11.3943	11.4199	11.5367	11.4642	10.9766	10.819	10.4755	11.4698	10.9338	-0.0642201	-0.417654	-0.600876	-1.06123	-0.535996	0.0815569	0.164375
1110034G24Rik	73747	73747	7.21693	7.77814	7.40836	7.61699	6.50497	7.05281	6.88516	7.43528	7.50511	6.96955	-0.711965	-0.725333	-0.523206	-0.181711	-0.535554	0.0241948	0.114115
Etfdh	66841	66841	11.2055	11.2216	11.4627	11.127	10.7904	11.1732	10.5718	10.3393	11.2542	10.7187	-0.415099	-0.0484357	-0.890881	-0.787671	-0.535522	0.0683304	0.154366
1700086O06Rik	73516	73516	6.8717	7.09044	7.78647	7.06316	7.20388	6.2536	7.12774	6.08493	7.20294	6.66754	0.332182	-0.836843	-0.658728	-0.978225	-0.535404	0.168696	0.221708
A530054K11Rik	212281	212281	6.47569	6.7105	6.71766	5.73803	6.03101	6.17563	6.07385	5.22009	6.41047	5.87514	-0.44468	-0.534867	-0.643819	-0.517932	-0.535325	0.000978652	0.0744135
Gpr123	52389	52389	7.36236	7.28877	7.09355	6.84775	6.92647	6.90699	5.80751	6.81056	7.14811	6.61288	-0.435883	-0.381778	-1.28605	-0.0371901	-0.535224	0.137087	0.20325
Rab32	67844	67844	9.38229	9.53284	9.57732	8.52601	9.21509	8.67215	8.6551	8.33553	9.25462	8.71947	-0.167208	-0.860695	-0.92222	-0.190472	-0.535149	0.0806622	0.164029
Iqcd	75732	75732	4.83572	4.55854	6.22881	5.57843	4.37685	4.90242	4.38675	5.39547	5.30037	4.76537	-0.458865	0.343884	-1.84206	-0.182959	-0.535	0.334553	0.302675
Vav3	57257	57257	10.8455	10.3455	10.6352	10.6015	10.76	9.73578	9.81211	9.98142	10.6069	10.0723	-0.0855411	-0.609676	-0.82308	-0.62004	-0.534584	0.0426676	0.131035
Rab38	72433	72433	7.12841	6.83199	6.48209	5.91585	6.95329	5.98416	5.99421	5.28857	6.58959	6.05506	-0.175118	-0.847834	-0.487882	-0.627282	-0.534529	0.0321219	0.121623
Emx2os	329078	329078	7.42606	7.77539	7.85535	7.25016	7.39227	7.10393	7.11044	6.56282	7.57674	7.04236	-0.0337833	-0.67146	-0.744911	-0.687347	-0.534375	0.0497782	0.13794
Tspyl5	239364	239364	9.02834	8.8503	8.74945	9.00492	8.49921	8.5435	8.21341	8.24305	8.90825	8.37479	-0.529134	-0.306807	-0.536042	-0.761871	-0.533464	0.0104889	0.0923128
Pnldc1	240023	240023	4.80063	5.0508	5.08352	5.26454	4.68174	4.66866	4.70769	4.00798	5.04987	4.51652	-0.118887	-0.382141	-0.375824	-1.25656	-0.533352	0.121373	0.191793
1600012H06Rik	67912	67912	9.22012	9.09847	9.07057	9.10426	8.84437	8.65108	8.37161	8.49401	9.12335	8.59027	-0.375755	-0.447388	-0.698957	-0.610245	-0.533086	0.00549579	0.0822441
Lztfl1	93730	93730	8.86147	8.66641	8.78856	7.76711	8.47227	7.94783	8.16651	7.36478	8.52089	7.98785	-0.389198	-0.718584	-0.622042	-0.402332	-0.533039	0.00731957	0.0884979
Kcna4	16492	16492	5.90307	5.97356	6.74442	6.30031	5.37286	5.37286	5.63426	6.40934	6.23034	5.69733	-0.530203	-0.6007	-1.11016	0.109028	-0.533009	0.122759	0.192707
Ankrd43	237761	237761	2.42173	5.27832	2.2777	2.46878	2.6255	2.5095	2.49307	2.6872	3.11163	2.57882	0.203772	-2.76881	0.215371	0.218426	-0.532811	0.526306	0.377661
Snx14	244962	244962	8.83091	8.63436	8.98934	9.10066	8.56977	8.50532	7.90048	8.44864	8.88882	8.35606	-0.261137	-0.129035	-1.08885	-0.652016	-0.53276	0.0904097	0.170789
Rabl5	67286	67286	10.0383	9.91165	10.334	10.6928	9.94802	9.37431	9.86191	9.66196	10.2442	9.71155	-0.0902324	-0.537336	-0.472057	-1.03081	-0.532608	0.0702827	0.155778
Tapbp	21356	21356	9.62561	9.51774	10.0274	10.0455	9.57732	9.59558	8.86049	9.05266	9.80404	9.27151	-0.0482831	0.0778455	-1.16688	-0.992803	-0.532529	0.193659	0.234735
Ak5	229949	229949	7.50249	8.33079	8.23815	7.90469	7.33664	7.96413	7.33082	7.21564	7.99403	7.46181	-0.165844	-0.36666	-0.907327	-0.689043	-0.532219	0.0484223	0.136689
Zrsr1	22183	22183	9.88937	9.88252	10.3802	9.61288	9.59854	9.89864	9.24326	8.89565	9.94124	9.40902	-0.290831	0.0161228	-1.13693	-0.717227	-0.532216	0.124606	0.194386
Paqr8	74229	74229	9.09882	9.59188	9.37237	9.55025	9.20609	9.22744	8.31453	8.74042	9.40333	8.87212	0.107265	-0.364437	-1.05783	-0.809826	-0.531208	0.130269	0.198623
Sez6l	56747	56747	9.68292	9.9547	10.2497	9.72755	9.00652	9.655	9.665	9.17195	9.9037	9.37462	-0.676402	-0.299698	-0.584651	-0.555595	-0.529086	0.00721067	0.0882083
Lrig1	16206	16206	12.0324	12.2777	12.2201	12.0881	11.7778	11.8864	11.6717	11.1663	12.1546	11.6255	-0.25462	-0.391245	-0.548374	-0.921828	-0.529017	0.0349306	0.124427
D3Ertd751e	73852	73852	6.9237	7.00759	6.99779	7.79987	6.67696	6.51966	6.92306	6.4933	7.18224	6.65324	-0.246746	-0.487934	-0.0747281	-1.30657	-0.528994	0.147726	0.210603
1600014C10Rik	72244	72244	8.42926	8.64244	8.61277	8.48161	8.18249	8.04	7.7335	8.09519	8.54152	8.01279	-0.246772	-0.602444	-0.879273	-0.386417	-0.528727	0.0312501	0.120671
Zdbf2	73884	73884	5.70962	3.99236	4.07795	4.23703	4.14093	4.03264	4.00323	3.72525	4.50424	3.97551	-1.56869	0.0402852	-0.0747169	-0.511776	-0.528724	0.244797	0.261633
Zfp551	619331	619331	5.57206	5.28697	5.49474	5.64076	5.28697	4.9519	4.51794	5.12569	5.49863	4.97062	-0.285088	-0.335077	-0.976803	-0.515073	-0.52801	0.044005	0.132457
Ormdl3	66612	66612	10.6292	11.0863	11.2177	10.3732	10.3592	10.8005	10.2633	9.77331	10.8266	10.2991	-0.26994	-0.285791	-0.95447	-0.599845	-0.527511	0.0467795	0.135172
Micall2	231830	231830	6.43611	6.74967	7.02968	7.40578	6.86659	6.07793	7.26882	5.29827	6.90531	6.3779	0.430478	-0.671735	0.239133	-2.10751	-0.527409	0.4295	0.341179
Gspt2	14853	14853	7.55172	7.4233	7.34261	7.9718	6.69598	6.71292	7.50647	7.2649	7.57236	7.04506	-0.855741	-0.710383	0.163854	-0.706901	-0.527293	0.108597	0.184051
Tdo2	56720	56720	5.21118	5.33631	5.59703	4.39991	4.93365	4.9878	3.80945	4.70476	5.13611	4.60892	-0.277531	-0.348505	-1.78758	0.304859	-0.527189	0.321343	0.296159
2610203C20Rik	100042464	100042464	8.14035	8.78731	8.77272	7.76493	7.34357	7.94662	8.33873	7.72771	8.36633	7.83916	-0.796781	-0.840694	-0.433992	-0.0372214	-0.527172	0.0668049	0.152946
Cyp4f13	170716	170716	5.65421	6.58376	6.15389	6.55145	5.55937	5.55444	5.18938	6.53184	6.23583	5.70876	-0.0948408	-1.02932	-0.964506	-0.0196057	-0.527069	0.14806	0.210888
Tia1	21841	21841	10.4454	10.2986	10.1873	9.7102	10.29	9.6929	9.92921	8.62287	10.1604	9.63374	-0.15541	-0.605736	-0.258107	-1.08733	-0.526645	0.0873484	0.168144
Sparc	20692	20692	12.9037	12.9502	13.2594	12.9174	12.6917	12.689	12.3902	12.154	13.0077	12.4812	-0.212	-0.261217	-0.869163	-0.763441	-0.526456	0.052692	0.140679
Nit2	52633	52633	8.62469	8.96789	8.76917	8.91801	8.54303	8.72481	8.63496	7.27329	8.81994	8.29402	-0.081663	-0.243082	-0.13421	-1.64473	-0.525921	0.254794	0.265448
Zfp750	319530	319530	6.08215	5.6796	6.28672	6.08037	5.18663	5.83718	5.24026	5.76155	6.03221	5.50641	-0.895517	0.157576	-1.04646	-0.31882	-0.525805	0.153413	0.213609
Kcnj13	100040591	100040591	3.94641	3.81293	4.15974	3.67181	3.57214	3.65428	2.95677	3.30464	3.89772	3.37196	-0.374274	-0.158651	-1.20298	-0.367169	-0.525768	0.107529	0.183136
Mterfd1	66410	66410	9.73998	9.92229	9.93027	9.5065	9.49888	9.41256	9.1608	8.92388	9.77476	9.24903	-0.2411	-0.509725	-0.769473	-0.58262	-0.525729	0.0172022	0.104723
Neurl4	216860	216860	8.88186	8.91102	8.96391	9.04678	8.23256	8.48028	8.75297	8.23493	8.95089	8.42518	-0.649294	-0.430739	-0.21094	-0.811853	-0.525707	0.0276507	0.116954
Hars2	70791	70791	7.61915	7.37926	7.27253	7.24852	7.31001	7.08862	6.97368	6.04683	7.37986	6.85479	-0.309133	-0.290632	-0.298858	-1.20169	-0.525079	0.102354	0.179442
Slc22a17	59049	59049	11.138	10.5818	11.1138	10.6038	10.3731	10.435	10.5515	9.9779	10.8594	10.3344	-0.764917	-0.14681	-0.562343	-0.625913	-0.524996	0.0289772	0.118492
Kif1c	16562	16562	7.75464	7.90853	8.09122	8.0805	7.46662	7.36567	7.40105	7.50162	7.95872	7.43374	-0.288012	-0.542857	-0.690174	-0.578882	-0.524981	0.00854143	0.0910421
Rnase10	75019	75019	3.3974	3.42008	3.57064	3.67781	3.21625	3.15877	3.11538	2.47872	3.51648	2.99228	-0.181149	-0.261309	-0.455253	-1.1991	-0.524202	0.109179	0.184302
Pptc7	320717	320717	10.8697	10.9062	10.9942	11.036	10.69	10.358	10.1442	10.5174	10.9515	10.4274	-0.179663	-0.548156	-0.850027	-0.518581	-0.524107	0.0314985	0.121102
Pnkd	56695	56695	7.20647	7.15422	7.29365	9.06911	6.7571	7.19982	6.71941	7.95384	7.68086	7.15754	-0.449374	0.0455958	-0.57424	-1.11528	-0.523324	0.115717	0.188647
Uimc1	20184	20184	7.89687	7.71332	7.94698	6.96549	7.70646	7.50002	7.46502	5.7585	7.63067	7.1075	-0.190416	-0.213294	-0.48196	-1.20699	-0.523165	0.114728	0.187938
Cspg5	29873	29873	11.3642	11.9714	11.7029	11.8633	10.5915	11.7052	11.7712	10.7434	11.7255	11.2028	-0.772791	-0.266144	0.0683546	-1.11996	-0.522634	0.141787	0.206763
Zfp458	238690	238690	5.921	5.89055	5.63017	4.66913	4.96766	4.97861	5.25162	4.82311	5.52771	5.00525	-0.953341	-0.911938	-0.378549	0.153983	-0.522461	0.138788	0.204661
Tnfrsf18	21936	21936	7.38045	6.37713	6.61995	7.59002	7.2384	6.13808	6.86108	5.64197	6.99189	6.46988	-0.142057	-0.239048	0.241127	-1.94805	-0.522007	0.361926	0.314759
Wdr41	218460	218460	9.40288	9.45025	9.52637	9.34442	9.18467	9.10427	9.04451	8.30269	9.43098	8.90903	-0.218213	-0.345985	-0.481859	-1.04173	-0.521947	0.0636921	0.150472
Ccdc130	67736	67736	6.70667	7.17167	7.22596	7.22881	6.3297	6.94362	6.69178	6.28057	7.08328	6.56142	-0.376974	-0.228052	-0.534182	-0.948236	-0.521861	0.0436934	0.132132
Sesn2	230784	230784	8.52326	8.47326	8.61545	7.89729	7.73137	7.94647	7.89804	7.84865	8.37731	7.85613	-0.791889	-0.526787	-0.717414	-0.0486392	-0.521182	0.0525222	0.140555
Bmp1	12153	12153	7.87907	8.4364	8.08725	8.90384	7.37179	7.76948	7.80305	8.27766	8.32664	7.8055	-0.507279	-0.666912	-0.2842	-0.626181	-0.521143	0.00899785	0.0910545
1700048O20Rik	69430	69430	6.69276	6.93769	7.20794	5.27028	6.5307	5.6793	5.76215	6.05202	6.52717	6.00604	-0.162063	-1.25838	-1.4458	0.781736	-0.521127	0.388838	0.325841
Wsb1	78889	78889	12.0747	12.1922	11.8718	11.5832	11.8651	11.3247	11.2795	11.1687	11.9305	11.4095	-0.209549	-0.867536	-0.592313	-0.414487	-0.520971	0.0334689	0.122837
Erap1	80898	80898	5.7047	5.79835	5.28114	5.04551	5.07994	4.97467	5.57192	4.12045	5.45742	4.93674	-0.624759	-0.82368	0.290783	-0.92506	-0.520679	0.157355	0.215396
Angpt1	11600	11600	6.46728	6.25684	5.96872	5.58551	5.95068	5.43295	5.70642	5.10664	6.06959	5.54917	-0.516601	-0.823898	-0.262303	-0.47888	-0.52042	0.0204848	0.108405
Ino80c	225280	225280	10.4147	10.4375	10.7116	10.6027	10.1423	9.97254	10.09	9.88085	10.5416	10.0214	-0.272428	-0.464919	-0.621539	-0.721864	-0.520187	0.0130767	0.0988583
Atrx	22589	22589	9.55083	9.22974	9.25006	8.64234	9.11553	8.77715	8.65745	8.04279	9.16824	8.64823	-0.435302	-0.452584	-0.592613	-0.599553	-0.520013	0.00130956	0.0762699
Filip1l	78749	78749	3.09952	2.93344	2.46878	2.64255	2.07309	2.37219	2.14101	2.47801	2.78607	2.26608	-1.02643	-0.56125	-0.327762	-0.164538	-0.519995	0.0693021	0.155194
Gm10421	100038689	100038689	7.73427	7.53709	7.14254	7.89674	7.30215	7.43013	6.85108	6.64824	7.57766	7.0579	-0.432122	-0.106968	-0.291458	-1.24851	-0.519764	0.131042	0.198984
Nr6a1	14536	14536	4.33711	5.07244	4.64944	4.66072	4.22395	3.76845	4.25444	4.39428	4.67993	4.16028	-0.113153	-1.30398	-0.394997	-0.26644	-0.519643	0.147565	0.210539
Mgmt	17314	17314	8.64591	8.34107	8.55882	8.50547	8.07136	8.08914	7.94358	7.8689	8.51282	7.99325	-0.574548	-0.25193	-0.615231	-0.636567	-0.519569	0.0103769	0.0919931
Smpd2	20598	20598	8.43722	8.75107	8.94011	8.9956	8.44205	7.83058	8.47186	8.30205	8.781	8.26163	0.00482853	-0.920495	-0.468257	-0.693545	-0.519367	0.0784506	0.162778
2900006K08Rik	72873	72873	6.37649	7.42456	6.64745	6.53119	6.388	6.63668	6.49879	5.37908	6.74492	6.22564	0.0115083	-0.787881	-0.14866	-1.15211	-0.519286	0.152884	0.213372
Ptpn13	19249	19249	6.66944	7.15373	6.96978	6.90989	6.50328	6.51103	6.75025	5.86121	6.92571	6.40644	-0.166167	-0.642696	-0.219526	-1.04868	-0.519267	0.0862733	0.16768
X99384	27355	27355	11.5543	11.2029	11.5618	10.8927	11.352	10.8734	10.2552	10.6559	11.3029	10.7841	-0.202302	-0.329542	-1.30659	-0.236876	-0.518827	0.144067	0.208011
Cxcr2	12765	12765	2.78541	2.81278	4.38786	2.9079	2.57244	2.95881	2.33016	2.95881	3.22349	2.70505	-0.212971	0.146023	-2.0577	0.0509084	-0.518435	0.391195	0.326647
Speg	11790	11790	7.16751	7.24317	7.38106	7.7828	6.93952	6.94506	6.92841	6.68782	7.39364	6.8752	-0.22799	-0.298106	-0.452657	-1.09498	-0.518433	0.0789594	0.162911
Gpr137	107173	107173	8.9311	9.14434	9.0068	9.48083	8.72911	8.567	8.7477	8.44604	9.14077	8.62246	-0.201993	-0.577334	-0.259103	-1.03479	-0.518306	0.0728847	0.158388
Pcca	110821	110821	8.60527	9.02732	8.93419	9.26871	8.27793	8.60422	8.58474	8.2955	8.95887	8.4406	-0.327337	-0.423096	-0.349447	-0.973218	-0.518275	0.0428724	0.131152
Atp8b2	54667	54667	9.09517	9.3444	9.33476	9.27809	9.02028	8.76922	8.28124	8.90966	9.26311	8.7451	-0.0748914	-0.575181	-1.05352	-0.368428	-0.518005	0.0865004	0.167868
4632415L05Rik	70808	70808	7.05574	7.18646	7.11581	7.22597	7.04347	6.86537	6.43727	6.16617	7.14599	6.62807	-0.0122686	-0.321084	-0.678542	-1.0598	-0.517924	0.105964	0.1819
4930422G04Rik	71643	71643	6.96722	6.98013	7.18913	7.35255	6.52901	6.68146	6.94039	6.2676	7.12226	6.60462	-0.438207	-0.298665	-0.248737	-1.08495	-0.51764	0.0751885	0.160309
Bat5	193742	193742	8.7038	9.03673	9.04285	9.76412	8.82432	8.28961	8.27524	9.08932	9.13687	8.61962	0.120516	-0.74712	-0.767605	-0.674794	-0.517251	0.0939577	0.173053
Scai	320271	320271	7.32826	7.47399	7.60684	6.85843	6.89793	6.81241	6.88292	6.6053	7.31688	6.79964	-0.430335	-0.661578	-0.723918	-0.253132	-0.517241	0.0174626	0.105542
Lrrc42	77809	77809	10.9259	10.7065	11.1191	10.6584	10.6111	10.4065	10.6533	9.67026	10.8525	10.3353	-0.314722	-0.300017	-0.465803	-0.988138	-0.51717	0.0491689	0.13737
Jakmip3	74004	74004	4.37522	5.36177	4.10766	5.14084	3.83345	3.9008	4.06411	5.11849	4.74637	4.22921	-0.541771	-1.46096	-0.0435463	-0.0223456	-0.517156	0.222143	0.24953
Taf4b	72504	72504	7.29183	6.99422	7.25622	6.44942	7.06365	6.22294	6.75947	5.87782	6.99792	6.48097	-0.22818	-0.771276	-0.496744	-0.571605	-0.516951	0.0192974	0.107099
Akap8l	54194	54194	7.96125	9.30006	9.06771	8.68514	8.06854	8.44002	8.71371	7.72433	8.75354	8.23665	0.107291	-0.86004	-0.353998	-0.960818	-0.516891	0.127252	0.19656
Slc16a14	71781	71781	6.50662	7.74801	7.44816	7.38671	7.24715	6.66501	7.05659	6.05366	7.27238	6.7556	0.740527	-1.083	-0.391575	-1.33305	-0.516776	0.346579	0.307804
Omd	27047	27047	5.85577	3.92466	4.54497	3.31256	3.96189	3.73929	3.60884	4.26177	4.40949	3.89295	-1.89387	-0.18537	-0.936136	0.949213	-0.516542	0.453128	0.349573
Crebzf	233490	233490	8.91398	8.7394	8.65218	9.14787	8.8578	8.002	8.13731	8.39043	8.86336	8.34688	-0.0561848	-0.737396	-0.514871	-0.757448	-0.516475	0.0505204	0.138708
Lrp2bp	67620	67620	5.11888	4.66157	4.67793	4.76605	4.29716	4.01976	4.30592	4.53663	4.80611	4.28987	-0.821726	-0.641818	-0.372014	-0.229418	-0.516244	0.0302722	0.119709
Nphp1	53885	53885	8.08227	8.32755	8.46333	8.38492	8.07506	7.70072	8.05223	7.36511	8.31452	7.79828	-0.00721172	-0.626833	-0.4111	-1.01981	-0.51624	0.0922792	0.171946
Rsad2	58185	58185	8.31722	7.27127	8.02342	6.63978	7.91031	7.0237	7.27734	5.97563	7.56292	7.04675	-0.406911	-0.247561	-0.746084	-0.664153	-0.516177	0.0206576	0.108716
Cyr61	16007	16007	9.14566	9.84312	9.75689	9.38529	8.93737	9.51784	8.97898	8.63208	9.53274	9.01657	-0.208288	-0.325288	-0.777905	-0.753205	-0.516171	0.0385135	0.127089
Golga1	76899	76899	7.15553	7.50466	7.21607	6.71706	6.87703	6.69209	6.61608	6.34367	7.14833	6.63222	-0.278497	-0.812564	-0.599994	-0.373396	-0.516113	0.0229396	0.111133
Myo1e	71602	71602	6.31255	5.69056	6.23321	6.56545	6.22077	5.61944	5.0859	5.81128	6.20044	5.68435	-0.0917842	-0.0711224	-1.14731	-0.754163	-0.516096	0.145042	0.208691
Tex12	66654	66654	4.73142	4.37596	4.99212	4.38349	4.39933	3.94988	3.94507	4.12557	4.62075	4.10496	-0.332083	-0.426079	-1.04704	-0.257925	-0.515783	0.0646228	0.151091
Nhej1	75570	75570	6.77971	7.03689	6.83446	7.86186	6.54399	6.52068	6.67563	6.70956	7.12823	6.61246	-0.23572	-0.516216	-0.158825	-1.1523	-0.515765	0.106376	0.182114
St3gal6	54613	54613	7.70214	8.15101	8.2017	8.97074	7.41869	7.75517	7.77087	8.01928	8.2564	7.741	-0.283454	-0.395845	-0.430832	-0.951452	-0.515396	0.0404719	0.129274
Lpo	76113	76113	8.34921	9.26355	8.57597	10.3293	7.68027	9.02908	8.00901	9.7383	9.1295	8.61417	-0.668936	-0.234466	-0.566957	-0.590984	-0.515336	0.0126986	0.098063
Clcn7	26373	26373	6.4079	6.67719	6.6114	6.91027	6.22699	6.23367	6.25368	5.83127	6.65169	6.1364	-0.180907	-0.443516	-0.357724	-1.079	-0.515287	0.0781166	0.162662
Cd177	68891	68891	4.00364	3.96613	4.13083	4.09567	3.216	3.33886	3.26262	4.31784	4.04907	3.53383	-0.787641	-0.627273	-0.868207	0.222171	-0.515237	0.13226	0.199645
Stxbp3a	20912	20912	10.4028	10.6326	10.4704	9.96716	10.245	10.0581	9.9003	9.21097	10.3683	9.8536	-0.157844	-0.574515	-0.570083	-0.756181	-0.514656	0.0268406	0.116954
Bckdhb	12040	12040	9.95557	10.2567	10.6181	10.7409	10.0998	9.87343	10.0091	9.53145	10.3928	9.87845	0.144211	-0.383307	-0.60896	-1.20941	-0.514367	0.163861	0.218775
Fam5b	240843	240843	10.0894	10.0744	10.2787	10.2453	9.40022	9.87944	9.80293	9.5493	10.172	9.65797	-0.68917	-0.194986	-0.475806	-0.695953	-0.513979	0.0223469	0.110447
Pea15a	18611	18611	12.5271	12.6104	12.7831	12.7229	12.1722	12.2021	12.1123	12.1012	12.6609	12.1469	-0.35493	-0.408349	-0.670758	-0.621705	-0.513936	0.00706332	0.0881831
Atl1	73991	73991	5.48562	5.89267	5.29862	5.03744	4.90707	4.77835	5.19033	4.78316	5.42859	4.91473	-0.578542	-1.11432	-0.108295	-0.254279	-0.51386	0.104549	0.180695
Cyb5d2	192986	192986	8.91139	9.25025	9.17149	9.28808	8.45686	8.6365	8.52896	8.94363	9.1553	8.64149	-0.454525	-0.61375	-0.642529	-0.34445	-0.513814	0.0052189	0.081665
Serinc4	574418	574418	10.3517	10.4706	10.7294	10.2586	10.2252	10.0616	9.62088	9.8478	10.4526	9.93887	-0.126479	-0.408986	-1.1085	-0.410793	-0.513688	0.0912517	0.171373
1700029J07Rik	69479	69479	5.77609	6.85433	6.22957	5.70201	5.16613	6.02514	5.56034	5.7558	6.1405	5.62685	-0.609962	-0.829184	-0.669233	0.0537862	-0.513648	0.0778044	0.162405
Znrf1	170737	170737	10.5614	10.7108	10.8253	10.5429	10.3875	10.258	10.0538	9.88691	10.6601	10.1465	-0.173828	-0.452842	-0.771524	-0.656006	-0.51355	0.0295225	0.119307
Sema5a	20356	20356	6.92512	7.46538	7.17713	6.90747	6.25831	7.26646	6.81326	6.08298	7.11877	6.60525	-0.666807	-0.198919	-0.363862	-0.824489	-0.513519	0.036265	0.125102
Rnpc3	67225	67225	8.0881	8.23274	7.897	7.806	7.9742	7.46214	7.75001	6.78442	8.00596	7.4927	-0.113892	-0.7706	-0.146988	-1.02158	-0.513264	0.108801	0.184071
Zfp518	72672	72672	10.2102	9.90538	9.58555	9.1697	9.43645	8.81689	9.52941	9.03539	9.71771	9.20453	-0.773772	-1.08848	-0.0561401	-0.134307	-0.513176	0.132648	0.199974
Dbx2	223843	223843	3.55062	3.98066	3.93996	4.79617	3.25426	3.57044	3.34071	4.05041	4.06685	3.55396	-0.296362	-0.410218	-0.599247	-0.745753	-0.512895	0.014206	0.100419
Rsph10b2	75136	75136	4.57489	5.00561	5.48829	5.03436	4.49307	4.85258	4.25968	4.44714	5.02579	4.51312	-0.0818182	-0.153024	-1.2286	-0.587226	-0.512667	0.146888	0.210154
D6Wsu116e	28006	28006	10.1926	10.5549	10.4698	10.161	9.88181	10.0212	9.83506	9.58976	10.3446	9.83197	-0.31082	-0.533662	-0.634759	-0.571204	-0.512611	0.00535221	0.0822441
Bmper	73230	73230	11.7477	11.5949	11.482	11.1335	11.353	10.8473	10.9007	10.8072	11.4895	10.977	-0.394758	-0.747596	-0.581285	-0.32634	-0.512495	0.0125176	0.0973188
Slc35e2	320541	320541	12.2807	12.3851	12.1476	12.0276	11.7463	11.6738	11.8078	11.5633	12.2102	11.6978	-0.534375	-0.71126	-0.339832	-0.464246	-0.512428	0.00705123	0.0881831
Ephx1	13849	13849	11.8405	11.7041	12.0416	12.5798	11.1794	11.4714	11.4471	12.0199	12.0415	11.5294	-0.661091	-0.232779	-0.594488	-0.559926	-0.512071	0.0126706	0.098063
Wdr16	71860	71860	4.90547	4.50304	4.69616	4.60225	4.18878	3.92379	3.94625	4.59986	4.67673	4.16467	-0.716684	-0.579244	-0.749909	-0.00238321	-0.512055	0.0602563	0.147643
Trim11	94091	94091	7.5274	7.6626	7.54338	7.492	6.70968	7.48304	7.07057	6.91437	7.55635	7.04442	-0.817718	-0.179562	-0.472812	-0.577625	-0.511929	0.0304971	0.119736
Prss53	330657	330657	4.64723	4.44482	4.62609	5.85807	3.85861	4.59501	4.29874	4.7768	4.89405	4.38229	-0.788617	0.150197	-0.327356	-1.08127	-0.511761	0.154061	0.213962
Tpd52l1	21987	21987	9.62942	9.99488	9.90971	10.3976	9.3796	9.41612	9.55761	9.53131	9.98289	9.47116	-0.249826	-0.578764	-0.352101	-0.866247	-0.511734	0.0332664	0.122837
Zswim7	69747	69747	9.02349	9.04679	9.38764	9.86225	8.7936	9.02463	8.31256	9.14469	9.33004	8.81887	-0.229894	-0.0221566	-1.07508	-0.717561	-0.511173	0.120801	0.19148
Ces6	102022	102022	3.3625	3.67758	4.20504	3.86853	3.51107	3.14953	3.44424	2.96496	3.77841	3.26745	0.148572	-0.528058	-0.760797	-0.903566	-0.510962	0.115998	0.188647
Gng7	14708	14708	6.08283	7.12745	6.62103	6.77269	6.10453	6.44909	5.56578	6.44443	6.651	6.14096	0.0216969	-0.678359	-1.05525	-0.328256	-0.510043	0.114509	0.187722
AI593442	330941	330941	10.1372	9.48496	9.80599	10.2124	9.50274	8.92899	8.93537	10.2336	9.91015	9.40018	-0.634487	-0.555968	-0.870622	0.0211929	-0.509971	0.0741258	0.15969
Lpxn	107321	107321	3.81272	4.70841	4.06652	3.72174	3.41092	3.82414	3.99933	3.0359	4.07735	3.56758	-0.401794	-0.88427	-0.0671917	-0.685841	-0.509774	0.0640885	0.150749
Zfp558	72230	72230	4.95978	4.22039	4.75267	4.29735	4.44979	3.55804	4.24085	3.94415	4.55755	4.04821	-0.509999	-0.662353	-0.51182	-0.353195	-0.509342	0.00397487	0.0805302
Ss18l1	269397	269397	11.1293	11.4807	11.4932	10.9413	10.5018	11.1675	10.4575	10.8806	11.2611	10.7519	-0.627546	-0.313125	-1.03565	-0.0606728	-0.50925	0.0940524	0.17312
Tbc1d2b	67016	67016	9.98539	10.3672	10.4208	9.95075	9.81064	9.83767	9.60771	9.43138	10.181	9.67185	-0.174747	-0.529535	-0.813082	-0.519366	-0.509183	0.0299534	0.119606
Stx16	228960	228960	11.914	11.8725	12.0558	11.6198	11.6756	11.6064	11.1161	11.0274	11.8655	11.3564	-0.238404	-0.266042	-0.939673	-0.592374	-0.509123	0.0534967	0.141349
Rtn4	68585	68585	11.3847	10.6605	11.4677	10.2408	10.6597	10.3727	10.6875	9.99757	10.9384	10.4294	-0.724925	-0.287818	-0.780186	-0.243242	-0.509043	0.0367202	0.125416
Pcbd2	72562	72562	9.14363	9.64892	9.39767	10.7962	9.09928	8.88763	8.98437	9.97936	9.74661	9.23766	-0.0443504	-0.761291	-0.413304	-0.816859	-0.508951	0.0652679	0.151447
Luc7l	66978	66978	11.1736	11.1153	11.045	10.4794	11.002	10.6126	10.6008	9.56296	10.9533	10.4446	-0.171549	-0.502716	-0.444237	-0.916438	-0.508735	0.0455195	0.134083
Ppp1r2	66849	66849	9.61673	9.56306	9.48753	9.52342	9.56014	8.87209	8.86745	8.85637	9.54769	9.03901	-0.056595	-0.690975	-0.620084	-0.667048	-0.508675	0.0437474	0.132233
Tmem130	243339	243339	3.42954	5.47368	3.69484	4.12821	3.48249	4.02086	3.19651	3.9922	4.18157	3.67301	0.0529438	-1.45282	-0.498333	-0.136015	-0.508557	0.226171	0.251665
2700038G22Rik	67194	67194	7.54206	7.76328	6.51014	8.18243	7.86882	6.12811	7.32992	6.63786	7.49948	6.99118	0.326759	-1.63517	0.819781	-1.54457	-0.508299	0.480559	0.36075
Gm14964	100008567	100008567	8.59238	8.61657	8.87441	9.16111	8.33939	8.53689	8.00111	8.33431	8.81112	8.30293	-0.252986	-0.0796754	-0.873294	-0.826805	-0.50819	0.0853078	0.167135
Zfand2a	100494	100494	8.31409	8.78488	8.60329	8.79479	7.64787	7.87743	8.00803	8.93374	8.62426	8.11677	-0.666216	-0.907452	-0.595257	0.138945	-0.507495	0.109986	0.185082
Traf3ip2	103213	103213	8.72147	8.35474	8.64908	9.24322	8.56913	8.37197	7.8229	8.17926	8.74213	8.23582	-0.152338	0.0172294	-0.826185	-1.06396	-0.506314	0.146907	0.210154
Grm3	108069	108069	9.07052	9.2704	9.29256	9.71448	9.10968	8.6709	8.88088	8.66257	9.33699	8.83101	0.0391648	-0.599501	-0.411684	-1.05191	-0.505982	0.111069	0.185342
Fgf12	14167	14167	9.02941	9.06195	9.47223	9.10527	8.5296	8.69478	8.26551	9.15513	9.16721	8.66125	-0.49981	-0.367167	-1.20672	0.049852	-0.50596	0.148237	0.210974
Aplp2	11804	11804	13.1121	12.9815	13.2719	13.3219	12.8702	12.803	12.2949	12.6961	13.1718	12.666	-0.241924	-0.178504	-0.976949	-0.6258	-0.505794	0.0721862	0.157826
Ednra	13617	13617	7.09645	6.81873	6.79235	6.7601	6.73066	6.54878	5.89114	6.27405	6.86691	6.36116	-0.365791	-0.269947	-0.901205	-0.486047	-0.505747	0.0358023	0.124661
4930412F15Rik	242408	242408	6.31028	6.00992	6.54743	6.48386	5.91029	5.81096	5.86697	5.74098	6.33787	5.8323	-0.39999	-0.198955	-0.680457	-0.742877	-0.50557	0.0280772	0.117538
Gpr146	80290	80290	6.1027	6.70872	6.70305	6.91231	5.73458	6.73169	5.74644	6.19325	6.60669	6.10149	-0.368113	0.0229645	-0.956606	-0.719061	-0.505204	0.0988866	0.176715
Slc48a1	67739	67739	9.67141	9.9335	10.2335	9.53847	9.31941	9.5177	9.60673	8.91301	9.84422	9.33921	-0.352002	-0.415807	-0.626781	-0.625465	-0.505014	0.00574728	0.0832028
Dnali1	75563	75563	4.3821	4.27294	4.6994	5.33689	4.45864	4.11634	4.01975	4.07846	4.67283	4.1683	0.076543	-0.156598	-0.679644	-1.25843	-0.504532	0.187808	0.232519
Bend7	209645	209645	6.81856	6.82188	7.08111	6.57363	6.90343	6.48783	6.17218	5.71432	6.8238	6.31944	0.0848698	-0.334055	-0.908934	-0.859313	-0.504358	0.121727	0.191863
Cd2ap	12488	12488	7.90306	7.4632	7.24895	6.97982	7.64156	6.74621	6.6173	6.5737	7.39876	6.89469	-0.261493	-0.716988	-0.631647	-0.406115	-0.504061	0.016805	0.103945
Hcfc1r1	353502	353502	9.61601	10.4285	10.0658	11.8494	9.38575	9.8956	9.25148	11.4107	10.4899	9.98589	-0.230259	-0.532885	-0.814349	-0.43867	-0.504041	0.0252986	0.115782
5730494M16Rik	66648	66648	7.90216	7.84073	7.75271	8.50044	7.62067	7.3124	7.05111	7.99726	7.99901	7.49536	-0.281486	-0.528333	-0.701606	-0.503179	-0.503651	0.0099889	0.0918044
Etfa	110842	110842	11.8373	11.7057	11.9595	12.0874	11.7395	11.5325	11.4321	10.8716	11.8975	11.3939	-0.0977333	-0.173213	-0.527359	-1.21579	-0.503524	0.143045	0.207332
Abhd10	213012	213012	7.91115	7.55785	7.96	7.70768	7.6626	7.5176	7.21501	6.7291	7.78417	7.28108	-0.248545	-0.0402498	-0.744992	-0.978581	-0.503092	0.102956	0.179779
Arhgap12	75415	75415	8.02004	7.98142	8.2681	7.57601	7.59282	7.57288	7.48195	7.18652	7.96139	7.45854	-0.42722	-0.408536	-0.786157	-0.389488	-0.50285	0.0130612	0.0988583
Usp8	84092	84092	8.58319	8.86613	8.62345	9.12431	8.27804	8.4016	8.33525	8.17123	8.79927	8.29653	-0.305144	-0.464528	-0.288202	-0.953077	-0.502738	0.0479357	0.136426
1700019G17Rik	75541	75541	5.72931	6.3134	5.59571	4.92785	5.43274	5.55811	5.24688	4.31913	5.64157	5.13922	-0.29657	-0.75529	-0.348836	-0.608722	-0.502355	0.0189651	0.106551
Atp11a	50770	50770	10.9782	10.8921	11.0168	10.6581	10.8004	10.2776	10.3142	10.144	10.8863	10.3841	-0.177748	-0.614532	-0.70262	-0.514097	-0.502249	0.0221066	0.110115
1110001A16Rik	68554	68554	8.76686	8.87454	9.14251	9.39379	8.82436	8.48183	8.45465	8.40868	9.04442	8.54238	0.0574944	-0.392708	-0.687858	-0.985112	-0.502046	0.109069	0.184251
Gtf2h1	14884	14884	8.27144	8.87801	8.2303	8.17984	8.13071	7.74717	7.99197	7.68158	8.3899	7.88786	-0.140728	-1.13084	-0.238333	-0.498265	-0.502041	0.109564	0.184679
Gcdh	270076	270076	8.36587	8.74778	8.88702	8.72425	8.27328	8.30197	8.54446	7.5982	8.68123	8.17948	-0.0925925	-0.445809	-0.342557	-1.12605	-0.501752	0.107799	0.183216
Jup	16480	16480	8.51771	9.64906	8.68567	7.88738	8.80172	8.59491	8.18596	7.15042	8.68496	8.18325	0.284008	-1.05415	-0.499711	-0.736968	-0.501705	0.177082	0.226524
Lrrfip2	71268	71268	9.50984	9.66792	9.89248	9.9158	9.55733	9.38492	9.11092	8.92621	9.74651	9.24485	0.0474906	-0.282996	-0.78156	-0.989583	-0.501662	0.123038	0.192878
2310016G11Rik	69578	69578	4.93964	4.76179	5.60085	5.86406	4.77785	3.97298	5.10095	5.30846	5.29159	4.79006	-0.161794	-0.788806	-0.499902	-0.555604	-0.501527	0.0303979	0.119709
Nmnat1	66454	66454	6.61357	6.86182	6.67227	6.6209	6.17469	6.72043	6.3174	5.55195	6.69214	6.19111	-0.438882	-0.1414	-0.35487	-1.06895	-0.501026	0.0867277	0.168009
Car2	12349	12349	12.9765	12.9173	12.9206	13.2089	12.9375	12.41	12.0942	12.5775	13.0058	12.5048	-0.0390317	-0.507329	-0.826375	-0.631323	-0.501015	0.0580025	0.145704
Gm6297	622208	622208	4.43083	3.39452	3.9391	3.81332	3.59605	3.33116	3.29805	3.34972	3.89444	3.39375	-0.834776	-0.0633594	-0.641052	-0.463593	-0.500695	0.055543	0.14354
Ccdc57	71276	71276	4.60934	4.97634	5.54475	5.7228	4.33217	4.5231	5.01367	4.9819	5.21331	4.71271	-0.277171	-0.453244	-0.531083	-0.740895	-0.500598	0.0137538	0.0996082
Ndufs2	226646	226646	11.4787	11.3605	11.574	12.5134	11.2209	11.0437	10.9107	11.7488	11.7316	11.231	-0.257777	-0.316704	-0.663247	-0.764645	-0.500593	0.0282054	0.117553
1810030N24Rik	66291	66291	9.08481	9.46715	9.538	10.4556	8.64791	8.98486	8.90554	10.0049	9.63638	9.13581	-0.436901	-0.482292	-0.632462	-0.450637	-0.500573	0.00155452	0.0762947
Axl	26362	26362	9.1062	9.76301	9.51376	9.08504	8.74493	9.49105	8.15451	9.07527	9.367	8.86644	-0.361267	-0.271965	-1.35925	-0.00976661	-0.500563	0.189165	0.233017
Abca4	11304	11304	6.66733	5.99155	6.25782	6.23861	6.42113	5.35558	4.93146	6.44561	6.28883	5.78844	-0.246198	-0.635969	-1.32636	0.206999	-0.500381	0.22102	0.249059
Rb1cc1	12421	12421	8.95777	8.87159	9.05681	8.56374	8.5624	8.6232	8.49938	7.76357	8.86248	8.36214	-0.395369	-0.248389	-0.557433	-0.800168	-0.50034	0.0241265	0.114026
Zbtb48	100090	100090	6.11796	6.13252	6.33934	7.62838	5.94327	5.73498	5.59836	6.94208	6.55455	6.05467	-0.174686	-0.397543	-0.740984	-0.686296	-0.499877	0.0322937	0.121918
Maoa	17161	17161	10.2696	10.4778	10.4211	10.2179	10.2079	10.0594	9.69328	9.42712	10.3466	9.84691	-0.0617693	-0.418445	-0.72783	-0.790741	-0.499696	0.0581254	0.145704
Adamts16	271127	271127	4.53842	4.86225	3.93391	4.35626	4.14697	3.81083	3.58776	4.14697	4.42271	3.92313	-0.391453	-1.05142	-0.346153	-0.209297	-0.499581	0.0764905	0.161265
Dclk2	70762	70762	10.1716	10.6591	10.6582	10.1123	9.6981	9.97461	9.81675	10.1152	10.4003	9.90116	-0.473467	-0.684531	-0.841404	0.0028981	-0.499126	0.072578	0.158214
Shank3	58234	58234	8.14433	8.81662	8.8741	8.80493	7.85832	8.53068	7.93073	8.3242	8.66	8.16098	-0.286011	-0.28595	-0.943371	-0.480736	-0.499017	0.0486566	0.136981
Rnls	67795	67795	6.32828	6.02653	6.11105	5.12727	5.72365	5.72121	5.14296	5.01481	5.89828	5.40066	-0.604634	-0.305323	-0.968088	-0.112463	-0.497627	0.0759545	0.160885
Bai3	210933	210933	10.3867	10.3985	10.2164	10.0781	9.72153	10.0982	9.97336	9.29676	10.2699	9.77247	-0.66518	-0.300328	-0.243001	-0.781393	-0.497476	0.0333532	0.122837
1110054M08Rik	68841	68841	6.94241	7.334	6.86554	8.04545	6.32566	7.00586	5.8595	8.00652	7.29685	6.79938	-0.616749	-0.328136	-1.00605	-0.0389307	-0.497465	0.0951201	0.174087
Smcr7	237781	237781	12.3619	12.7161	12.7533	12.3387	12.1293	11.9371	12.0089	12.1053	12.5425	12.0451	-0.232603	-0.779034	-0.744412	-0.233448	-0.497374	0.0472968	0.135769
Erf	13875	13875	10.1979	10.1424	10.2268	10.0432	9.99956	9.8194	9.62164	9.18274	10.1526	9.65584	-0.198366	-0.322976	-0.605172	-0.860413	-0.496732	0.0439343	0.132383
Acadm	11364	11364	9.94658	10.4081	10.8761	11.2115	10.1461	10.127	9.93974	10.2431	10.6106	10.114	0.199529	-0.281048	-0.936396	-0.968391	-0.496576	0.175287	0.225521
Cbr4	234309	234309	10.1022	10.1047	10.3065	10.2042	9.86787	10.0992	9.08485	9.68124	10.1794	9.6833	-0.234357	-0.0055114	-1.22164	-0.522992	-0.496125	0.156804	0.215087
Slc39a13	68427	68427	7.65815	7.48965	7.97558	8.60177	7.38045	7.6313	7.08075	7.6482	7.93129	7.43518	-0.277698	0.141653	-0.894834	-0.953565	-0.496111	0.15443	0.214028
Rapgef3	223864	223864	8.20616	7.9287	8.17671	8.54348	7.67438	7.51072	8.28169	7.40469	8.21376	7.71787	-0.531777	-0.417982	0.10498	-1.13879	-0.495891	0.147292	0.2104
Akap2	11641	11641	10.7382	10.5015	10.4899	10.4142	10.3494	10.1415	10.1936	9.47647	10.5359	10.0402	-0.388859	-0.360005	-0.296291	-0.937777	-0.495733	0.0445276	0.132983
Decr2	26378	26378	6.95956	6.85056	7.65102	7.34429	7.10007	7.09806	6.03062	6.59395	7.20136	6.70567	0.140508	0.247497	-1.6204	-0.750341	-0.495685	0.338689	0.304605
Mkl2	239719	239719	6.76583	6.06993	6.51766	6.18491	6.24791	5.89071	6.10195	5.3156	6.38458	5.88904	-0.517911	-0.179219	-0.41571	-0.86931	-0.495537	0.0407432	0.129556
1500009C09Rik	76505	76505	8.426	9.50442	9.33054	9.18301	8.09317	9.20275	8.98694	8.17975	9.111	8.61565	-0.332829	-0.301669	-0.343605	-1.00326	-0.495342	0.0614128	0.148538
Mxd1	17119	17119	8.58262	8.75501	9.03363	8.77234	7.80341	8.7091	8.06716	8.58288	8.7859	8.29064	-0.779207	-0.0459128	-0.966472	-0.189465	-0.495264	0.113209	0.187077
Dctn1	13191	13191	8.85116	9.33588	9.3449	9.73636	8.46435	8.77153	8.93825	9.11415	9.31708	8.82207	-0.386808	-0.564353	-0.406649	-0.622207	-0.495004	0.00339606	0.0795968
Comtd1	69156	69156	8.84322	8.86741	9.30681	10.9467	8.85403	8.75924	8.87074	9.50036	9.49105	8.99609	0.0108151	-0.108174	-0.436067	-1.44639	-0.494954	0.231621	0.254263
Arhgef9	236915	236915	10.1491	10.3447	10.418	10.3725	9.56967	10.1322	9.70235	9.90126	10.3211	9.82637	-0.579437	-0.212552	-0.715631	-0.47122	-0.49471	0.0188172	0.10628
Tmem184c	234463	234463	10.5588	10.5941	10.8786	10.8417	10.3259	10.2142	9.86135	10.4962	10.7183	10.2244	-0.232871	-0.37991	-1.01724	-0.345537	-0.493888	0.0686265	0.15454
Sgce	20392	20392	7.85767	7.2318	7.52931	7.77874	7.38878	7.28051	6.559	7.19369	7.59938	7.10549	-0.468886	0.0487043	-0.970315	-0.585053	-0.493887	0.100365	0.177897
Cpped1	223978	223978	11.949	11.9335	11.9926	11.8414	11.323	11.3553	11.5818	11.4815	11.9291	11.4354	-0.625996	-0.578271	-0.410768	-0.359941	-0.493744	0.00456345	0.0805302
Il33	77125	77125	5.99709	7.91888	5.75287	6.16798	6.2553	7.08347	5.97638	4.54751	6.45921	5.96566	0.258209	-0.835409	0.223508	-1.62047	-0.493541	0.355929	0.31191
BC028528	229600	229600	5.46672	4.68955	5.45471	4.43984	5.15873	4.51304	4.92216	3.48281	5.0127	4.51919	-0.307987	-0.17651	-0.53255	-0.957031	-0.493519	0.0632978	0.150133
Catsper2	212670	212670	8.00151	8.36468	8.55698	8.03021	7.42481	8.37801	7.30947	7.86797	8.23835	7.74506	-0.576706	0.0133354	-1.24751	-0.162238	-0.49328	0.176543	0.226296
Fam195a	68241	68241	7.13323	7.28681	7.34779	8.29633	6.83366	6.99528	7.29784	6.96439	7.51604	7.02279	-0.299562	-0.291532	-0.0499487	-1.33195	-0.493247	0.1825	0.22989
Gstm7	68312	68312	8.54983	9.31088	8.67268	9.29445	8.18145	8.75131	8.22297	8.70032	8.95696	8.46401	-0.368383	-0.559574	-0.449715	-0.594132	-0.492951	0.00244545	0.0762947
Nfasc	269116	269116	10.4705	10.9091	11.2708	11.0223	9.94352	10.5102	10.5225	10.7253	10.9182	10.4254	-0.526981	-0.398913	-0.748371	-0.297073	-0.492835	0.0148557	0.101209
Eno3	13808	13808	6.4894	6.87343	6.87235	7.16439	6.56419	7.12601	5.46066	6.27896	6.84989	6.35746	0.0747868	0.252577	-1.41169	-0.885432	-0.492439	0.301406	0.287389
Pitpna	18738	18738	10.6634	10.5571	10.613	10.7596	10.2596	10.1806	10.1535	10.0299	10.6482	10.1559	-0.403816	-0.376486	-0.459468	-0.729644	-0.492354	0.00892691	0.0910545
Gadd45b	17873	17873	7.34385	8.26672	9.47209	8.6761	7.68964	8.40179	7.42952	8.26909	8.43969	7.94751	0.345782	0.135076	-2.04257	-0.407012	-0.492181	0.429696	0.341179
Rhpn1	14787	14787	6.19751	6.17814	6.6454	7.01271	6.07695	6.00091	5.80388	6.18517	6.50844	6.01673	-0.120558	-0.177237	-0.841515	-0.82754	-0.491713	0.0892814	0.16974
Ncam2	17968	17968	7.50235	7.69234	7.60452	7.29552	6.59054	7.27242	7.05348	7.21148	7.52368	7.03198	-0.911807	-0.419921	-0.551035	-0.0840368	-0.4917	0.0638644	0.15061
Atoh1	11921	11921	3.01168	3.04962	3.47615	3.25219	2.44225	2.68211	2.93552	2.7633	3.19741	2.70579	-0.569425	-0.367508	-0.540637	-0.488893	-0.491616	0.00159886	0.0762947
Chst10	98388	98388	7.90726	8.07431	8.10482	8.02592	7.30887	7.43257	7.83433	7.57023	8.02808	7.5365	-0.598385	-0.641734	-0.270489	-0.455688	-0.491574	0.00985622	0.0916695
Cdc37l1	67072	67072	9.98932	10.1657	10.2979	10.1231	10.0631	9.81575	9.54882	9.18251	10.144	9.65253	0.0737286	-0.349958	-0.749046	-0.940578	-0.491463	0.116883	0.188935
Scamp5	56807	56807	10.3124	10.6481	10.6261	10.1251	9.81086	10.2189	9.95724	9.75916	10.4279	9.93653	-0.501519	-0.429278	-0.668882	-0.365986	-0.491416	0.00486607	0.080736
Exosc7	66446	66446	10.6393	10.4982	10.3631	10.4509	10.9866	10.471	10.3431	8.18562	10.4879	9.99659	0.347294	-0.0271463	-0.0199993	-2.26531	-0.49129	0.471381	0.356952
Mpv17	17527	17527	9.05223	9.20082	9.43354	9.0705	8.83577	8.69648	8.62274	8.63953	9.18927	8.69863	-0.216469	-0.504339	-0.810795	-0.430974	-0.490644	0.0281847	0.117538
Ano4	320091	320091	6.49508	7.09436	6.29389	5.74597	5.83804	6.00843	6.08215	5.73812	6.40733	5.91669	-0.657037	-1.08593	-0.211743	-0.00785485	-0.49064	0.133815	0.200907
1500031L02Rik	66994	66994	10.254	9.94965	10.3022	10.3698	9.9328	9.74844	9.53088	9.70225	10.2189	9.72859	-0.321169	-0.201212	-0.7713	-0.667585	-0.490317	0.0367551	0.125416
Klc1	16593	16593	8.65573	8.84429	9.10918	8.99123	8.64478	8.52138	8.17755	8.29713	8.90011	8.41021	-0.0109506	-0.322905	-0.93163	-0.694102	-0.489897	0.0946535	0.173827
Usp4	22258	22258	11.1607	11.6036	11.4926	11.2884	10.8562	11.0781	11.044	10.6078	11.3863	10.8965	-0.304469	-0.525523	-0.44861	-0.680593	-0.489799	0.00826776	0.0904961
Aatf	56321	56321	8.23026	8.30078	7.95139	8.12791	8.00055	7.84353	8.13396	6.67419	8.15259	7.66306	-0.229709	-0.457256	0.182567	-1.45372	-0.489531	0.253784	0.264914
Rbbp6	19647	19647	9.23641	9.32094	9.23454	9.12969	8.81962	8.64734	8.75311	8.74385	9.23039	8.74098	-0.416795	-0.673599	-0.481425	-0.385839	-0.489414	0.00475818	0.0805302
Slc3a1	20532	20532	8.68028	8.63322	8.84461	8.28418	8.83163	8.12817	7.55637	7.96864	8.61057	8.1212	0.151346	-0.505053	-1.28824	-0.315535	-0.489369	0.20121	0.239488
Wdr8	59002	59002	9.07049	9.07912	9.50096	10.0003	8.73362	8.55794	9.14331	9.26004	9.41271	8.92373	-0.33687	-0.521176	-0.357653	-0.740246	-0.488986	0.0135395	0.0992315
Ugp2	216558	216558	11.2343	11.2148	11.3154	10.9064	10.9145	10.7784	10.5847	10.4376	11.1677	10.6788	-0.319789	-0.436496	-0.73074	-0.468785	-0.488953	0.0110371	0.0942661
B3gnt1	108902	108902	10.9406	11.0302	10.6856	10.4035	10.4331	10.6772	10.2586	9.73528	10.765	10.276	-0.507458	-0.353003	-0.427026	-0.668173	-0.488915	0.00544311	0.0822441
Rnf170	77733	77733	8.55913	8.22129	8.15861	7.49084	7.95154	8.01891	7.59137	6.91437	8.10747	7.61905	-0.607593	-0.20238	-0.567231	-0.576469	-0.488418	0.0145644	0.101209
Rdh14	105014	105014	8.25687	8.88454	8.36327	8.03831	7.65254	8.07258	7.91214	7.95264	8.38575	7.89747	-0.604333	-0.811961	-0.451132	-0.0856695	-0.488274	0.0498344	0.13794
Fign	60344	60344	7.84274	7.75909	6.9664	6.7837	6.78715	7.20841	7.0838	6.32154	7.33798	6.85022	-1.05559	-0.550682	0.117402	-0.462159	-0.487758	0.135437	0.201981
Zfp771	244216	244216	8.66162	8.87363	9.16154	10.4145	8.70423	8.56098	8.35255	9.54258	9.27782	8.79009	0.042617	-0.312649	-0.808982	-0.87193	-0.487736	0.109706	0.184818
Igfbp1	16006	16006	4.98604	3.33994	5.60564	3.36642	3.36642	3.83012	3.73115	4.4194	4.32451	3.83677	-1.61962	0.490178	-1.87448	1.05298	-0.487736	0.555864	0.387735
Mitd1	69028	69028	7.40731	7.93939	8.07994	8.24681	7.61718	7.64711	7.37102	7.08728	7.91836	7.43065	0.209862	-0.292272	-0.708919	-1.15953	-0.487715	0.193769	0.234737
8430410K20Rik	78100	78100	11.1347	11.0368	10.9851	10.7702	10.674	10.6686	10.652	9.98522	10.9817	10.495	-0.460687	-0.368258	-0.333086	-0.784939	-0.486742	0.0179425	0.105938
Stmn4	56471	56471	6.24308	8.04171	7.2562	7.21804	5.63907	6.96125	6.18321	8.02997	7.18976	6.70338	-0.604005	-1.08046	-1.07299	0.81193	-0.48638	0.356048	0.31193
1810011O10Rik	69068	69068	10.865	11.2645	11.2288	10.2915	10.637	10.7878	9.59206	10.6885	10.9124	10.4263	-0.227987	-0.476669	-1.63676	0.396963	-0.486114	0.33599	0.303152
Ube2h	22214	22214	9.6342	9.80992	10.103	9.98068	9.06313	9.82604	8.91762	9.7773	9.88195	9.39602	-0.571066	0.0161166	-1.18537	-0.203382	-0.485927	0.161506	0.217685
Got1	14718	14718	9.30341	9.32159	9.67497	9.728	8.87327	8.99099	9.02365	9.19666	9.50699	9.02114	-0.43014	-0.3306	-0.651322	-0.531334	-0.485849	0.00581626	0.0832028
Wdyhv1	76773	76773	7.24946	7.22694	7.11973	7.36981	6.99345	6.26914	6.95765	6.80321	7.24148	6.75586	-0.256006	-0.957801	-0.162073	-0.566596	-0.485619	0.0735093	0.159074
Adra2a	11551	11551	4.77023	6.36058	5.30149	5.58321	4.65596	5.27349	4.37972	5.7656	5.50388	5.01869	-0.114276	-1.08708	-0.921771	0.182392	-0.485185	0.21293	0.245723
Tcta	102791	102791	8.04204	8.88179	8.44048	9.1678	7.66636	8.00382	7.62772	9.29378	8.63303	8.14792	-0.375681	-0.877965	-0.812766	0.12598	-0.485108	0.127896	0.19674
Lrrc34	71827	71827	3.98742	4.2638	4.06283	4.10025	4.04134	3.51702	3.4405	3.47641	4.10357	3.61882	0.0539167	-0.746783	-0.622324	-0.623835	-0.484756	0.0760256	0.160904
Zfp90	22751	22751	8.01318	8.60509	8.49341	8.55249	7.77144	8.12287	8.29769	7.53431	8.41605	7.93157	-0.241747	-0.482222	-0.195729	-1.01819	-0.484471	0.0826465	0.165249
Dgat1	13350	13350	10.317	10.1227	10.4532	10.1814	9.80651	9.956	9.79905	9.57601	10.2686	9.78439	-0.510485	-0.166718	-0.654114	-0.605355	-0.484168	0.02171	0.109548
Fam184a	75906	75906	6.88507	7.0979	7.19554	6.69662	6.62453	6.77032	6.46539	6.07849	6.96878	6.48468	-0.260541	-0.327575	-0.730148	-0.618137	-0.4841	0.0233204	0.111937
Ifnar1	15975	15975	11.9528	11.8368	11.9833	11.6151	11.7015	11.7174	11.1545	10.8798	11.847	11.3633	-0.251323	-0.119424	-0.828797	-0.735229	-0.483693	0.0702621	0.155778
Scn1b	20266	20266	7.9764	8.07875	8.61023	8.57759	7.67926	8.1654	7.47463	7.99111	8.31074	7.8276	-0.297138	0.0866524	-1.1356	-0.586482	-0.483142	0.157267	0.21531
Hdac8	70315	70315	9.49429	9.817	10.0573	9.95449	9.31503	9.2675	9.64178	9.16733	9.83077	9.34791	-0.179256	-0.549507	-0.415529	-0.787162	-0.482863	0.0320027	0.121623
Ccdc122	108811	108811	9.63689	9.94484	9.69562	8.51067	9.21423	9.33511	9.30451	8.00407	9.44701	8.96448	-0.422664	-0.609732	-0.391116	-0.506592	-0.482526	0.00221372	0.0762947
C77370	245555	245555	7.42224	6.79337	6.96921	7.01178	6.67568	6.30004	6.76067	6.53082	7.04915	6.5668	-0.746559	-0.493336	-0.208547	-0.480968	-0.482352	0.0219014	0.109792
Car5b	56078	56078	4.83642	4.19978	4.6897	5.24681	4.42541	4.44225	3.81138	4.36428	4.74318	4.26083	-0.411008	0.242478	-0.878322	-0.882534	-0.482346	0.167134	0.220757
Fam13c	71721	71721	9.7516	9.95594	9.60507	9.29935	9.15351	9.13815	9.60763	8.78328	9.65299	9.17065	-0.598085	-0.817787	0.00255832	-0.516067	-0.482345	0.0691977	0.155086
6330403M23Rik	109169	109169	9.78991	10.2807	9.96832	9.15323	9.21378	9.78792	9.50414	8.7578	9.79805	9.31591	-0.576133	-0.492828	-0.464175	-0.395429	-0.482141	0.00100794	0.0744135
Bbs12	241950	241950	8.37341	8.77811	7.9215	8.60648	8.29123	7.78908	8.36781	7.30797	8.41988	7.93902	-0.0821785	-0.989035	0.446304	-1.29851	-0.480855	0.318191	0.294589
9830166K06Rik	402757	402757	3.54817	3.19651	3.10933	3.39109	3.10455	2.68211	2.78952	2.746	3.31128	2.83055	-0.443621	-0.514401	-0.319813	-0.645087	-0.480731	0.00580871	0.0832028
Rttn	246102	246102	6.60365	6.51169	6.51698	5.78201	6.40765	6.07456	5.635	5.37614	6.35358	5.87334	-0.196002	-0.437132	-0.881984	-0.405869	-0.480247	0.0447174	0.133426
Cib1	23991	23991	8.36151	8.65845	8.668	9.40219	8.45199	8.07537	8.1449	8.49711	8.77254	8.29234	0.0904873	-0.583078	-0.523101	-0.905077	-0.480192	0.104049	0.180435
Insl5	23919	23919	4.8501	3.60983	4.66064	3.70468	4.00473	3.21038	3.65202	4.03767	4.20631	3.7262	-0.845374	-0.399451	-1.00862	0.332982	-0.480116	0.20788	0.243271
Bbs10	71769	71769	4.78086	4.98707	4.53704	5.11989	4.29739	4.48564	4.05507	4.66687	4.85622	4.37624	-0.48347	-0.501434	-0.481972	-0.453023	-0.479975	1.99895e-05	0.0322438
Slc6a11	243616	243616	11.7115	11.8515	11.9196	11.7902	11.9198	11.5022	10.9058	11.026	11.8182	11.3385	0.208359	-0.349312	-1.0138	-0.764157	-0.479727	0.17044	0.222688
Lfng	16848	16848	10.5648	10.3887	10.3524	10.363	10.2594	9.97318	9.85192	9.66563	10.4172	9.93754	-0.305429	-0.415488	-0.500435	-0.69739	-0.479685	0.0102394	0.0919378
Ebi3	50498	50498	4.75999	5.60671	6.26857	6.03135	5.33447	4.6636	4.96558	5.7851	5.66666	5.18719	0.574477	-0.943115	-1.30299	-0.246248	-0.47947	0.33079	0.300714
9430091E24Rik	434350	434350	5.73024	5.32004	5.44857	6.87343	5.33783	5.28969	5.82664	5.00326	5.84307	5.36435	-0.392417	-0.0303531	0.378066	-1.87017	-0.478719	0.400453	0.330274
Hexdc	238023	238023	6.36631	7.40059	7.11573	7.07331	6.49774	6.98075	6.10337	6.45945	6.98898	6.51033	0.131436	-0.419841	-1.01237	-0.613854	-0.478657	0.137645	0.203763
Usp29	57775	57775	5.69798	6.04782	6.13966	6.68649	5.13925	6.01695	5.32044	6.18179	6.14299	5.66461	-0.558729	-0.0308664	-0.819222	-0.504699	-0.478379	0.0618377	0.148718
Lmna	16905	16905	9.26474	9.12286	9.65493	9.11783	9.0759	8.85607	8.51983	8.79523	9.29009	8.81176	-0.188839	-0.266786	-1.1351	-0.322596	-0.478329	0.118681	0.190236
Tmem229b	268567	268567	10.4082	10.9132	10.6293	10.3759	9.77517	10.5315	10.0352	10.0719	10.5816	10.1034	-0.632993	-0.381781	-0.594097	-0.303941	-0.478203	0.00941505	0.0912366
Wnt5b	22419	22419	7.74407	8.38034	7.91037	8.37861	7.609	7.43505	7.49346	7.96313	8.10335	7.62516	-0.135068	-0.945288	-0.416914	-0.415479	-0.478187	0.0664122	0.152631
Zfyve27	319740	319740	6.68815	7.1095	7.40282	7.61732	6.65998	6.75269	6.22111	7.27151	7.20445	6.72632	-0.0281634	-0.356804	-1.18172	-0.345808	-0.478123	0.147876	0.210774
Itm2c	64294	64294	12.3216	12.591	12.7394	12.5429	11.9799	12.2743	12.0869	11.9438	12.5488	12.0712	-0.341666	-0.316724	-0.652561	-0.599182	-0.477533	0.0117008	0.0947981
Trpm3	226025	226025	4.50864	5.38496	4.74914	5.73316	4.45205	4.89107	4.62067	4.50226	5.09397	4.61651	-0.0565864	-0.493891	-0.128464	-1.2309	-0.47746	0.173738	0.224528
Atf3	11910	11910	5.74306	7.33891	6.89565	6.82955	5.72936	6.49223	6.20788	6.46827	6.70179	6.22443	-0.0137056	-0.846678	-0.687771	-0.361288	-0.477361	0.0814037	0.164298
Fam133b	68152	68152	10.7592	10.7582	10.7721	10.7668	10.81	10.4555	10.526	9.35538	10.7641	10.2867	0.0507742	-0.30266	-0.246122	-1.41139	-0.477351	0.233541	0.255451
Gtf2ird2	114674	114674	6.71937	7.1958	6.49354	6.62393	5.69414	6.20904	7.13056	6.09011	6.75816	6.28096	-1.02523	-0.986757	0.637023	-0.533819	-0.477196	0.306189	0.289328
Ift81	12589	12589	7.54393	7.62933	7.68051	7.24664	7.29413	7.21102	7.42089	6.26584	7.5251	7.04797	-0.249802	-0.41831	-0.259629	-0.9808	-0.477135	0.0695872	0.155356
Slc4a3	20536	20536	7.88493	8.10835	8.29679	8.95024	7.63843	7.78017	7.80444	8.10942	8.31008	7.83312	-0.246499	-0.328179	-0.492347	-0.840821	-0.476962	0.0361498	0.125009
Samd5	320825	320825	6.42669	6.9012	6.82023	6.0339	6.62815	5.91167	6.2105	5.52385	6.5455	6.06854	0.201467	-0.989522	-0.609735	-0.510054	-0.476961	0.150863	0.212465
Mll1	214162	214162	11.141	10.6866	11.1821	10.6272	10.8639	10.6465	10.0611	10.1582	10.9092	10.4324	-0.277063	-0.0401533	-1.12105	-0.468985	-0.476812	0.132056	0.199571
Sox13	20668	20668	8.6558	8.68167	8.09737	8.18982	8.74904	7.84635	8.60997	6.51218	8.40617	7.92939	0.093245	-0.835325	0.5126	-1.67764	-0.476779	0.401823	0.330714
Pafah2	100163	100163	9.13316	9.57455	9.85405	9.82655	9.03046	9.10051	8.36982	9.98177	9.59708	9.12064	-0.102698	-0.474038	-1.48424	0.155222	-0.476437	0.277401	0.276679
Nek3	23954	23954	7.11655	7.96978	7.40004	7.92101	6.75386	6.71405	7.17356	7.86157	7.60184	7.12576	-0.362694	-1.25573	-0.226477	-0.0594473	-0.476087	0.172783	0.224129
Spnb2	20742	20742	7.43682	7.35968	7.43904	7.08616	7.02791	6.88023	6.93443	6.57492	7.33042	6.85437	-0.40891	-0.479452	-0.504606	-0.511238	-0.476052	0.000259783	0.0564823
Tchp	77832	77832	8.74817	8.20778	8.3559	7.32085	8.27437	7.99255	8.04439	6.41725	8.15817	7.68214	-0.473796	-0.215226	-0.311508	-0.903604	-0.476034	0.0521438	0.140284
Foxp3	20371	20371	5.11732	5.43149	5.28466	6.22147	5.11329	5.05007	4.80076	5.18727	5.51374	5.03785	-0.00402304	-0.381427	-0.483901	-1.0342	-0.475887	0.111331	0.185565
F5	14067	14067	4.44493	4.42641	4.15681	4.12496	4.04406	3.54886	3.83787	3.82181	4.28828	3.81315	-0.400865	-0.877545	-0.318938	-0.303156	-0.475126	0.0395455	0.128261
4833418N02Rik	74597	74597	5.55119	5.55383	5.97625	5.54328	5.2688	5.37969	5.24344	4.83262	5.65614	5.18114	-0.282387	-0.174136	-0.732805	-0.710661	-0.474997	0.0459606	0.134539
Ing4	28019	28019	9.28738	9.37357	9.63768	9.20096	9.28339	8.90716	8.68853	8.72075	9.3749	8.89996	-0.00398664	-0.466405	-0.949153	-0.480209	-0.474939	0.0907541	0.170957
Slc38a9	268706	268706	7.95235	8.30457	7.92979	7.6473	7.64417	7.54235	7.45812	7.29194	7.9585	7.48414	-0.30818	-0.762219	-0.471672	-0.355356	-0.474357	0.0187096	0.10628
Pcgf6	71041	71041	6.52528	6.47807	6.58046	6.01182	6.33013	5.743	5.86005	5.76566	6.39891	5.92471	-0.195158	-0.735071	-0.720403	-0.246158	-0.474197	0.0481924	0.136592
Prr5l	72446	72446	10.3304	10.7324	10.3397	10.2058	9.72584	10.1058	9.65409	10.2264	10.4021	9.92805	-0.604551	-0.62653	-0.685638	0.0206643	-0.474014	0.0646135	0.151091
2810454H06Rik	72813	72813	6.12012	5.91686	6.66177	6.25737	6.06933	6.45883	6.32827	4.20445	6.23903	5.76522	-0.0507916	0.541972	-0.333501	-2.05292	-0.473811	0.457528	0.351364
1700109H08Rik	77036	77036	5.36367	5.18409	5.75953	6.16958	5.15587	4.97142	5.22759	5.22886	5.61922	5.14593	-0.207802	-0.212671	-0.531937	-0.940721	-0.473283	0.0718669	0.157492
Fgfr1	14182	14182	8.98956	9.02646	9.09659	9.10278	8.82116	8.65565	8.56538	8.2824	9.05384	8.58115	-0.168393	-0.370809	-0.531207	-0.820377	-0.472696	0.0413964	0.130399
Sult6b1	73671	73671	5.56054	5.85288	5.45534	6.17023	5.005	5.50258	5.05819	5.58424	5.75975	5.2875	-0.555535	-0.350303	-0.39715	-0.585993	-0.472245	0.00387635	0.0805302
Pou3f4	18994	18994	7.09048	6.77269	6.95954	6.96923	6.89096	6.51769	6.19129	6.30395	6.94798	6.47597	-0.199515	-0.254999	-0.768255	-0.665273	-0.47201	0.0459539	0.134539
Oscar	232790	232790	4.3549	4.69882	4.84896	5.30989	4.21892	4.22429	4.08091	4.80061	4.80314	4.33118	-0.135978	-0.474522	-0.768051	-0.509275	-0.471957	0.0357908	0.124661
Fam71f1	330277	330277	4.66359	4.04526	5.11612	5.43937	4.41282	4.21795	3.79333	4.95244	4.81609	4.34413	-0.250769	0.172689	-1.3228	-0.486929	-0.471951	0.230691	0.25373
Gt(ROSA)26Sor	14910	14910	9.67034	9.25987	9.38547	9.26203	9.65408	8.72296	9.05098	8.26327	9.39443	8.92282	-0.0162553	-0.536911	-0.334486	-0.998762	-0.471604	0.105818	0.181793
Xkr8	381560	381560	8.32472	8.17837	8.28621	8.30821	7.90465	7.79209	7.86161	7.65334	8.27438	7.80292	-0.420072	-0.386283	-0.424601	-0.654869	-0.471456	0.00466127	0.0805302
Bet1	12068	12068	10.1191	10.1409	10.1926	10.2907	9.90288	9.71401	9.50594	9.73519	10.1858	9.7145	-0.216229	-0.426934	-0.686618	-0.555516	-0.471324	0.0181813	0.106246
Peli2	93834	93834	9.96451	10.4198	10.258	10.0826	9.73191	9.92301	9.15711	10.028	10.1812	9.71001	-0.232596	-0.496763	-1.10092	-0.0545826	-0.471215	0.131456	0.199178
Hadha	97212	97212	10.4518	10.4189	10.7623	10.6958	10.0952	10.3855	10.0301	9.93864	10.5822	10.1124	-0.35656	-0.033418	-0.732138	-0.757142	-0.469815	0.0717654	0.157386
Aadat	23923	23923	4.48239	5.46435	5.45353	5.10857	4.72288	4.43663	4.63761	4.83262	5.12721	4.65743	0.240486	-1.02772	-0.815924	-0.275953	-0.469779	0.197578	0.237341
Ublcp1	79560	79560	9.00662	8.51896	8.61515	8.29036	8.74952	8.18896	7.99405	7.62337	8.60777	8.13897	-0.2571	-0.330008	-0.62109	-0.666989	-0.468797	0.0197144	0.10769
Mctp1	78771	78771	7.29461	8.36001	7.83754	5.60297	6.80236	7.12752	6.45419	6.83616	7.27378	6.80506	-0.492255	-1.23248	-1.38335	1.23319	-0.468726	0.491518	0.364745
Gadd45a	13197	13197	10.551	10.8851	11.0011	10.724	10.4905	10.6899	9.88472	10.2214	10.7903	10.3216	-0.0605308	-0.195197	-1.11636	-0.502684	-0.468694	0.139942	0.205688
Fam120b	67544	67544	8.50379	8.31873	8.35628	7.76079	7.69105	7.94654	8.12116	7.30622	8.2349	7.76624	-0.812743	-0.37219	-0.235114	-0.45457	-0.468654	0.031986	0.121623
Lims2	225341	225341	5.15574	6.63606	5.67969	6.83096	4.66105	6.1332	4.94874	6.68562	6.07561	5.60715	-0.49469	-0.502866	-0.730952	-0.14534	-0.468462	0.0303796	0.119709
Dcun1d2	102323	102323	10.3536	10.3076	10.3747	10.7138	10.4414	9.92118	9.81536	9.6993	10.4374	9.96931	0.0877687	-0.386384	-0.55938	-1.0145	-0.468123	0.132097	0.199571
Zfp235	56525	56525	10.2439	10.4763	10.2563	10.2622	9.89457	10.1605	9.50693	9.80451	10.3097	9.84163	-0.349348	-0.315793	-0.749324	-0.457662	-0.468032	0.0177031	0.105621
Gramd3	107022	107022	8.71374	8.73427	8.74185	8.80848	8.52188	8.3736	8.31198	7.91931	8.74959	8.28169	-0.191862	-0.360669	-0.429874	-0.889169	-0.467893	0.051701	0.139951
Rrm2b	382985	382985	7.2372	7.42652	7.10656	6.81868	7.0866	6.65613	6.22244	6.75325	7.14724	6.67961	-0.1506	-0.770397	-0.884121	-0.065422	-0.467635	0.111934	0.18598
2310021P13Rik	268721	268721	8.79621	8.78046	9.25191	10.0382	8.36358	8.3979	8.86036	9.37615	9.21671	8.7495	-0.43263	-0.382561	-0.391558	-0.66208	-0.467207	0.00576341	0.0832028
Fam116b	69440	69440	5.6482	5.85705	6.24747	6.08003	5.33419	5.5297	5.39737	5.70479	5.95819	5.49151	-0.314018	-0.327351	-0.850108	-0.375236	-0.466678	0.0359381	0.124868
B3galt2	26878	26878	3.45914	3.31758	3.5174	3.04923	2.79388	2.94435	2.7666	2.97348	3.33584	2.86958	-0.665267	-0.373233	-0.750799	-0.0757541	-0.466263	0.0557305	0.143754
Zpbp	53604	53604	4.18176	3.5077	3.91447	4.10377	3.12254	3.49234	3.46612	3.76245	3.92693	3.46086	-1.05922	-0.0153586	-0.448348	-0.341324	-0.466063	0.122215	0.192248
Adal	75894	75894	8.51931	8.37733	8.2696	8.08427	8.07902	7.80191	7.90844	7.59754	8.31263	7.84673	-0.440291	-0.575427	-0.36116	-0.486733	-0.465903	0.00189412	0.0762947
Wipi2	74781	74781	9.37894	9.27025	9.84661	9.59026	9.37089	9.35989	8.65463	8.83719	9.52152	9.05565	-0.00805452	0.0896387	-1.19198	-0.753067	-0.465866	0.225943	0.251574
Tspyl3	241732	241732	3.49983	4.59113	2.81069	3.57417	2.89664	3.64341	3.19448	2.87801	3.61895	3.15314	-0.603189	-0.947714	0.383793	-0.696156	-0.465816	0.209394	0.243919
Pdzd3	170761	170761	6.68826	5.61725	6.13589	6.59331	6.45004	5.45911	5.62799	5.6344	6.25868	5.79288	-0.238216	-0.15814	-0.507902	-0.95891	-0.465792	0.0818371	0.164533
Lsp1	16985	16985	3.66077	4.75237	4.30728	5.14165	4.03533	4.60486	3.93011	3.42995	4.46552	4.00006	0.374562	-0.147512	-0.377178	-1.7117	-0.465457	0.371673	0.318943
Zfp760	240034	240034	9.22409	9.16131	9.04162	8.90918	9.03517	8.49819	8.53969	8.40154	9.08405	8.61865	-0.188917	-0.663127	-0.501931	-0.507635	-0.465402	0.0184297	0.10628
Elac1	114615	114615	7.70223	7.80802	7.94759	7.92877	7.76131	7.69529	7.05211	7.01635	7.84665	7.38127	0.059085	-0.11273	-0.895481	-0.912418	-0.465386	0.166248	0.220165
Zscan22	232878	232878	4.85683	5.15204	4.21807	5.14121	4.57153	4.89822	3.19609	4.84261	4.84204	4.37711	-0.285296	-0.253821	-1.02198	-0.298605	-0.464925	0.087656	0.168482
Plekhm2	69582	69582	7.06654	7.12032	7.40253	7.03926	6.75167	7.06652	6.76812	6.18346	7.15716	6.69244	-0.314869	-0.0537988	-0.634412	-0.855802	-0.46472	0.0779421	0.16254
Rps15a	267019	267019	7.40585	7.64565	7.40285	7.78545	7.32046	6.87427	6.94385	7.24318	7.55995	7.09544	-0.0853839	-0.771379	-0.459	-0.542264	-0.464507	0.0472154	0.135769
Trim46	360213	360213	6.0424	6.16031	5.85417	6.64864	5.56632	5.63842	5.88578	5.75697	6.17638	5.71187	-0.476076	-0.521886	0.0316116	-0.891675	-0.464507	0.091837	0.171716
Vta1	66201	66201	10.5068	10.1707	10.7088	10.9875	9.95192	9.9626	10.0846	10.5174	10.5935	10.1291	-0.55485	-0.208096	-0.624177	-0.470089	-0.464303	0.0145728	0.101209
Trim9	94090	94090	12.1934	12.3004	12.0999	12.2895	11.8537	11.7023	11.4204	12.0495	12.2208	11.7565	-0.339715	-0.598056	-0.67948	-0.239902	-0.464288	0.0209933	0.108716
Pak7	241656	241656	4.33156	4.5448	4.61411	5.11734	4.08155	3.66681	4.17082	4.83262	4.65195	4.18795	-0.250005	-0.877994	-0.443298	-0.284719	-0.464004	0.0487218	0.136989
Cd226	225825	225825	3.25695	2.86099	3.54522	3.23794	2.53457	2.78541	2.62047	3.10578	3.22528	2.76156	-0.722384	-0.0755814	-0.924752	-0.132162	-0.46372	0.1167	0.188935
Tmem208	66320	66320	10.149	9.96472	10.1276	11.5683	9.97057	9.62317	9.65418	10.7068	10.4524	9.98868	-0.178404	-0.341547	-0.473416	-0.861512	-0.46372	0.0499715	0.138043
St8sia3	20451	20451	5.29898	5.86498	5.71119	5.65724	5.30055	5.19418	4.9894	5.19394	5.6331	5.16952	0.00156952	-0.670806	-0.721793	-0.463306	-0.463584	0.0671427	0.153251
Ptpre	19267	19267	6.90039	7.65341	7.46367	7.42733	6.28553	7.05516	7.1464	7.10447	7.3612	6.89789	-0.614861	-0.598248	-0.317271	-0.322861	-0.46331	0.0112676	0.0943756
2610001J05Rik	66520	66520	10.5547	10.7003	10.9128	11.4226	10.4487	10.211	10.4148	10.6631	10.8976	10.4344	-0.105939	-0.489355	-0.49791	-0.759447	-0.463163	0.0411767	0.130229
Zc3h7a	106205	106205	8.17306	8.04934	8.06864	8.33422	7.91064	7.95694	7.4434	7.4618	8.15631	7.69319	-0.262422	-0.0924025	-0.625234	-0.872423	-0.46312	0.078188	0.162662
P2ry1	18441	18441	8.14396	9.11228	8.45072	8.81884	7.9281	8.52301	7.69629	8.52673	8.63145	8.16853	-0.215858	-0.589267	-0.754426	-0.292105	-0.462914	0.0350558	0.124478
Kin	16588	16588	8.77337	8.70143	9.26138	9.1678	8.64672	8.50142	8.43835	8.46652	8.976	8.51325	-0.12665	-0.200013	-0.823029	-0.701274	-0.462742	0.0776579	0.162359
Meis3	17537	17537	6.65444	6.68237	7.42303	7.63028	6.3358	6.63039	6.77709	6.7959	7.09753	6.63479	-0.318638	-0.0519796	-0.645943	-0.834381	-0.462735	0.0758665	0.160803
Scamp2	24044	24044	10.8455	10.551	10.7566	10.4738	10.4829	10.2237	9.94231	10.1286	10.6567	10.1944	-0.36262	-0.327304	-0.814253	-0.34522	-0.462349	0.0292499	0.118934
Lrrc51	69358	69358	5.97654	6.59519	7.11986	7.63373	5.95942	6.61215	5.96046	6.94648	6.83133	6.36963	-0.0171112	0.0169604	-1.15939	-0.687251	-0.461699	0.201883	0.239909
Vwa5a	67776	67776	6.54152	6.41566	6.87494	6.48241	6.29115	6.18845	5.93649	6.0526	6.57863	6.11717	-0.250374	-0.227206	-0.938457	-0.429803	-0.46146	0.0683424	0.154366
BC005624	227707	227707	9.27234	9.05361	9.77417	10.1551	8.95456	9.14497	8.69783	9.61275	9.56381	9.10253	-0.317779	0.0913618	-1.07633	-0.542382	-0.461283	0.154356	0.214014
Clybl	69634	69634	6.96515	7.73046	7.65565	7.75209	7.05363	7.45269	6.93368	6.81855	7.52584	7.06464	0.0884748	-0.277777	-0.72197	-0.933542	-0.461204	0.136942	0.203105
Pon3	269823	269823	5.00087	4.11061	3.27673	3.50929	3.75917	3.35861	3.19081	3.74468	3.97437	3.51332	-1.2417	-0.751997	-0.0859196	0.235395	-0.461056	0.25865	0.267505
Cpne7	102278	102278	6.90978	6.35584	6.78907	7.01401	7.09691	6.05894	6.56744	5.5014	6.76718	6.30617	0.187131	-0.296895	-0.221636	-1.51261	-0.461002	0.297238	0.285236
Nebl	74103	74103	9.29934	8.5378	9.30339	6.91896	8.72597	9.48465	8.64881	5.35623	8.51487	8.05391	-0.573371	0.946844	-0.654583	-1.56273	-0.460959	0.440733	0.34542
Xkr6	219149	219149	5.00797	5.48951	5.76582	4.52879	4.80835	4.88746	5.1965	4.0577	5.19802	4.7375	-0.199623	-0.602045	-0.569313	-0.471088	-0.460517	0.0150301	0.101397
Osbpl11	106326	106326	12.3854	12.4894	12.3563	12.527	12.182	12.0253	11.8338	11.877	12.4395	11.9795	-0.203417	-0.464128	-0.522528	-0.649991	-0.460016	0.0162873	0.103538
Gclc	14629	14629	8.47371	8.45483	8.71398	7.7818	8.16796	8.00325	8.19434	7.21893	8.35608	7.89612	-0.305748	-0.451583	-0.519645	-0.562875	-0.459963	0.00383158	0.0805302
Pank4	269614	269614	8.37862	7.97149	8.17355	8.12698	7.92517	7.49041	7.70904	7.6863	8.16266	7.70273	-0.453457	-0.481081	-0.464513	-0.440677	-0.459932	1.42397e-05	0.0322438
1810044D09Rik	69798	69798	8.1339	8.88802	9.01499	8.29909	7.62778	8.36743	8.14517	8.35896	8.584	8.12483	-0.506117	-0.520593	-0.86982	0.0598748	-0.459164	0.0970005	0.175298
Pla2g4c	232889	232889	6.22455	5.99875	5.69869	5.78695	6.17997	4.78959	5.50151	5.40215	5.92724	5.4683	-0.0445806	-1.20916	-0.197183	-0.384804	-0.458932	0.175214	0.225521
Dnahc1	110084	110084	4.16286	4.52826	4.6454	5.11309	3.67253	3.82435	4.34844	4.77027	4.6124	4.1539	-0.490332	-0.703909	-0.296953	-0.342829	-0.458506	0.0153521	0.102175
Plekhf1	72287	72287	10.2648	10.6497	11.3756	10.0253	10.0472	10.2582	10.1881	9.98789	10.5788	10.1204	-0.217568	-0.391546	-1.18745	-0.0373671	-0.458482	0.168245	0.221256
Tmcc1	330401	330401	9.32222	9.15976	9.2994	9.31921	8.95845	8.96193	8.52113	8.82744	9.27515	8.81724	-0.363773	-0.197831	-0.778268	-0.491772	-0.457911	0.0334378	0.122837
Atp6v0b	114143	114143	11.5126	11.6228	11.7951	11.6662	11.0585	11.2867	11.4325	10.9878	11.6492	11.1914	-0.45411	-0.33614	-0.362646	-0.678398	-0.457823	0.0097737	0.0916695
Enho	69638	69638	9.80314	10.497	10.667	10.6269	9.61038	9.87329	10.3356	9.94413	10.3985	9.94086	-0.192762	-0.623692	-0.33131	-0.682733	-0.457624	0.0297178	0.11938
Smox	228608	228608	9.59179	10.3906	10.1234	10.568	9.15392	9.74333	9.47315	10.4738	10.1684	9.71104	-0.437869	-0.647244	-0.650219	-0.0941905	-0.457381	0.0396256	0.12832
Gm9776	328309	328309	10.5286	10.9887	10.8226	10.1687	10.3393	10.4818	10.0978	9.76138	10.6271	10.1701	-0.189348	-0.506855	-0.72485	-0.407283	-0.457084	0.0260639	0.116207
Pigp	56176	56176	11.7351	11.6207	11.9024	11.5801	11.3029	11.3741	11.345	10.9882	11.7096	11.2525	-0.432274	-0.246637	-0.557334	-0.591917	-0.457041	0.00993517	0.0918044
Ndufa4	17992	17992	12.5013	12.2798	12.678	13.0185	12.5128	12.1913	11.919	12.0298	12.6194	12.1632	0.0115805	-0.0885165	-0.758998	-0.988689	-0.456156	0.161359	0.217685
Akap7	432442	432442	10.9776	11.0785	10.9416	11.2801	10.6656	10.5325	10.8001	10.4566	11.0694	10.6137	-0.312036	-0.546019	-0.141438	-0.823525	-0.455755	0.0541615	0.142065
Cep290	216274	216274	8.22332	7.99077	7.47471	7.81178	8.04122	7.54292	7.60884	6.48588	7.87515	7.41972	-0.182101	-0.447853	0.134128	-1.3259	-0.455431	0.242346	0.260269
Kidins220	77480	77480	7.07491	7.20703	7.29318	7.19858	6.567	6.95371	6.67525	6.75609	7.19342	6.73801	-0.507904	-0.253315	-0.617932	-0.442485	-0.455409	0.00947069	0.0912366
Fbxl20	72194	72194	8.51616	9.20907	8.96431	8.47052	8.23312	8.79062	8.67607	7.64015	8.79002	8.33499	-0.283041	-0.41845	-0.288249	-0.830377	-0.455029	0.0386947	0.1274
Mtcp1	17763	17763	8.47063	8.77457	8.64636	8.39947	8.63417	8.35111	8.11416	7.37222	8.57276	8.11792	0.163547	-0.423458	-0.5322	-1.02725	-0.45484	0.159715	0.216593
Cadps2	320405	320405	8.2223	8.06732	7.95887	7.17129	7.55746	6.71554	6.64065	8.68737	7.85495	7.40026	-0.66484	-1.35178	-1.31822	1.51608	-0.454689	0.549187	0.385631
Pygb	110078	110078	9.86655	10.3839	10.4212	9.9162	9.56205	9.68569	9.7358	9.78662	10.147	9.69254	-0.304497	-0.698167	-0.68544	-0.12958	-0.454421	0.04903	0.13734
Usp12	22217	22217	6.558	5.19078	5.73836	5.75402	6.54058	5.43174	4.94029	4.51104	5.81029	5.35591	-0.0174233	0.240961	-0.798072	-1.24298	-0.454378	0.277498	0.276699
Chpf2	100910	100910	7.64958	7.42673	7.84111	7.43253	7.31573	7.42107	6.98124	6.81555	7.58749	7.1334	-0.333842	-0.00566276	-0.859867	-0.616982	-0.454089	0.0903473	0.170789
Pcdhb19	93890	93890	8.61628	8.06727	8.04871	8.08484	7.66741	7.85611	8.28829	7.19208	8.20427	7.75097	-0.948877	-0.211155	0.239578	-0.892758	-0.453303	0.210423	0.244263
Kcnj16	16517	16517	8.53286	7.69683	7.3892	8.43791	8.41515	6.73318	7.09752	7.99783	8.0142	7.56092	-0.117711	-0.963655	-0.291684	-0.440081	-0.453283	0.0889021	0.169457
Ahcyl1	229709	229709	12.1359	12.2409	12.0963	11.9974	11.8453	11.9584	11.2797	11.5754	12.1176	11.6647	-0.29057	-0.282488	-0.8166	-0.42196	-0.452904	0.036442	0.125259
Mtap2	17756	17756	9.75789	9.49445	9.58259	9.47801	9.42372	8.98365	8.98466	9.10935	9.57823	9.12534	-0.334172	-0.5108	-0.59793	-0.368655	-0.452889	0.00520785	0.0816394
Greb1l	381157	381157	5.70351	5.30959	5.3472	4.48274	5.1029	4.74193	4.50571	4.68107	5.21076	4.7579	-0.600614	-0.567664	-0.841482	0.198331	-0.452857	0.138194	0.204262
Nelf	56876	56876	10.5328	11.2981	11.0973	11.6049	10.3075	10.7732	10.7706	10.8735	11.1333	10.6812	-0.225292	-0.524858	-0.326794	-0.731317	-0.452065	0.0273226	0.116954
Atg16l2	73683	73683	6.04921	6.35905	6.81217	6.35369	6.24791	5.71768	6.07983	5.72129	6.39353	5.94168	0.198708	-0.641366	-0.732333	-0.632396	-0.451847	0.129935	0.198478
5730410E15Rik	319613	319613	7.76744	7.64905	8.00107	8.40614	7.30356	7.22617	8.07453	7.41242	7.95592	7.50417	-0.463882	-0.422875	0.0734601	-0.993721	-0.451754	0.130021	0.198546
E130114P18Rik	319865	319865	10.3679	9.92654	10.0789	10.1968	10.0976	9.66162	9.49142	9.51423	10.1426	9.69122	-0.27035	-0.264926	-0.587476	-0.682591	-0.451336	0.0248543	0.11507
Ell3	269344	269344	9.21762	9.74277	9.31198	9.63911	9.41188	8.64127	8.59712	9.45626	9.47787	9.02663	0.194261	-1.10149	-0.714863	-0.182858	-0.451239	0.212634	0.245644
1110020A21Rik	68531	68531	5.86422	5.81029	6.93351	7.09139	6.52816	6.46453	5.70737	5.19528	6.42485	5.97384	0.663938	0.654246	-1.22614	-1.89611	-0.451016	0.540764	0.382464
Ndufaf4	68493	68493	10.5507	10.1832	10.3086	10.2718	10.3275	9.71486	10.0467	9.42181	10.3286	9.87771	-0.223234	-0.46838	-0.261946	-0.850035	-0.450899	0.0515885	0.13995
Tial1	21843	21843	11.7048	11.6309	11.8502	11.888	11.5845	11.1587	11.3788	11.1487	11.7685	11.3176	-0.120296	-0.472257	-0.471427	-0.739344	-0.450831	0.0380521	0.126683
Nmnat2	226518	226518	11.0658	11.4688	11.3872	11.7685	10.8893	11.0142	10.6684	11.3154	11.4226	10.9718	-0.176492	-0.454628	-0.718794	-0.453129	-0.450761	0.0267371	0.116954
Bloc1s1	14533	14533	11.0473	11.2967	11.573	12.5242	10.8566	11.1771	11.1195	11.485	11.6103	11.1596	-0.190685	-0.119598	-0.453488	-1.03927	-0.450759	0.119822	0.190831
E330013P04Rik	107376	107376	3.96642	3.59063	3.93842	3.97711	3.76577	3.16675	2.99347	3.74571	3.86814	3.41793	-0.200649	-0.423875	-0.944943	-0.231399	-0.450217	0.079321	0.163255
Gm10776	100038633	100038633	3.18365	4.27808	4.19209	3.65676	3.20737	2.86798	3.3548	4.08019	3.82764	3.37758	0.0237219	-1.4101	-0.837292	0.423428	-0.450061	0.356762	0.312268
Gm2115	100039239	100039239	12.2332	12.3328	12.1797	11.9608	11.8703	11.7225	11.4553	11.8587	12.1766	11.7267	-0.362966	-0.610266	-0.724489	-0.1021	-0.449955	0.0473944	0.135797
Lrdd	57913	57913	6.87041	6.92459	7.13671	7.13151	6.53722	6.6582	5.82664	7.24201	7.01581	6.56602	-0.33319	-0.26639	-1.31008	0.110494	-0.449791	0.234271	0.255908
Armcx2	67416	67416	10.5856	10.266	10.0233	9.70528	9.78801	9.30843	9.8868	9.79963	10.145	9.69572	-0.797634	-0.957526	-0.136467	0.0943492	-0.449319	0.174817	0.225264
Lipt1	623661	623661	6.49627	6.64565	6.68428	6.78381	6.27704	6.0931	5.91179	6.53119	6.6525	6.20328	-0.219236	-0.552547	-0.772496	-0.252619	-0.449225	0.0417639	0.130502
E2f6	50496	50496	9.96752	10.0238	10.1925	9.43489	9.81478	9.36359	9.65642	8.98797	9.90467	9.45569	-0.152734	-0.66022	-0.536056	-0.446915	-0.448981	0.0253085	0.115782
Sash1	70097	70097	12.8545	12.8903	12.9264	12.8922	12.3121	12.5659	12.2515	12.638	12.8908	12.4419	-0.542358	-0.324443	-0.674873	-0.254187	-0.448965	0.0190594	0.106647
Mycl1	16918	16918	4.89041	5.4173	5.59944	5.76319	4.98207	4.72341	4.94205	5.22708	5.41758	4.96866	0.0916633	-0.693882	-0.657391	-0.536108	-0.448929	0.0917766	0.171716
Dnaja1	15502	15502	12.2779	12.0554	12.0808	11.8927	11.8126	11.6008	12.0541	11.0441	12.0767	11.6279	-0.465391	-0.454579	-0.0267474	-0.848587	-0.448826	0.0754814	0.160576
2900052N01Rik	73040	73040	2.97433	3.72446	3.69519	3.25567	3.00687	2.78541	2.75871	3.30464	3.41241	2.96391	0.0325397	-0.939051	-0.93648	0.0489651	-0.448507	0.210563	0.244326
Gdf9	14566	14566	3.72468	4.35855	4.56115	5.56473	3.89846	4.03544	4.28041	4.20176	4.55228	4.10402	0.173783	-0.323104	-0.280735	-1.36297	-0.448257	0.261632	0.269135
Zfp28	22690	22690	6.33031	6.89968	6.58334	6.80345	6.01679	6.24027	7.23975	5.32763	6.6542	6.20611	-0.313515	-0.659413	0.656404	-1.47581	-0.448084	0.384866	0.323965
Cdc42bpa	226751	226751	7.72558	7.93016	7.93125	7.68123	7.53168	7.45332	7.45192	7.03999	7.81705	7.36923	-0.193902	-0.476835	-0.479329	-0.641241	-0.447827	0.0170442	0.104606
Megf11	214058	214058	9.82426	10.1794	10.2689	10.3471	9.58215	9.74064	9.87613	9.63037	10.1549	9.70732	-0.242118	-0.438745	-0.392806	-0.716768	-0.447609	0.020265	0.10818
Anks3	72615	72615	7.97153	8.48095	8.64143	8.48878	8.04515	7.59058	8.15078	8.00663	8.39567	7.94828	0.0736127	-0.890373	-0.490645	-0.48215	-0.447389	0.109047	0.184251
Accs	329470	329470	7.5872	8.72308	7.5853	7.60605	7.2417	7.37539	7.8706	7.22508	7.87541	7.42819	-0.345499	-1.34769	0.285302	-0.380975	-0.447215	0.27636	0.276273
Evc2	68525	68525	6.68997	7.02473	6.85715	6.93286	6.56098	6.44573	6.53149	6.17828	6.87618	6.42912	-0.128985	-0.579	-0.325666	-0.754577	-0.447057	0.0477017	0.136297
Zfp688	69234	69234	8.33219	8.72364	9.39319	9.21659	8.3253	8.30115	8.32687	8.92456	8.9164	8.46947	-0.00689292	-0.422486	-1.06632	-0.292037	-0.446933	0.139915	0.205683
Pmm2	54128	54128	8.38266	8.40214	8.42275	8.65146	8.30825	7.8878	7.94223	7.93312	8.46475	8.01785	-0.0744087	-0.514334	-0.480522	-0.718332	-0.446899	0.0452264	0.133801
Ddb2	107986	107986	9.17141	9.50043	9.53042	9.54232	8.92418	9.06	8.86772	9.10689	9.43614	8.9897	-0.247233	-0.440433	-0.662699	-0.43543	-0.446449	0.0134222	0.0988583
Tspan3	56434	56434	12.8568	12.7429	12.8039	12.7725	12.5481	12.4871	12.3457	12.0103	12.794	12.3478	-0.308694	-0.255752	-0.458196	-0.762203	-0.446211	0.0294499	0.119247
Tmem87b	72477	72477	9.03584	8.95026	9.1129	8.87088	8.87275	8.83374	8.11236	8.36657	8.99247	8.54635	-0.163097	-0.116516	-1.00054	-0.504314	-0.446117	0.116626	0.188935
Golga5	27277	27277	8.11097	8.28941	8.01265	7.88379	7.77609	8.01959	7.51471	7.20227	8.0742	7.62816	-0.334879	-0.269826	-0.497943	-0.681519	-0.446041	0.0167419	0.103945
Zfp219	69890	69890	10.4085	10.6806	10.6509	10.7083	10.2085	10.2427	10.4673	9.74608	10.6121	10.1662	-0.199923	-0.43788	-0.183584	-0.962257	-0.445911	0.0913006	0.171428
Ptp4a3	19245	19245	7.92258	7.59018	8.09672	7.66205	7.82047	7.43149	7.14354	7.09276	7.81788	7.37207	-0.102111	-0.158681	-0.953177	-0.569289	-0.445815	0.110455	0.185283
Polr3b	70428	70428	8.44968	8.06662	8.15617	8.15351	8.06659	7.87534	8.01981	7.08097	8.20649	7.76068	-0.383087	-0.19128	-0.136351	-1.07253	-0.445813	0.130396	0.198691
Rdh10	98711	98711	9.74601	9.67793	9.98249	9.87347	9.66292	9.5415	9.32929	8.96298	9.81998	9.37417	-0.0830894	-0.136435	-0.653193	-0.910498	-0.445804	0.113601	0.187282
Atg16l1	77040	77040	8.1275	8.34975	8.20215	8.19277	7.90883	7.66304	8.12023	7.39724	8.21804	7.77233	-0.218668	-0.686714	-0.0819176	-0.79553	-0.445708	0.0833677	0.165618
Pdhx	27402	27402	8.28459	8.1787	8.15429	8.82466	7.80295	8.10676	8.15686	7.59358	8.36056	7.91504	-0.481643	-0.0719431	0.00256683	-1.23109	-0.445526	0.213071	0.245723
Nrbp1	192292	192292	9.42106	9.69063	9.60416	9.26483	9.15955	9.09891	9.31167	8.62891	9.49517	9.04976	-0.261502	-0.591717	-0.292482	-0.635923	-0.445406	0.0198709	0.107865
Bax	12028	12028	12.4781	12.2793	12.5753	12.5894	12.2055	11.9776	12.1677	11.7911	12.4805	12.0355	-0.272572	-0.301651	-0.40761	-0.798213	-0.445011	0.0350001	0.124478
Asap2	211914	211914	8.45495	8.40695	8.51999	7.82813	8.2854	7.9641	8.05091	7.12977	8.30251	7.85754	-0.169556	-0.442851	-0.469086	-0.698357	-0.444962	0.0260807	0.116207
Snrnp48	67797	67797	10.0308	10.1107	9.99494	10.1468	9.76061	9.59761	9.87068	9.27485	10.0708	9.62594	-0.270155	-0.51309	-0.12426	-0.871953	-0.444865	0.0723873	0.158106
Acp2	11432	11432	9.82196	9.85785	10.0768	9.95183	9.45936	9.57001	9.52909	9.37069	9.92712	9.48229	-0.3626	-0.287835	-0.547733	-0.581144	-0.444828	0.00822424	0.0904961
Add1	11518	11518	9.42141	9.76841	9.67558	9.42803	9.11695	9.48335	9.23739	8.67717	9.57336	9.12872	-0.304452	-0.285057	-0.438192	-0.750859	-0.44464	0.025712	0.116105
Cry2	12953	12953	9.61983	9.9537	10.3018	9.42286	9.19617	9.90829	9.72407	8.69126	9.82454	9.37995	-0.423652	-0.045413	-0.577705	-0.731592	-0.444591	0.0567073	0.144551
Dcaf4	73828	73828	7.10562	7.57845	7.20075	7.8435	7.07511	6.57422	6.88423	7.41725	7.43208	6.9877	-0.0305119	-1.00423	-0.316514	-0.426252	-0.444377	0.118016	0.189671
Rya3	378700	378700	5.82961	4.17209	4.51054	4.17923	4.16933	3.76692	4.02086	4.95689	4.67287	4.2285	-1.66028	-0.40517	-0.48968	0.777657	-0.444367	0.437925	0.344247
Med23	70208	70208	8.38663	8.17144	8.28668	8.65125	7.67266	7.61038	8.16636	8.27007	8.374	7.92987	-0.713969	-0.561063	-0.120318	-0.381181	-0.444133	0.040016	0.128948
Slc25a38	208638	208638	6.85952	7.24554	7.38859	7.33693	6.85452	6.53085	6.75152	6.91733	7.20765	6.76355	-0.00500767	-0.714699	-0.637067	-0.419604	-0.444094	0.0683738	0.154397
Rufy2	70432	70432	6.28138	6.04028	6.8185	6.86735	6.03726	6.13185	5.93439	6.12823	6.50187	6.05793	-0.244123	0.0915725	-0.884111	-0.739118	-0.443945	0.143034	0.207332
Tmem127	69470	69470	7.96384	7.86997	8.00078	8.14234	7.53322	7.65564	7.26027	7.75222	7.99423	7.55034	-0.430617	-0.214328	-0.740511	-0.390123	-0.443895	0.027011	0.116954
Gabrg1	14405	14405	11.2939	11.1457	11.2297	11.7796	11.1426	10.8556	10.609	11.0677	11.3622	10.9187	-0.151295	-0.290101	-0.620681	-0.711945	-0.443506	0.044592	0.133115
Zfp329	67230	67230	9.75937	9.80493	9.78962	9.58846	9.35173	9.32549	9.12771	9.3645	9.7356	9.29236	-0.407642	-0.479443	-0.661912	-0.223959	-0.443239	0.016333	0.103538
Prnp	19122	19122	9.89367	9.85182	9.93648	9.8128	9.17667	9.65854	9.29533	9.59167	9.87369	9.43055	-0.716995	-0.193283	-0.64114	-0.221134	-0.443138	0.0482285	0.136592
Zfyve1	217695	217695	7.07389	7.43531	7.54881	7.18872	6.68649	7.0719	6.89719	6.81941	7.31168	6.86875	-0.387391	-0.363414	-0.651619	-0.369311	-0.442934	0.00789928	0.0903849
Megf10	70417	70417	11.4783	11.8161	11.5666	11.1879	11.2345	11.4398	10.6043	10.9991	11.5122	11.0694	-0.243778	-0.376231	-0.962353	-0.188773	-0.442784	0.0882396	0.168812
Cdc42se2	72729	72729	11.7462	11.9343	11.7794	11.9572	11.7159	11.392	11.6603	10.8779	11.8543	11.4115	-0.0303077	-0.542241	-0.119133	-1.07934	-0.442756	0.161997	0.217831
Nr2c2	22026	22026	7.92776	7.77182	8.26673	7.90918	7.808	7.96231	7.4026	6.93199	7.96887	7.52622	-0.119762	0.190483	-0.864129	-0.977192	-0.44265	0.217086	0.247258
Barhl2	104382	104382	8.21845	9.65418	9.539	8.68701	8.47508	9.18319	8.52575	8.14573	9.02466	8.58244	0.256635	-0.470987	-1.01325	-0.54128	-0.44222	0.190296	0.233302
Prss36	77613	77613	6.56357	6.61604	6.64968	6.81699	5.99499	6.16394	6.09311	6.62645	6.66157	6.21962	-0.568582	-0.452101	-0.556569	-0.190541	-0.441948	0.0151072	0.10168
Fcgrt	14132	14132	6.20345	6.92122	6.60128	6.67353	5.9812	6.36768	5.72306	6.56008	6.59987	6.158	-0.222247	-0.553544	-0.878219	-0.113452	-0.441865	0.0835929	0.165785
2410089E03Rik	73692	73692	7.49119	7.3892	7.58219	6.46037	7.28402	6.74084	6.732	6.39894	7.23074	6.78895	-0.207171	-0.648362	-0.850185	-0.0614239	-0.441786	0.0965278	0.175037
Gm11992	626870	626870	5.64523	5.6419	5.7599	5.27686	5.55749	5.38615	5.16973	4.44379	5.58098	5.13929	-0.0877431	-0.255745	-0.590175	-0.83307	-0.441683	0.0774443	0.162086
Ufsp1	70240	70240	7.13174	7.16279	7.00261	8.34012	6.96361	6.44806	7.11038	7.35041	7.40931	6.96812	-0.168124	-0.714726	0.107774	-0.989704	-0.441195	0.176124	0.226058
Eps15l1	13859	13859	9.54736	9.65185	9.66255	9.31464	9.4241	8.9845	9.11286	8.89032	9.5441	9.10294	-0.123262	-0.667353	-0.549686	-0.424323	-0.441156	0.0326573	0.122501
Tacc2	57752	57752	10.6444	10.4197	10.5791	10.4784	10.0629	10.1425	10.2186	9.93387	10.5304	10.0895	-0.581529	-0.277249	-0.360517	-0.544533	-0.440957	0.00906093	0.0910545
Astn1	11899	11899	11.896	12.0382	12.0705	12.212	11.2686	11.8056	11.7319	11.6471	12.0542	11.6133	-0.627422	-0.232541	-0.338587	-0.564904	-0.440863	0.0178626	0.105859
Mpv17l	93734	93734	7.06363	7.33226	7.42435	6.80509	6.44183	6.93694	6.52641	6.957	7.15633	6.71554	-0.621797	-0.395316	-0.897945	0.151902	-0.440789	0.142146	0.206763
Emid2	140709	140709	6.74989	7.127	7.48355	7.74299	6.19828	6.87484	6.80157	7.46577	7.27586	6.83511	-0.551619	-0.252162	-0.681979	-0.277221	-0.440745	0.024791	0.11507
Ptpn4	19258	19258	8.90313	8.46024	8.97118	8.10507	8.37123	8.13668	8.08746	8.0828	8.6099	8.16954	-0.531898	-0.323559	-0.883724	-0.0222616	-0.440361	0.0931546	0.172387
Acaa1b	235674	235674	5.25971	4.33977	5.37793	5.32467	4.54075	4.71696	4.86632	4.41694	5.07552	4.63524	-0.718958	0.377192	-0.511607	-0.907731	-0.440276	0.219157	0.248024
Pdk2	18604	18604	7.35614	8.22102	8.0521	7.70271	6.61326	7.94103	7.49694	7.52004	7.83299	7.39282	-0.742881	-0.279991	-0.555161	-0.182674	-0.440177	0.0413249	0.130399
Dstyk	213452	213452	9.59116	9.46701	9.7142	9.68529	9.33788	9.65035	8.81286	8.89619	9.61442	9.17432	-0.253283	0.183346	-0.901341	-0.789101	-0.440095	0.178261	0.227322
Fkbp14	231997	231997	11.1142	10.9396	11.1934	10.7865	11.0785	10.7791	10.0918	10.3246	11.0084	10.5685	-0.0357013	-0.160477	-1.10165	-0.46188	-0.439927	0.161703	0.217685
Tatdn1	69694	69694	10.0902	10.1963	10.3746	10.1055	10.0076	10.1923	9.52197	9.28493	10.1916	9.75172	-0.0825113	-0.00395858	-0.852641	-0.820557	-0.439917	0.151326	0.21261
Rcan2	53901	53901	7.87401	8.10644	8.19021	8.84654	7.34406	8.06873	7.34003	8.50614	8.2543	7.81474	-0.529957	-0.0377112	-0.850181	-0.340402	-0.439563	0.0817199	0.164521
Osgin1	71839	71839	5.47401	5.57425	6.36156	6.78172	5.59589	5.61694	5.13357	6.08749	6.04788	5.60848	0.121886	0.0426902	-1.22799	-0.694224	-0.439408	0.264182	0.270355
Rora	19883	19883	6.54408	7.11928	6.96816	5.80301	5.71693	6.94372	5.70568	6.3121	6.60863	6.16961	-0.827145	-0.17556	-1.26247	0.509082	-0.439024	0.339038	0.304719
Fam189a1	70638	70638	6.84734	7.40142	7.2488	7.3615	6.42607	6.69391	6.58737	7.39601	7.21477	6.77584	-0.421273	-0.707517	-0.661428	0.0345078	-0.438928	0.0814586	0.164298
Mycbp2	105689	105689	8.56508	8.31658	8.49336	7.41051	7.90758	8.00856	8.10683	7.00768	8.19638	7.75766	-0.657501	-0.308024	-0.38653	-0.402824	-0.43872	0.0102614	0.0919378
Gm15535	100042125	100042125	4.55634	4.88455	5.75725	5.10005	4.78344	4.54257	4.7947	4.42302	5.07455	4.63593	0.227106	-0.341977	-0.962548	-0.677033	-0.438613	0.184643	0.230661
Lama5	16776	16776	8.40301	8.63491	8.76083	8.30562	8.12772	8.44345	8.44605	7.33385	8.52609	8.08777	-0.27529	-0.191452	-0.314784	-0.971769	-0.438324	0.0925265	0.172228
Mapk8ip1	19099	19099	8.38002	8.32288	8.80125	9.21947	7.84293	8.22443	8.31123	8.59175	8.68091	8.24258	-0.537093	-0.098452	-0.49002	-0.627717	-0.438321	0.0330809	0.122817
Fam171a1	269233	269233	7.06438	6.73245	6.81399	6.65889	6.45192	6.3923	6.42205	6.25265	6.81743	6.37973	-0.612451	-0.340145	-0.39194	-0.406241	-0.437695	0.0053076	0.0820168
Dctn2	69654	69654	10.6811	10.9385	11.3144	11.3285	10.4853	10.6893	10.8114	10.5259	11.0656	10.628	-0.195774	-0.249177	-0.502973	-0.80266	-0.437646	0.0512356	0.139818
Osbpl5	79196	79196	6.45429	6.66976	6.94433	7.05293	6.40678	6.34504	6.20983	6.41015	6.78033	6.34295	-0.0475156	-0.324719	-0.734508	-0.642783	-0.437381	0.0684859	0.154409
A630072M18Rik	320770	320770	8.37305	8.35872	7.85953	8.01718	7.56205	7.9357	8.33937	7.02332	8.15212	7.71511	-0.810996	-0.423025	0.479838	-0.993862	-0.437011	0.274872	0.275666
Fam78b	226610	226610	5.45668	4.83632	4.85317	5.89755	4.83882	5.14922	4.98417	4.32348	5.26093	4.82392	-0.617857	0.312898	0.131002	-1.57406	-0.437005	0.383555	0.323641
Mapk9	26420	26420	8.28139	8.24462	8.22088	7.97862	7.81301	7.96117	7.77653	7.42931	8.18137	7.745	-0.468379	-0.28345	-0.44435	-0.549311	-0.436372	0.00433048	0.0805302
Edem2	108687	108687	6.91625	7.46363	7.52139	7.54335	7.06284	7.41275	6.91444	6.30969	7.36116	6.92493	0.14659	-0.0508816	-0.606957	-1.23366	-0.436227	0.254085	0.26494
Slc25a28	246696	246696	8.28669	9.05948	8.64804	8.85415	8.30368	7.88698	8.69891	8.21553	8.71209	8.27628	0.0169987	-1.1725	0.0508701	-0.638618	-0.435811	0.232843	0.254986
4930402H24Rik	228602	228602	8.61454	8.80277	9.3232	9.08045	7.91598	8.18139	8.37768	9.6034	8.95524	8.51961	-0.69856	-0.621375	-0.945515	0.522954	-0.435624	0.274861	0.275666
Pxdn	69675	69675	10.6333	10.2884	10.3121	9.87968	10.5838	9.89461	10.0631	8.82949	10.2784	9.84276	-0.049532	-0.393798	-0.248926	-1.0502	-0.435613	0.137923	0.204036
Trappc6b	78232	78232	9.908	9.89866	9.97526	10.2266	9.85659	9.78122	9.36223	9.26687	10.0021	9.56673	-0.0514117	-0.117437	-0.613032	-0.959692	-0.435393	0.136055	0.202377
Ccdc84	382073	382073	7.68968	7.99638	7.98498	8.28867	7.69977	7.18789	7.50381	7.82736	7.98993	7.55471	0.0100847	-0.808489	-0.481178	-0.461304	-0.435221	0.0814958	0.164298
Psen2	19165	19165	6.93199	6.97442	7.22981	6.65861	6.46068	7.1182	6.33908	6.1366	6.94871	6.51364	-0.471314	0.143778	-0.890731	-0.522009	-0.435069	0.135432	0.201981
Acadvl	11370	11370	10.2529	10.2693	10.2958	10.6372	9.60466	10.1754	9.56101	10.3746	10.3638	9.92892	-0.648205	-0.0939498	-0.734747	-0.262569	-0.434868	0.0656451	0.151802
Ugt8a	22239	22239	7.52035	7.43295	7.16334	8.37417	6.75449	6.48267	6.96359	8.5508	7.6227	7.18789	-0.76586	-0.950286	-0.199748	0.176622	-0.434818	0.191663	0.233819
Coq6	217707	217707	8.06462	7.88447	8.41834	9.02214	7.83935	8.00461	7.60757	8.19902	8.34739	7.91264	-0.225274	0.120139	-0.810766	-0.823123	-0.434756	0.157209	0.21531
A930017M01Rik	239410	239410	3.98954	4.38507	4.13839	4.27793	3.68192	4.1989	3.88905	3.28212	4.19773	3.76299	-0.307626	-0.186167	-0.249346	-0.995817	-0.434739	0.104574	0.180695
Spns1	73658	73658	11.6784	11.7698	11.7983	11.6437	11.5876	11.5007	11.466	10.5976	11.7226	11.288	-0.0908665	-0.269021	-0.33236	-1.04612	-0.434592	0.130497	0.198747
Lace1	215951	215951	7.80654	8.15617	8.39524	8.82018	8.10377	8.02205	8.12829	7.18752	8.29453	7.86041	0.297222	-0.134119	-0.266954	-1.63265	-0.434127	0.374625	0.320065
Suox	211389	211389	5.62064	6.25816	6.09675	6.15903	5.64231	5.74372	5.99661	5.01555	6.03365	5.59955	0.0216684	-0.514444	-0.100134	-1.14349	-0.434099	0.197174	0.237105
Zdhhc4	72881	72881	10.0788	10.283	10.4209	10.5258	9.92104	10.0798	10.0187	9.55344	10.3271	9.89324	-0.157766	-0.203184	-0.402263	-0.972371	-0.433896	0.103265	0.179831
Pabpc5	93728	93728	4.96927	4.06761	3.71451	3.44775	3.41486	4.13556	4.14034	2.77284	4.04978	3.6159	-1.55442	0.0679489	0.425823	-0.674911	-0.433889	0.395125	0.328232
Ikbkb	16150	16150	6.86831	6.65316	6.91409	6.90689	6.49995	6.31326	6.52643	6.26927	6.83561	6.40223	-0.368367	-0.339902	-0.387657	-0.637622	-0.433387	0.00807625	0.0903849
B3gat1	76898	76898	6.40095	6.55069	6.53739	6.65922	6.18717	6.1113	5.99231	6.12396	6.53707	6.10369	-0.213782	-0.439398	-0.545076	-0.535259	-0.433379	0.0110861	0.0943756
Ddx19b	234733	234733	7.69316	7.66819	7.52458	7.05629	7.58444	7.15685	7.1157	6.35174	7.48555	7.05218	-0.108716	-0.51134	-0.408885	-0.704548	-0.433372	0.0399245	0.128855
Etl4	208618	208618	9.04059	9.13185	8.48485	8.62571	9.42043	7.87221	8.409	7.84826	8.82075	8.38748	0.379839	-1.25964	-0.0758448	-0.777442	-0.433272	0.319569	0.295344
Ext1	14042	14042	11.5345	11.3771	11.6799	11.1888	11.3145	11.3388	10.9787	10.4188	11.4451	11.0127	-0.219978	-0.0382763	-0.701232	-0.770024	-0.432378	0.09514	0.174087
Ube2i	22196	22196	9.42075	9.10074	9.52772	9.65359	9.30064	8.93377	8.70044	9.03943	9.4257	8.99357	-0.120109	-0.166973	-0.827283	-0.614162	-0.432132	0.0872778	0.168144
Eras	353283	353283	4.25694	2.51339	3.28909	3.00047	2.5822	2.70092	2.86716	3.18164	3.26497	2.83298	-1.67475	0.187524	-0.421927	0.181167	-0.431996	0.396905	0.328944
Sgcb	24051	24051	9.18143	9.55786	9.51636	9.04239	8.79662	8.98863	9.13081	8.65572	9.32451	8.89294	-0.384811	-0.56923	-0.385545	-0.386672	-0.431565	0.00254735	0.0773489
Ggt5	23887	23887	4.60786	3.40844	4.12925	4.74854	3.63588	3.62794	3.55238	4.35358	4.22352	3.79244	-0.971984	0.219504	-0.576869	-0.394961	-0.431077	0.180636	0.228616
Nab2	17937	17937	9.93553	9.93301	9.98017	10.0833	9.61494	9.58707	9.63855	9.36725	9.98301	9.55195	-0.320594	-0.345942	-0.341617	-0.71606	-0.431053	0.0201322	0.10818
Ntrk2	18212	18212	9.04749	9.10681	9.29287	8.99292	8.57138	9.05398	8.33935	8.75198	9.11002	8.67917	-0.476114	-0.052828	-0.953521	-0.240941	-0.430851	0.113614	0.187282
Slc11a2	18174	18174	8.11604	7.74795	8.15256	7.93424	8.18687	7.66671	7.18857	7.18584	7.9877	7.557	0.0708324	-0.0812407	-0.96399	-0.748402	-0.4307	0.185311	0.231045
Metapl1	66559	66559	9.52491	9.41317	9.72921	10.0912	9.5338	9.05663	8.77272	9.67288	9.68961	9.25901	0.00889446	-0.356547	-0.956492	-0.418279	-0.430606	0.11918	0.19055
H13	14950	14950	6.25356	6.33316	6.53712	6.39139	5.96725	5.90381	5.8291	6.09314	6.37881	5.94833	-0.286306	-0.429344	-0.70802	-0.29825	-0.43048	0.0218742	0.109792
Fbxo41	330369	330369	7.17406	7.94474	7.62217	7.19554	6.75461	6.89743	7.04173	7.521	7.48413	7.05369	-0.419452	-1.04731	-0.580442	0.325462	-0.430435	0.228096	0.252634
Tlr4	21898	21898	5.50758	5.13084	5.17382	4.24989	5.40221	4.43864	4.13939	4.3603	5.01553	4.58513	-0.105364	-0.692198	-1.03443	0.110403	-0.430397	0.200556	0.239188
Brpf3	268936	268936	10.013	9.71974	9.79591	9.8658	9.94797	9.39148	9.13412	9.19946	9.84861	9.41826	-0.0650308	-0.328269	-0.661789	-0.666337	-0.430356	0.0593964	0.146613
D1Ertd448e	52318	52318	7.35115	7.73185	7.40986	8.49388	7.5343	7.13445	7.21814	7.38045	7.74669	7.31684	0.183143	-0.597393	-0.191718	-1.11343	-0.429849	0.219856	0.248368
Rimbp3	239731	239731	6.17169	6.25694	5.53424	5.49575	5.14908	5.58408	6.19681	4.80989	5.86465	5.43497	-1.0226	-0.672857	0.662571	-0.685862	-0.429688	0.332776	0.301791
Esyt3	272636	272636	5.48372	6.01402	6.20253	5.48688	5.15668	5.71435	5.31911	5.27847	5.79679	5.36715	-0.327036	-0.299671	-0.883413	-0.208412	-0.429633	0.0677816	0.153948
Ykt6	56418	56418	11.0305	11.196	11.1444	10.939	11.1612	10.9729	10.8517	9.60608	11.0775	10.648	0.130632	-0.223079	-0.292691	-1.33295	-0.429522	0.266106	0.271109
Dnajc1	13418	13418	8.84266	8.63229	8.73084	8.66322	8.1604	8.25891	8.58338	8.14907	8.71725	8.28794	-0.682265	-0.373371	-0.147458	-0.514149	-0.429311	0.0321636	0.121623
Arhgap20	244867	244867	5.94581	6.21789	5.77224	5.287	5.15349	6.02074	5.61607	4.71706	5.80573	5.37684	-0.792324	-0.197149	-0.156167	-0.569938	-0.428894	0.067434	0.153514
Zfp583	213011	213011	3.32497	3.28119	2.86261	2.69309	2.63053	2.53491	2.58095	2.70022	3.04046	2.61165	-0.694435	-0.746281	-0.281659	0.00712789	-0.428812	0.095863	0.17448
Epha3	13837	13837	3.72235	3.5494	3.66307	3.90869	3.02747	3.34375	3.31848	3.44145	3.71088	3.28279	-0.694872	-0.205647	-0.344592	-0.467233	-0.428086	0.0258116	0.116105
Egf	13645	13645	6.07398	6.41486	6.58999	5.74438	5.36656	6.39677	6.07409	5.27363	6.2058	5.77776	-0.707422	-0.0180829	-0.515896	-0.470752	-0.428038	0.0608769	0.148301
Ctns	83429	83429	9.48879	9.79168	9.91794	9.7258	9.33608	9.33612	9.12638	9.41405	9.73105	9.30316	-0.152706	-0.455556	-0.791555	-0.311745	-0.427891	0.0514934	0.13995
Nab1	17936	17936	7.79414	7.40578	7.41185	7.60011	7.50531	7.32688	7.34202	6.32666	7.55297	7.12522	-0.288836	-0.0789059	-0.0698284	-1.27344	-0.427754	0.232136	0.254589
Myl2	17906	17906	5.403	5.72472	5.5958	6.16033	5.70756	4.70632	5.39709	5.36227	5.72096	5.29331	0.304563	-1.01839	-0.198706	-0.798056	-0.427649	0.248339	0.262958
Letm2	270035	270035	5.17017	5.332	5.29793	5.66645	4.4747	4.77873	4.62765	5.87778	5.36664	4.93971	-0.695475	-0.553267	-0.670283	0.211323	-0.426926	0.141264	0.206763
Dnajc28	246738	246738	6.48679	7.37155	7.19086	7.27762	6.25396	7.1079	6.82054	6.43956	7.08171	6.65549	-0.23283	-0.263644	-0.370315	-0.838066	-0.426214	0.0560646	0.144087
Bend6	320705	320705	7.07377	6.83889	6.39999	6.3631	5.91815	6.70118	6.38009	5.97219	6.66894	6.2429	-1.15562	-0.137708	-0.019902	-0.39091	-0.426035	0.193644	0.234735
Klhl17	231003	231003	8.5609	9.60632	8.94414	9.51211	7.86898	8.75253	9.08259	9.21599	9.15587	8.73002	-0.691924	-0.853792	0.138454	-0.296114	-0.425844	0.150371	0.212227
P4htm	74443	74443	8.03895	8.45004	8.48992	8.55466	7.5343	8.0619	7.89205	8.34252	8.38339	7.95769	-0.504653	-0.388134	-0.597873	-0.212145	-0.425701	0.0144068	0.100888
Snhg7	72091	72091	8.98251	9.11625	9.63527	9.68762	9.62415	8.22886	8.62885	9.24029	9.35541	8.93054	0.641638	-0.887393	-1.00641	-0.447329	-0.424874	0.339887	0.30508
Lrrc16a	68732	68732	11.1394	11.5253	11.6084	10.9649	11.0095	11.2609	10.8011	10.4689	11.3095	10.8851	-0.129898	-0.264342	-0.807337	-0.496072	-0.424412	0.0645402	0.151083
Asb13	142688	142688	7.75091	7.98942	7.6487	7.71904	7.39397	7.32488	7.491	7.20138	7.77702	7.35281	-0.356941	-0.664545	-0.157696	-0.517664	-0.424212	0.0299409	0.119606
D630013N20Rik	319646	319646	5.10443	4.05053	5.24266	4.77384	4.71864	3.93196	4.32645	4.49784	4.79286	4.36872	-0.385798	-0.11857	-0.916203	-0.275997	-0.424142	0.0914773	0.171548
Zfp383	73729	73729	8.7959	8.59492	8.7631	8.20703	8.10267	8.13247	8.6928	7.73724	8.59024	8.1663	-0.693231	-0.462449	-0.0702949	-0.469793	-0.423942	0.0466258	0.135028
Duoxa1	213696	213696	5.56282	5.15119	5.67969	5.05298	5.07372	4.71807	5.04512	4.91475	5.36167	4.93792	-0.4891	-0.433113	-0.634572	-0.138222	-0.423752	0.0268299	0.116954
Npy1r	18166	18166	3.69327	3.71441	4.66165	3.81467	3.80774	3.09199	3.33532	3.95512	3.971	3.54754	0.114467	-0.622422	-1.32632	0.140455	-0.423456	0.311886	0.291851
Cdc42bpg	240505	240505	8.75396	8.22546	8.82346	8.38553	8.35883	8.20805	8.13704	7.79096	8.5471	8.12372	-0.39513	-0.0174144	-0.686422	-0.594569	-0.423384	0.064901	0.151126
4930524L23Rik	78185	78185	4.16846	4.96287	5.19153	6.00116	4.2637	5.1353	4.01481	5.21703	5.081	4.65771	0.0952402	0.172432	-1.17672	-0.784125	-0.423292	0.291938	0.283211
Fez1	235180	235180	10.7221	11.3634	11.037	12.1057	10.4322	10.8251	10.7233	11.5548	11.3071	10.8838	-0.289892	-0.538323	-0.313675	-0.550952	-0.42321	0.00919369	0.0910855
Mterfd2	69821	69821	8.64607	8.24198	8.373	8.70485	8.55648	8.06818	8.18896	7.46001	8.49147	8.06841	-0.0895901	-0.173802	-0.184041	-1.24484	-0.423068	0.221225	0.249068
Tlk1	228012	228012	7.63669	7.35764	7.70762	7.10134	7.5225	7.42228	7.27188	5.89473	7.45082	7.02785	-0.114192	0.0646482	-0.435734	-1.20661	-0.422972	0.2293	0.253318
Hapln1	12950	12950	3.56193	3.70372	3.85727	3.66884	3.1808	3.30735	3.21501	3.39726	3.69794	3.27511	-0.381136	-0.396368	-0.642258	-0.271577	-0.422835	0.0124223	0.0971931
Rpp21	67676	67676	8.18272	8.49803	8.65163	9.63777	8.26561	7.92555	8.21102	8.87712	8.74254	8.31982	0.0828864	-0.572477	-0.44061	-0.760658	-0.422715	0.101493	0.178666
Zfp605	675812	675812	6.75237	6.80346	7.44424	6.47257	7.51762	6.47755	6.94919	4.83874	6.86816	6.44578	0.765253	-0.325906	-0.495045	-1.63383	-0.422381	0.452889	0.349481
Rnft1	76892	76892	9.92192	10.112	9.90624	10.2965	9.857	9.59144	9.39247	9.70655	10.0592	9.63687	-0.0649152	-0.520602	-0.513772	-0.589956	-0.422311	0.0392405	0.127898
Nts	67405	67405	3.02189	2.68906	2.92542	5.15084	2.91635	3.02415	3.13161	3.02642	3.4468	3.02463	-0.105545	0.335085	0.206187	-2.12442	-0.422174	0.515933	0.373864
4930429B21Rik	67576	67576	5.72941	5.65422	5.42624	5.9163	5.86857	4.93049	5.36744	4.87171	5.68154	5.25955	0.139167	-0.723731	-0.0587983	-1.04459	-0.421988	0.22595	0.251574
Zfp78	330463	330463	3.99611	3.97281	4.32608	3.88188	3.28803	3.53716	3.447	4.21752	4.04422	3.62243	-0.708076	-0.435649	-0.879076	0.335634	-0.421792	0.214203	0.246112
Ifi44	99899	99899	3.72186	5.57521	3.71492	3.20316	3.36469	3.50582	3.67078	3.98712	4.05379	3.6321	-0.357171	-2.06939	-0.0441326	0.78396	-0.421683	0.532594	0.379746
P2rx4	18438	18438	8.03226	8.30394	8.47545	7.65425	7.90384	8.08878	7.72816	7.05847	8.11647	7.69481	-0.128417	-0.215164	-0.747285	-0.595784	-0.421662	0.065778	0.151939
Fryl	72313	72313	11.7154	11.947	11.8738	11.5739	11.4254	11.5333	11.1671	11.298	11.7775	11.356	-0.289974	-0.413744	-0.706754	-0.275891	-0.421591	0.0243681	0.114621
Ttyh2	117160	117160	11.3574	11.9113	11.892	12.1269	11.1287	11.6609	10.7329	12.0793	11.8219	11.4005	-0.22877	-0.250391	-1.15915	-0.0475554	-0.421465	0.190491	0.233322
Ccdc73	211936	211936	7.46342	7.12152	7.25031	8.34152	6.7451	6.9467	7.04635	7.75283	7.54419	7.12274	-0.718325	-0.174827	-0.203958	-0.588686	-0.421449	0.0540036	0.141856
Prkrip1	66801	66801	7.28372	7.21056	7.5386	7.79688	7.21955	6.88718	7.0952	6.94316	7.45744	7.03627	-0.0641677	-0.323384	-0.443399	-0.853719	-0.421167	0.0831597	0.16546
Mctp2	244049	244049	3.78779	3.06728	3.13476	3.01473	2.98574	2.73255	2.60091	3.00095	3.25114	2.83004	-0.802048	-0.334731	-0.533854	-0.0137877	-0.421105	0.0850685	0.166883
Tub	22141	22141	9.41474	9.27254	9.51748	9.66016	9.09548	8.93183	8.97148	9.18183	9.46623	9.04516	-0.319252	-0.340711	-0.546003	-0.478327	-0.421073	0.00452055	0.0805302
4930471M23Rik	74919	74919	9.69925	10.1606	10.0349	9.85572	9.567	9.53286	9.3545	9.61217	9.93762	9.51663	-0.132241	-0.627737	-0.680413	-0.24355	-0.420985	0.0543449	0.142152
Trmu	72026	72026	8.65121	8.75901	9.33484	9.21659	8.68882	8.73809	8.32846	8.52241	8.99041	8.56944	0.03761	-0.0209166	-1.00638	-0.694182	-0.420967	0.198908	0.238035
Rasl2-9	19428	19428	6.11533	5.81738	6.10298	6.51507	5.41594	5.55088	6.11623	5.78462	6.13769	5.71692	-0.699399	-0.266497	0.0132513	-0.730453	-0.420774	0.100582	0.177911
Fam35a	75698	75698	6.86739	7.26348	7.23862	6.48744	7.10861	6.53082	6.33459	6.20068	6.96423	6.54367	0.241215	-0.732659	-0.904031	-0.28676	-0.420559	0.199086	0.238123
Rsrc1	66880	66880	9.59399	9.26883	9.63874	9.1925	9.17378	8.75655	9.25032	8.83202	9.42352	9.00317	-0.420212	-0.512279	-0.388417	-0.360478	-0.420346	0.00104235	0.0753008
0610009L18Rik	66838	66838	8.19782	8.88046	9.29156	9.75006	8.48754	8.19755	8.61068	9.14316	9.02998	8.60973	0.28972	-0.682913	-0.680883	-0.606902	-0.420245	0.17472	0.225191
Pnma1	70481	70481	4.36787	4.37926	4.60862	4.52831	4.61824	3.48277	3.89236	4.20992	4.47102	4.05082	0.250368	-0.896487	-0.716259	-0.318388	-0.420192	0.196712	0.236715
Surf1	20930	20930	10.411	10.4591	10.8811	11.1733	9.88403	10.198	10.0658	11.0963	10.7312	10.311	-0.526977	-0.261134	-0.815325	-0.0770065	-0.42011	0.0795996	0.163408
Pts	19286	19286	7.53148	7.97781	7.85818	8.26162	7.30902	7.19601	7.66556	7.77908	7.90727	7.48742	-0.222467	-0.781793	-0.192621	-0.482543	-0.419856	0.05488	0.142788
2700081O15Rik	108899	108899	10.5454	10.4523	10.7039	10.6495	10.4462	10.2617	9.86861	10.0968	10.5878	10.1683	-0.0991906	-0.190591	-0.835321	-0.552664	-0.419442	0.0899486	0.170365
Pank1	75735	75735	7.99303	8.44967	8.02722	7.65648	7.71044	7.79245	7.31235	7.63349	8.0316	7.61218	-0.28259	-0.657216	-0.714869	-0.0229835	-0.419415	0.0825291	0.165249
Mbd1	17190	17190	6.08866	6.38778	6.19469	6.31418	6.49886	5.75144	5.22978	5.8286	6.24633	5.82717	0.410204	-0.636337	-0.964905	-0.485587	-0.419156	0.2492	0.263163
Hes5	15208	15208	7.5957	7.79958	8.04826	8.6389	7.14566	7.20491	8.75112	7.30531	8.02061	7.60175	-0.450048	-0.59467	0.702861	-1.3336	-0.418863	0.393106	0.327578
Cebpd	12609	12609	8.04753	8.48884	7.89822	8.59094	7.41014	7.97163	7.57691	8.39271	8.25638	7.83785	-0.637393	-0.517209	-0.321307	-0.198231	-0.418535	0.0236658	0.112848
Macrod2	72899	72899	7.60581	7.55485	7.71372	7.6079	7.52325	6.8535	6.35992	8.07179	7.62057	7.20211	-0.0825656	-0.701342	-1.3538	0.463886	-0.418455	0.364281	0.315667
Slc16a9	66859	66859	6.76616	7.45266	7.44132	6.74116	6.76984	6.56269	6.6848	6.71038	7.10033	6.68193	0.00367793	-0.889967	-0.756524	-0.0307891	-0.4184	0.173602	0.224528
Dner	227325	227325	13.118	12.972	12.9236	12.8466	12.7141	12.3149	12.8189	12.339	12.9651	12.5467	-0.403942	-0.65709	-0.104696	-0.507673	-0.41835	0.0371977	0.125869
3110052M02Rik	73229	73229	5.71302	5.3708	5.45502	5.3552	4.60855	5.45215	5.17382	4.98717	5.47351	5.05542	-1.10447	0.0813502	-0.281197	-0.36803	-0.418086	0.191244	0.233511
Cyp2c44	226143	226143	3.70201	5.61834	4.66584	3.88169	4.25333	4.08526	4.05729	3.80079	4.46697	4.04917	0.551329	-1.53308	-0.60855	-0.0809021	-0.4178	0.413258	0.334815
Pcyt1b	236899	236899	7.641	8.0309	7.45996	7.23912	6.40606	7.54171	8.11918	6.63298	7.59274	7.17498	-1.23494	-0.489181	0.659225	-0.606139	-0.417759	0.367412	0.317081
Cyb5r2	320635	320635	6.15167	7.58764	6.55325	7.60965	6.39663	6.40721	6.7088	6.71932	6.97555	6.55799	0.244957	-1.18043	0.15555	-0.89033	-0.417563	0.332312	0.30157
Tmem175	72392	72392	6.76783	6.9536	7.06148	7.37395	6.37067	6.4771	6.37268	7.26663	7.03921	6.62177	-0.397152	-0.476491	-0.688805	-0.107311	-0.41744	0.040362	0.12916
Thoc2	331401	331401	10.0883	9.78505	9.93667	9.23539	9.77193	9.53556	9.32032	8.74872	9.76136	9.34414	-0.316399	-0.249489	-0.616343	-0.486673	-0.417226	0.0151945	0.101776
1700088E04Rik	27660	27660	7.56257	7.66939	7.7302	8.20222	7.68406	7.33656	7.13418	7.34092	7.7911	7.37393	0.12149	-0.332834	-0.596024	-0.861299	-0.417167	0.140468	0.206112
Tcap	21393	21393	4.47589	4.57453	4.90024	5.73135	4.34449	4.34445	4.41145	4.91305	4.9205	4.50336	-0.131398	-0.230073	-0.488796	-0.818295	-0.41714	0.0726877	0.158293
Zim1	22776	22776	6.15228	4.89726	6.26797	6.33771	5.82748	5.07704	5.50311	5.57942	5.91381	5.49676	-0.3248	0.179781	-0.764867	-0.758296	-0.417045	0.159551	0.216593
Tmbim4	68212	68212	10.4354	10.3512	10.631	10.4405	9.82101	10.1156	10.1028	10.1529	10.4645	10.0481	-0.61442	-0.235578	-0.52823	-0.287606	-0.416459	0.0200157	0.108099
Cdh26	381409	381409	4.52593	4.25907	4.62688	4.87803	4.0729	4.12023	3.99885	4.43247	4.57248	4.15611	-0.453034	-0.138844	-0.628036	-0.445569	-0.41637	0.0263236	0.11625
Tbcel	272589	272589	10.0191	10.4658	10.2053	10.4572	9.62303	10.3226	9.38413	10.153	10.2868	9.8707	-0.396069	-0.143192	-0.821189	-0.304135	-0.416146	0.0638174	0.15061
Sesn3	75747	75747	8.79085	8.94086	9.03819	8.74904	8.3253	8.58555	8.13775	8.80594	8.87973	8.46364	-0.465545	-0.355303	-0.900438	0.0569038	-0.416095	0.124773	0.19447
[truncated: 14,660 more rows]
