# Supplementary material for: Effect of Bmi1 over-expression on gene expression in adult and embryonic murine neural stem cells
Source: Sci Rep. 2018 May 10;8:7464. doi: 10.1038/s41598-018-25921-8 (PMC5945652; doi:10.1038/s41598-018-25921-8)
Supplement: Supplementary file 7 — Dataset 2 [file 41598_2018_25921_MOESM7_ESM.xlsx]

## Sheet: .tabular)Galaxy306-(Cuffdiff_on
Supplementary Data File 2. Gene expression from RNA-seq for eNSCs transduced with control empty vector or Bmi1 overexpression vector. Values are averages from two replicate experiments.
gene	locus	sample_1	sample_2	status	value_1	value_2	log2(fold_change)	test_stat	p_value	q_value	significant
Naip6	chr13:101051075-101087643	H1_eNSC	Bmi1_eNSC	NOTEST	0.0253182	2.85094e-07	-16.4384	0	1	1	no
Prss57	chr10:79240018-79251730	H1_eNSC	Bmi1_eNSC	NOTEST	0.0330641	8.85475e-07	-15.1885	0	1	1	no
G630090E17Rik	chr10:39666717-39706452	H1_eNSC	Bmi1_eNSC	NOTEST	0.0615683	2.17771e-05	-11.4652	0	1	1	no
Fam151a	chr4:106406519-106472436	H1_eNSC	Bmi1_eNSC	NOTEST	0.0233637	1.38879e-05	-10.7162	0	1	1	no
4930562F07Rik	chr1:161974510-162008717	H1_eNSC	Bmi1_eNSC	NOTEST	0.0456019	7.69508e-05	-9.21094	0	1	1	no
Calca	chr7:121774991-121779871	H1_eNSC	Bmi1_eNSC	OK	21.9502	0.0896656	-7.93546	-4.06656	0.0427	0.202125	no
Irx5	chr8:94881694-94885355	H1_eNSC	Bmi1_eNSC	OK	4.37928	0.0213429	-7.68079	-3.59218	0.174	0.478444	no
En1	chr1:122499063-122504568	H1_eNSC	Bmi1_eNSC	OK	6.20426	0.0452393	-7.09954	-5.73797	0.05125	0.228687	no
Prrg4	chr2:104670897-104690007	H1_eNSC	Bmi1_eNSC	OK	3.10417	0.0256468	-6.91929	-3.94896	0.104	0.352895	no
Tecrl	chr5:83707146-83784220	H1_eNSC	Bmi1_eNSC	OK	1.14791	0.0108191	-6.7293	-2.72106	0.2451	0.572993	no
4930525F21Rik	chr2:125684953-125971987	H1_eNSC	Bmi1_eNSC	OK	1.72127	0.0168224	-6.67695	-0.798546	0.2431	0.571599	no
Slco1a4	chr6:141753960-141804692	H1_eNSC	Bmi1_eNSC	OK	0.586288	0.00648411	-6.49856	-2.52746	0.2451	0.572993	no
Slitrk6	chr14:111147799-111154371	H1_eNSC	Bmi1_eNSC	OK	1.01081	0.0112515	-6.48926	-3.41645	0.1454	0.432484	no
Kcne1l	chrX:138739295-138740741	H1_eNSC	Bmi1_eNSC	OK	1.59974	0.0188949	-6.4037	-2.74663	0.2451	0.572993	no
Epha7	chr4:28740294-28894649	H1_eNSC	Bmi1_eNSC	OK	2.04884	0.0304262	-6.07335	-4.68847	0.004	0.0375523	yes
Ccrl1	chr9:103966032-104029976	H1_eNSC	Bmi1_eNSC	OK	5.54454	0.0968096	-5.83977	-2.03477	0.1527	0.444174	no
Cnpy1	chr5:28532002-28564413	H1_eNSC	Bmi1_eNSC	OK	0.587489	0.0103292	-5.82976	-2.14909	0.244	0.572465	no
Pcp4l1	chr1:173103394-173126399	H1_eNSC	Bmi1_eNSC	OK	58.6452	1.08609	-5.7548	-9.40132	5e-05	0.00105195	yes
Slc39a12	chr2:14310024-14416604	H1_eNSC	Bmi1_eNSC	OK	15.6231	0.290556	-5.74872	-7.25484	5e-05	0.00105195	yes
Pdgfd	chr9:6168611-6377519	H1_eNSC	Bmi1_eNSC	OK	1.5739	0.0294997	-5.7375	-2.43591	0.1731	0.476919	no
Adrb2	chr18:62337469-62339613	H1_eNSC	Bmi1_eNSC	OK	1.97323	0.0372891	-5.72566	-4.07145	0.0892	0.323312	no
Gm10664	chr8:67552315-67561235	H1_eNSC	Bmi1_eNSC	OK	1.57559	0.0304395	-5.6938	-2.64345	0.2451	0.572993	no
Casp12	chr9:5345475-5373034	H1_eNSC	Bmi1_eNSC	OK	1.40452	0.0285252	-5.62169	-3.24307	0.104	0.352895	no
En2	chr5:28492235-28498706	H1_eNSC	Bmi1_eNSC	OK	2.99727	0.0609236	-5.6205	-6.56371	0.04405	0.2058	no
Col4a6	chrX:137599945-137908619	H1_eNSC	Bmi1_eNSC	OK	0.519598	0.0109244	-5.57177	-3.11915	0.11105	0.368304	no
Abhd3	chr18:10644408-10706694	H1_eNSC	Bmi1_eNSC	OK	4.33984	0.0933049	-5.53954	-4.73019	0.0079	0.0627242	no
Tchh	chr3:93246251-93252999	H1_eNSC	Bmi1_eNSC	OK	1.35112	0.0293441	-5.52495	-4.54158	0.02755	0.149033	no
Olfr287	chr15:98037401-98051487	H1_eNSC	Bmi1_eNSC	OK	7.96361	0.176702	-5.49403	-5.73383	0.0009	0.0116495	yes
Kcng4	chr8:122147753-122159580	H1_eNSC	Bmi1_eNSC	NOTEST	0.278144	0.00651472	-5.41599	0	1	1	no
Irx1	chr13:72095679-72101171	H1_eNSC	Bmi1_eNSC	NOTEST	0.531497	0.0126301	-5.39512	0	1	1	no
1600029D21Rik	chr9:50296903-50313744	H1_eNSC	Bmi1_eNSC	NOTEST	0.025061	0.000599805	-5.3848	0	1	1	no
Heph	chrX:93650774-93769823	H1_eNSC	Bmi1_eNSC	OK	2.43777	0.0592821	-5.36182	-4.55084	0.0004	0.00608622	yes
Pisd-ps1	chr11:3024023-3093466	H1_eNSC	Bmi1_eNSC	OK	0.704589	0.017265	-5.35086	-0.581171	0.37985	0.711417	no
Ggt5	chr10:75052125-75079713	H1_eNSC	Bmi1_eNSC	NOTEST	0.242608	0.00596642	-5.34562	0	1	1	no
Lama2	chr10:26701091-27336748	H1_eNSC	Bmi1_eNSC	OK	0.519954	0.0133462	-5.28388	-3.70568	0.0157	0.102018	no
Zcchc16	chrX:141123449-141556953	H1_eNSC	Bmi1_eNSC	OK	1.45492	0.0381057	-5.25479	-3.67797	0.0195	0.117491	no
Sod3	chr5:52755042-52760977	H1_eNSC	Bmi1_eNSC	OK	5.57264	0.153093	-5.18588	-5.37367	0.0009	0.0116495	yes
Plscr2	chr9:92170439-92192590	H1_eNSC	Bmi1_eNSC	OK	4.58836	0.12729	-5.17179	-4.42483	0.0014	0.0163667	yes
Hrc	chr7:52590638-52594342	H1_eNSC	Bmi1_eNSC	OK	1.87893	0.05271	-5.15569	-3.5527	0.048	0.218179	no
Pax9	chr12:57796625-57812217	H1_eNSC	Bmi1_eNSC	OK	1.23116	0.0348366	-5.14327	-3.54345	0.104	0.352895	no
St8sia3	chr18:64317377-64436834	H1_eNSC	Bmi1_eNSC	NOTEST	0.124823	0.00354237	-5.13902	0	1	1	no
Isl2	chr9:55388955-55393985	H1_eNSC	Bmi1_eNSC	NOTEST	0.490237	0.0142483	-5.10462	0	1	1	no
Pi15	chr1:17591981-17621020	H1_eNSC	Bmi1_eNSC	NOTEST	0.119541	0.00349243	-5.09713	0	1	1	no
Ifi202b	chr1:175892699-175912975	H1_eNSC	Bmi1_eNSC	OK	0.504938	0.0147545	-5.09688	-1.32482	0.1919	0.505424	no
Hapln1	chr13:89680240-89751437	H1_eNSC	Bmi1_eNSC	NOTEST	0.161633	0.00483731	-5.06237	0	1	1	no
Slc17a8	chr10:89036764-89083994	H1_eNSC	Bmi1_eNSC	NOTEST	0.367437	0.011048	-5.05564	0	1	1	no
T	chr17:8627287-8635361	H1_eNSC	Bmi1_eNSC	OK	0.82041	0.0253398	-5.01687	-2.80672	0.1454	0.432484	no
Slc15a1	chr14:121858842-121904476	H1_eNSC	Bmi1_eNSC	NOTEST	0.270397	0.00837619	-5.01264	0	1	1	no
Skap2	chr6:51809163-51962548	H1_eNSC	Bmi1_eNSC	OK	40.4101	1.30624	-4.95123	-8.65332	5e-05	0.00105195	yes
4833427G06Rik	chr9:50889417-50910183	H1_eNSC	Bmi1_eNSC	OK	2.52519	0.0822072	-4.94098	-2.8294	0.174	0.478444	no
Agbl2	chr2:90622900-90656388	H1_eNSC	Bmi1_eNSC	OK	1.2648	0.0432156	-4.87121	-3.52027	0.03165	0.164265	no
Dspp	chr5:104599730-104609146	H1_eNSC	Bmi1_eNSC	NOTEST	0.162271	0.00555143	-4.8694	0	1	1	no
Cntnap5a	chr1:117581713-118477251	H1_eNSC	Bmi1_eNSC	NOTEST	0.180932	0.00632336	-4.83861	0	1	1	no
Cd14	chr18:36884720-36886308	H1_eNSC	Bmi1_eNSC	OK	0.66128	0.0231314	-4.83734	-2.57644	0.244	0.572465	no
Ppp1r17	chr6:55967508-55982682	H1_eNSC	Bmi1_eNSC	NOTEST	0.406088	0.0146254	-4.79524	0	1	1	no
Cdh18	chr15:22966217-23404173	H1_eNSC	Bmi1_eNSC	NOTEST	0.198877	0.00728145	-4.77151	0	1	1	no
Cytip	chr2:57981549-58012533	H1_eNSC	Bmi1_eNSC	NOTEST	0.115366	0.00424258	-4.76513	0	1	1	no
Ptk2b	chr14:66772093-66899889	H1_eNSC	Bmi1_eNSC	NOTEST	0.13564	0.00511084	-4.73008	0	1	1	no
Cmya5	chr13:93810669-93914679	H1_eNSC	Bmi1_eNSC	OK	1.30503	0.0492677	-4.72729	-5.24071	5e-05	0.00105195	yes
Scn11a	chr9:119662882-119734574	H1_eNSC	Bmi1_eNSC	NOTEST	0.445372	0.0171057	-4.70246	0	1	1	no
Pygm	chr19:6384428-6398459	H1_eNSC	Bmi1_eNSC	OK	7.28827	0.286708	-4.66792	-6.10966	5e-05	0.00105195	yes
Klhdc7a	chr4:139518087-139523941	H1_eNSC	Bmi1_eNSC	OK	3.26957	0.131653	-4.6343	-5.6868	5e-05	0.00105195	yes
AW551984	chr9:39394980-39411709	H1_eNSC	Bmi1_eNSC	NOTEST	0.384839	0.0155475	-4.6295	0	1	1	no
C1s	chr6:124480361-124492377	H1_eNSC	Bmi1_eNSC	NOTEST	0.211826	0.00866577	-4.61141	0	1	1	no
Nphs1	chr7:31245076-31273628	H1_eNSC	Bmi1_eNSC	NOTEST	0.104796	0.00430012	-4.60706	0	1	1	no
Gbp9	chr5:105507412-105539311	H1_eNSC	Bmi1_eNSC	OK	2.73423	0.112536	-4.60268	-4.46849	0.00025	0.0041457	yes
Gypa	chr8:83017943-83034684	H1_eNSC	Bmi1_eNSC	NOTEST	0.350617	0.014459	-4.59986	0	1	1	no
Car10	chr11:92960603-93463065	H1_eNSC	Bmi1_eNSC	OK	1.03737	0.042934	-4.59467	-3.54531	0.04405	0.2058	no
Apol8	chr15:77579042-77585659	H1_eNSC	Bmi1_eNSC	NOTEST	0.272372	0.011436	-4.57393	0	1	1	no
1700084C01Rik	chr1:171859069-171864784	H1_eNSC	Bmi1_eNSC	OK	10.588	0.446889	-4.56637	-5.62911	5e-05	0.00105195	yes
Ndn	chr7:69493162-69494813	H1_eNSC	Bmi1_eNSC	OK	40.0474	1.71752	-4.54331	-8.38542	5e-05	0.00105195	yes
Retn	chr8:3655769-3659818	H1_eNSC	Bmi1_eNSC	OK	1.44574	0.062097	-4.54114	-1.55702	0.23125	0.558059	no
St18	chr1:6477311-6851021	H1_eNSC	Bmi1_eNSC	NOTEST	0.0981103	0.00425842	-4.52601	0	1	1	no
Spef2	chr15:9592490-9678561	H1_eNSC	Bmi1_eNSC	OK	0.496909	0.0220248	-4.49578	-2.27864	0.104	0.352895	no
Glp2r	chr11:67519931-67584655	H1_eNSC	Bmi1_eNSC	NOTEST	0.112374	0.00502588	-4.48278	0	1	1	no
Sepp1	chr15:3220766-3230508	H1_eNSC	Bmi1_eNSC	OK	49.0038	2.20806	-4.47204	-8.29719	5e-05	0.00105195	yes
Cd36	chr5:17287507-17394777	H1_eNSC	Bmi1_eNSC	OK	0.810632	0.0367545	-4.46305	-2.57365	0.002	0.0219507	yes
Col28a1	chr6:7947807-8142617	H1_eNSC	Bmi1_eNSC	OK	0.802501	0.037102	-4.43493	-3.30685	0.01005	0.0746984	no
Mmp19	chr10:128227965-128241426	H1_eNSC	Bmi1_eNSC	OK	2.5027	0.116075	-4.43036	-1.5075	0.09555	0.336234	no
Hs3st1	chr5:40005173-40035870	H1_eNSC	Bmi1_eNSC	OK	3.70538	0.174601	-4.40749	-4.57866	0.0011	0.0138093	yes
Lpin3	chr2:160706405-160731736	H1_eNSC	Bmi1_eNSC	OK	0.876964	0.0413476	-4.40664	-3.19631	0.00855	0.0661767	no
Htr4	chr18:62483857-62627456	H1_eNSC	Bmi1_eNSC	NOTEST	0.111209	0.00526967	-4.39941	0	1	1	no
Ctgf	chr10:24315247-24318488	H1_eNSC	Bmi1_eNSC	OK	2.9861	0.141754	-4.3968	-4.55111	0.00045	0.00665876	yes
Bace2	chr16:97578334-97660619	H1_eNSC	Bmi1_eNSC	OK	6.40776	0.30429	-4.3963	-6.02323	5e-05	0.00105195	yes
Mylk3	chr8:87848827-87889223	H1_eNSC	Bmi1_eNSC	OK	0.633962	0.0303182	-4.38614	-2.75627	0.05125	0.228687	no
Sult1a1	chr7:133816383-133819871	H1_eNSC	Bmi1_eNSC	OK	1.08698	0.05231	-4.3771	-2.74877	0.08645	0.317082	no
Gm19705	chr1:138579972-138587382	H1_eNSC	Bmi1_eNSC	OK	2.3503	0.113327	-4.37428	-1.14216	0.1685	0.469923	no
Zfhx4	chr3:5177827-5415855	H1_eNSC	Bmi1_eNSC	OK	0.622635	0.0303412	-4.35904	-3.97113	0.0001	0.00195136	yes
Synpo2l	chr14:21478639-21487528	H1_eNSC	Bmi1_eNSC	OK	2.83328	0.138289	-4.35671	-5.07745	5e-05	0.00105195	yes
Fam83b	chr9:76338511-76393611	H1_eNSC	Bmi1_eNSC	NOTEST	0.322224	0.0160069	-4.33129	0	1	1	no
Penk	chr4:4060682-4065592	H1_eNSC	Bmi1_eNSC	NOTEST	0.382796	0.0194268	-4.30046	0	1	1	no
Myh8	chr11:67090625-67122135	H1_eNSC	Bmi1_eNSC	OK	0.375511	0.0190927	-4.29776	-2.65839	0.01585	0.102426	no
Acss3	chr10:106373219-106560720	H1_eNSC	Bmi1_eNSC	NOTEST	0.200122	0.0102043	-4.29364	0	1	1	no
Efemp1	chr11:28753204-28826743	H1_eNSC	Bmi1_eNSC	NOTEST	0.246944	0.0128094	-4.26891	0	1	1	no
Txlnb	chr10:17516024-17565469	H1_eNSC	Bmi1_eNSC	OK	5.20488	0.270996	-4.26352	-5.90864	5e-05	0.00105195	yes
Casq2	chr3:101890432-101950435	H1_eNSC	Bmi1_eNSC	OK	1.86698	0.0974892	-4.25932	-3.79601	0.0023	0.0245346	yes
Ecm1	chr3:95538070-95543492	H1_eNSC	Bmi1_eNSC	OK	0.994134	0.0524114	-4.24549	-2.57229	0.03705	0.183446	no
Onecut2	chr18:64500017-64558142	H1_eNSC	Bmi1_eNSC	NOTEST	0.170474	0.00910496	-4.22676	0	1	1	no
Trpc7	chr13:56874468-56996949	H1_eNSC	Bmi1_eNSC	OK	0.936449	0.0503847	-4.21614	-3.35506	0.0095	0.0718928	no
Trim30d	chr7:111618528-111656363	H1_eNSC	Bmi1_eNSC	NOTEST	0.413717	0.0228785	-4.17658	0	1	1	no
E030030I06Rik	chr10:21832855-21869076	H1_eNSC	Bmi1_eNSC	OK	6.08318	0.337208	-4.17311	-3.47121	0.0017	0.0191461	yes
Igtp	chr11:58013057-58021094	H1_eNSC	Bmi1_eNSC	OK	0.644628	0.0357904	-4.17082	-2.58593	0.0892	0.323312	no
A330076H08Rik	chr7:69088786-69127245	H1_eNSC	Bmi1_eNSC	OK	5.87658	0.32796	-4.16338	-4.97885	0.0001	0.00195136	yes
Fgf10	chr13:119503505-119581380	H1_eNSC	Bmi1_eNSC	NOTEST	0.0957208	0.00537222	-4.15524	0	1	1	no
Cdh26	chr2:178165311-178222071	H1_eNSC	Bmi1_eNSC	NOTEST	0.138543	0.00785354	-4.14085	0	1	1	no
Serpinb11	chr1:109258890-109277052	H1_eNSC	Bmi1_eNSC	NOTEST	0.239254	0.0136571	-4.13082	0	1	1	no
Agt	chr8:127080486-127093607	H1_eNSC	Bmi1_eNSC	OK	3.06762	0.176122	-4.12247	-3.95175	0.00075	0.0100817	yes
A230028O05Rik	chr16:25059724-25069144	H1_eNSC	Bmi1_eNSC	NOTEST	0.157351	0.00906385	-4.11772	0	1	1	no
Cpvl	chr6:53823374-53928656	H1_eNSC	Bmi1_eNSC	NOTEST	0.29217	0.0168708	-4.11421	0	1	1	no
C4b	chr17:34865325-34880842	H1_eNSC	Bmi1_eNSC	NOTEST	0.148313	0.00861691	-4.10533	0	1	1	no
Lrrc36	chr8:107937521-107987986	H1_eNSC	Bmi1_eNSC	NOTEST	0.406939	0.02366	-4.10429	0	1	1	no
Akr1b7	chr6:34362361-34373137	H1_eNSC	Bmi1_eNSC	NOTEST	0.385486	0.0224789	-4.10004	0	1	1	no
Acta2	chr19:34315580-34329826	H1_eNSC	Bmi1_eNSC	OK	19.6284	1.14664	-4.09746	-6.69298	5e-05	0.00105195	yes
Ogn	chr13:49559427-49748100	H1_eNSC	Bmi1_eNSC	OK	1.03585	0.0607088	-4.09276	-1.01995	0.259	0.589156	no
Ralyl	chr3:13471654-14182287	H1_eNSC	Bmi1_eNSC	OK	1.29448	0.0769145	-4.07297	-2.47616	0.0036	0.0345247	yes
Igsf1	chrX:47135713-47150922	H1_eNSC	Bmi1_eNSC	OK	0.692906	0.0415187	-4.06083	-2.1405	0.00795	0.063005	no
4930444P10Rik	chr1:16056059-16083122	H1_eNSC	Bmi1_eNSC	OK	0.762842	0.0457519	-4.05948	-2.04509	0.2452	0.572993	no
Kcnj15	chr16:95479257-95521865	H1_eNSC	Bmi1_eNSC	NOTEST	0.0823403	0.00494102	-4.05872	0	1	1	no
Enkur	chr2:21102357-21126992	H1_eNSC	Bmi1_eNSC	OK	2.17793	0.131187	-4.05326	-3.36215	0.0145	0.0961555	no
Ptprv	chr1:137005074-137029152	H1_eNSC	Bmi1_eNSC	OK	2.57543	0.156871	-4.03716	-5.02799	5e-05	0.00105195	yes
Cd80	chr16:38459012-38487014	H1_eNSC	Bmi1_eNSC	NOTEST	0.257453	0.0156866	-4.03671	0	1	1	no
Shh	chr5:28783379-29045749	H1_eNSC	Bmi1_eNSC	OK	1.17541	0.072981	-4.0095	-3.0644	0.0125	0.08612	no
Mctp2	chr7:79222715-79451481	H1_eNSC	Bmi1_eNSC	NOTEST	0.0685486	0.00425725	-4.00913	0	1	1	no
Vil1	chr1:74455957-74634602	H1_eNSC	Bmi1_eNSC	NOTEST	0.259055	0.0161114	-4.00711	0	1	1	no
Gbp4	chr5:105544785-105568605	H1_eNSC	Bmi1_eNSC	OK	1.23421	0.0773413	-3.9962	-3.74267	0.00065	0.00892317	yes
Opalin	chr19:41137909-41151603	H1_eNSC	Bmi1_eNSC	OK	1.57054	0.0986059	-3.99345	-3.03475	0.0893	0.323584	no
Trim12c	chr7:111487267-111501872	H1_eNSC	Bmi1_eNSC	NOTEST	0.403712	0.0257545	-3.97043	0	1	1	no
5430435G22Rik	chr1:133585271-133610041	H1_eNSC	Bmi1_eNSC	OK	1.56493	0.100009	-3.9679	-3.47572	0.00215	0.0233392	yes
Wnt4	chr4:136833549-136855416	H1_eNSC	Bmi1_eNSC	OK	0.842719	0.0539676	-3.96489	-3.15367	0.00625	0.0525293	no
Commd3	chr2:18594088-18597843	H1_eNSC	Bmi1_eNSC	OK	204.978	13.5629	-3.91773	-10.34	5e-05	0.00105195	yes
S100a11	chr3:93324417-93330210	H1_eNSC	Bmi1_eNSC	OK	42.9278	2.85934	-3.90815	-8.51414	5e-05	0.00105195	yes
Slc6a4	chr11:76812098-76845845	H1_eNSC	Bmi1_eNSC	NOTEST	0.138232	0.00922782	-3.90496	0	1	1	no
ORF63	chr16:87553574-87595581	H1_eNSC	Bmi1_eNSC	OK	0.722364	0.0486198	-3.89311	-2.36124	0.1114	0.368991	no
Gm18409	chr10:99071804-99120768	H1_eNSC	Bmi1_eNSC	NOTEST	0.151257	0.0101939	-3.89122	0	1	1	no
Tnnt1	chr7:4456264-4467577	H1_eNSC	Bmi1_eNSC	OK	2.8216	0.190966	-3.88513	-3.60118	0.0157	0.102018	no
A630019I02Rik	chr13:93810669-93914679	H1_eNSC	Bmi1_eNSC	NOTEST	0.151752	0.0103876	-3.86878	0	1	1	no
E230008N13Rik	chr4:45903174-45963646	H1_eNSC	Bmi1_eNSC	NOTEST	0.0702484	0.00481152	-3.8679	0	1	1	no
Gbp2	chr3:142283626-142300972	H1_eNSC	Bmi1_eNSC	OK	0.527811	0.036169	-3.8672	-2.27031	0.04445	0.206921	no
Hs3st4	chr7:131126694-131542503	H1_eNSC	Bmi1_eNSC	OK	0.635497	0.0437445	-3.86071	-2.75402	0.0325	0.167465	no
Ptpn7	chr1:137029301-137041897	H1_eNSC	Bmi1_eNSC	OK	0.426937	0.0295412	-3.85322	-2.4871	0.05155	0.229391	no
Slitrk4	chrX:61522618-61530171	H1_eNSC	Bmi1_eNSC	OK	1.08392	0.0761861	-3.83058	-3.14831	0.00395	0.037191	yes
Dll4	chr2:119146934-119161402	H1_eNSC	Bmi1_eNSC	OK	0.694319	0.0488948	-3.82785	-2.76573	0.01435	0.0953566	no
Dsp	chr13:38243162-38290446	H1_eNSC	Bmi1_eNSC	NOTEST	0.0269239	0.0019158	-3.81287	0	1	1	no
Hc	chr2:34838850-34916961	H1_eNSC	Bmi1_eNSC	NOTEST	0.0626908	0.00447478	-3.80836	0	1	1	no
Cend1	chr7:148612349-148615319	H1_eNSC	Bmi1_eNSC	OK	12.0924	0.878929	-3.78221	-5.36159	5e-05	0.00105195	yes
Tmem40	chr6:115679156-115712484	H1_eNSC	Bmi1_eNSC	OK	0.797582	0.0581629	-3.77746	-1.63425	0.0101	0.0749407	no
Samd9l	chr6:3322256-3349571	H1_eNSC	Bmi1_eNSC	OK	1.61387	0.118681	-3.76537	-4.16993	5e-05	0.00105195	yes
Ocln	chr13:101267321-101322453	H1_eNSC	Bmi1_eNSC	NOTEST	0.105541	0.00785347	-3.74833	0	1	1	no
9530053A07Rik	chr7:28914484-28949830	H1_eNSC	Bmi1_eNSC	OK	0.978451	0.0728135	-3.74822	-4.18443	0.00025	0.0041457	yes
Twist1	chr12:34642535-34644696	H1_eNSC	Bmi1_eNSC	OK	1.69951	0.127238	-3.73952	-4.04065	0.0187	0.114487	no
Bdnf	chr2:109514856-109567200	H1_eNSC	Bmi1_eNSC	OK	1.55123	0.116179	-3.73898	-3.85985	0.00105	0.0132979	yes
BC024139	chr15:75931917-75956986	H1_eNSC	Bmi1_eNSC	NOTEST	0.128516	0.00963712	-3.7372	0	1	1	no
Gdf15	chr8:73153292-73155534	H1_eNSC	Bmi1_eNSC	OK	5.94964	0.447112	-3.73409	-5.03681	0.0009	0.0116495	yes
Edn1	chr13:42396638-42403358	H1_eNSC	Bmi1_eNSC	NOTEST	0.145219	0.0109657	-3.72717	0	1	1	no
4932443I19Rik	chr8:13705888-13743066	H1_eNSC	Bmi1_eNSC	OK	0.538505	0.0406761	-3.72671	-1.79099	0.24515	0.572993	no
Accn3	chr5:23919268-23923652	H1_eNSC	Bmi1_eNSC	NOTEST	0.16736	0.0126481	-3.72595	0	1	1	no
Naalad2	chr9:18127464-18190372	H1_eNSC	Bmi1_eNSC	NOTEST	0.103239	0.00782573	-3.72162	0	1	1	no
BC028528	chr3:95675444-95695853	H1_eNSC	Bmi1_eNSC	OK	4.70562	0.356796	-3.72121	-0.817997	0.233	0.560189	no
Trim34a	chr7:111392970-111410750	H1_eNSC	Bmi1_eNSC	NOTEST	0.129775	0.00987644	-3.71587	0	1	1	no
A230057D06Rik	chr7:68850735-69072460	H1_eNSC	Bmi1_eNSC	OK	2.32968	0.178252	-3.70814	-3.20625	0.0012	0.0146795	yes
D830029L11	chr18:16974915-16981292	H1_eNSC	Bmi1_eNSC	NOTEST	0.109737	0.00841008	-3.70579	0	1	1	no
Dmbx1	chr4:115587723-115612531	H1_eNSC	Bmi1_eNSC	NOTEST	0.0798508	0.00614221	-3.70048	0	1	1	no
1700022P22Rik	chr1:192860700-192866820	H1_eNSC	Bmi1_eNSC	OK	1.35243	0.10481	-3.68971	-2.51104	0.2453	0.572993	no
Aox1	chr1:58086812-58163254	H1_eNSC	Bmi1_eNSC	OK	11.3849	0.89024	-3.67678	-6.57298	5e-05	0.00105195	yes
4930562C15Rik	chr16:4835415-4867691	H1_eNSC	Bmi1_eNSC	NOTEST	0.215906	0.0169989	-3.66689	0	1	1	no
Atp8b5	chr4:43280030-43386703	H1_eNSC	Bmi1_eNSC	NOTEST	0.129651	0.0102215	-3.66495	0	1	1	no
Ano5	chr7:58766398-58854079	H1_eNSC	Bmi1_eNSC	NOTEST	0.0410888	0.00324136	-3.66407	0	1	1	no
Npas4	chr19:4984354-4989971	H1_eNSC	Bmi1_eNSC	NOTEST	0.288667	0.0229087	-3.65544	0	1	1	no
Lrriq1	chr10:102525831-102698956	H1_eNSC	Bmi1_eNSC	NOTEST	0.418271	0.0332557	-3.65277	0	1	1	no
Wdr16	chr11:67738307-67779144	H1_eNSC	Bmi1_eNSC	NOTEST	0.385974	0.0307188	-3.65131	0	1	1	no
Sostdc1	chr12:37040755-37045039	H1_eNSC	Bmi1_eNSC	NOTEST	0.213728	0.0170951	-3.64412	0	1	1	no
Gbp6	chr5:105699720-105722718	H1_eNSC	Bmi1_eNSC	NOTEST	0.111014	0.00891097	-3.63902	0	1	1	no
Sfmbt2	chr2:10292077-10516880	H1_eNSC	Bmi1_eNSC	OK	0.876996	0.0704245	-3.63842	-2.70264	0.00105	0.0132979	yes
Gm13157	chr4:147128082-147183897	H1_eNSC	Bmi1_eNSC	NOTEST	0.115432	0.0092936	-3.63466	0	1	1	no
Trim30a	chr7:111557539-111613707	H1_eNSC	Bmi1_eNSC	NOTEST	0.081516	0.00658049	-3.63082	0	1	1	no
Prdm8	chr5:98609887-98616467	H1_eNSC	Bmi1_eNSC	OK	6.17781	0.501335	-3.62325	-6.81246	5e-05	0.00105195	yes
Mmp23	chr4:155024763-155027493	H1_eNSC	Bmi1_eNSC	NOTEST	0.234687	0.0190793	-3.62066	0	1	1	no
Ugt1a6a	chr1:89951985-90116577	H1_eNSC	Bmi1_eNSC	NOTEST	0.298885	0.0245755	-3.60429	0	1	1	no
Fgd4	chr16:16422070-16560289	H1_eNSC	Bmi1_eNSC	OK	3.41473	0.281415	-3.601	-4.25029	5e-05	0.00105195	yes
Gpr149	chr3:62333884-62409062	H1_eNSC	Bmi1_eNSC	OK	0.941335	0.0777962	-3.59694	-3.05019	0.0115	0.0817595	no
Art3	chr5:92760866-92843653	H1_eNSC	Bmi1_eNSC	NOTEST	0.417077	0.0345361	-3.59414	0	1	1	no
Cyp4f14	chr17:33042014-33054287	H1_eNSC	Bmi1_eNSC	NOTEST	0.307108	0.0256262	-3.58305	0	1	1	no
Ddo	chr10:40349816-40369737	H1_eNSC	Bmi1_eNSC	NOTEST	0.20036	0.0167856	-3.5773	0	1	1	no
Ysk4	chr1:129711847-129736867	H1_eNSC	Bmi1_eNSC	OK	0.467095	0.0392186	-3.5741	-2.58307	0.0127	0.0871262	no
1700101I11Rik	chr6:129482201-129492349	H1_eNSC	Bmi1_eNSC	OK	0.464022	0.0389712	-3.57371	-0.235597	0.4872	0.794753	no
Akr1c18	chr13:4131872-4149877	H1_eNSC	Bmi1_eNSC	OK	1.07502	0.0906365	-3.56813	-2.52608	0.05305	0.23413	no
Tspan8	chr10:115254339-115286949	H1_eNSC	Bmi1_eNSC	OK	1.23865	0.104649	-3.56515	-2.44998	0.01235	0.0858891	no
Serpinb5	chr1:108757756-108779925	H1_eNSC	Bmi1_eNSC	OK	2.58063	0.218689	-3.56077	-4.26256	0.00015	0.00275241	yes
Runx2	chr17:44740949-45256233	H1_eNSC	Bmi1_eNSC	NOTEST	0.244358	0.0207188	-3.55998	0	1	1	no
Esr1	chr10:5342779-5734495	H1_eNSC	Bmi1_eNSC	NOTEST	0.0614515	0.00522029	-3.55725	0	1	1	no
Egfl6	chrX:162960938-163023648	H1_eNSC	Bmi1_eNSC	NOTEST	0.318671	0.027107	-3.55534	0	1	1	no
Mr1	chr1:156975007-156993910	H1_eNSC	Bmi1_eNSC	OK	3.13186	0.267688	-3.5484	-4.18683	0.0001	0.00195136	yes
Slc25a21	chr12:57813620-58298459	H1_eNSC	Bmi1_eNSC	NOTEST	0.138979	0.0119601	-3.53856	0	1	1	no
Exd1	chr2:119345139-119373363	H1_eNSC	Bmi1_eNSC	OK	0.464816	0.0402005	-3.53137	-2.52155	0.03575	0.178515	no
Grpr	chrX:159951835-159987579	H1_eNSC	Bmi1_eNSC	NOTEST	0.115041	0.0100124	-3.52228	0	1	1	no
Gfap	chr11:102748649-102758514	H1_eNSC	Bmi1_eNSC	OK	0.736927	0.0646329	-3.51118	-2.42873	0.00655	0.0544835	no
Tex16	chrX:109207128-109240935	H1_eNSC	Bmi1_eNSC	OK	0.728247	0.0639807	-3.50872	-3.07797	0.00385	0.0364888	yes
Rasgrp3	chr17:75835244-75928393	H1_eNSC	Bmi1_eNSC	OK	0.869679	0.0765123	-3.50672	-3.32598	0.00135	0.0159409	yes
A930011O12Rik	chr14:65206951-65212798	H1_eNSC	Bmi1_eNSC	OK	0.560392	0.0495446	-3.49964	-2.01746	0.0169	0.107122	no
Slc12a1	chr2:124978335-125055737	H1_eNSC	Bmi1_eNSC	NOTEST	0.0596632	0.0052851	-3.49684	0	1	1	no
Cyp7b1	chr3:17971949-18143338	H1_eNSC	Bmi1_eNSC	OK	5.1771	0.459369	-3.49442	-5.2144	5e-05	0.00105195	yes
Ecm2	chr13:49559427-49748100	H1_eNSC	Bmi1_eNSC	OK	2.62388	0.23298	-3.49343	-2.09243	0.036	0.179278	no
Atp1a4	chr1:174153638-174188555	H1_eNSC	Bmi1_eNSC	NOTEST	0.0804944	0.00715211	-3.49245	0	1	1	no
Klhl4	chrX:111588128-111674307	H1_eNSC	Bmi1_eNSC	OK	1.00725	0.0896627	-3.48976	-3.32718	0.0029	0.029018	yes
Clca5	chr3:144733228-144762005	H1_eNSC	Bmi1_eNSC	NOTEST	0.0708575	0.00631315	-3.48849	0	1	1	no
Scarf1	chr11:75327042-75340082	H1_eNSC	Bmi1_eNSC	NOTEST	0.0979142	0.00875607	-3.48316	0	1	1	no
4933403O08Rik	chrX:109352657-109357461	H1_eNSC	Bmi1_eNSC	OK	0.948018	0.0851533	-3.47678	-2.70264	0.02925	0.154984	no
Gm3985	chr8:33998976-34060498	H1_eNSC	Bmi1_eNSC	NOTEST	0.112509	0.0101542	-3.46989	0	1	1	no
Daam2	chr17:49595346-49703662	H1_eNSC	Bmi1_eNSC	OK	6.38587	0.577574	-3.46681	-6.06533	5e-05	0.00105195	yes
Tex14	chr11:87218566-87369325	H1_eNSC	Bmi1_eNSC	NOTEST	0.29953	0.0272584	-3.45793	0	1	1	no
Ttc29	chr8:80737240-80918225	H1_eNSC	Bmi1_eNSC	NOTEST	0.114568	0.0104481	-3.45489	0	1	1	no
Pou4f1	chr14:104861540-104867216	H1_eNSC	Bmi1_eNSC	NOTEST	0.0715411	0.00653104	-3.45339	0	1	1	no
Flt1	chr5:148373771-148537564	H1_eNSC	Bmi1_eNSC	OK	4.99786	0.456494	-3.45264	-5.63411	5e-05	0.00105195	yes
Adra1d	chr2:131371092-131388021	H1_eNSC	Bmi1_eNSC	NOTEST	0.116604	0.0107153	-3.44387	0	1	1	no
Phkg1	chr5:130322865-130354954	H1_eNSC	Bmi1_eNSC	NOTEST	0.412989	0.0379994	-3.44205	0	1	1	no
Gdpd2	chrX:97925185-97934238	H1_eNSC	Bmi1_eNSC	OK	5.3258	0.490611	-3.44035	-4.93872	5e-05	0.00105195	yes
1700007K13Rik	chr2:28317520-28321844	H1_eNSC	Bmi1_eNSC	OK	15.335	1.42008	-3.43279	-5.64461	5e-05	0.00105195	yes
Nckap1l	chr15:103284255-103329231	H1_eNSC	Bmi1_eNSC	NOTEST	0.167302	0.0155988	-3.42294	0	1	1	no
Flt4	chr11:49423180-49466241	H1_eNSC	Bmi1_eNSC	NOTEST	0.0838573	0.00793147	-3.40228	0	1	1	no
Ptprn	chr1:75243615-75260783	H1_eNSC	Bmi1_eNSC	OK	3.13144	0.296476	-3.40084	-4.56544	5e-05	0.00105195	yes
Ifit1	chr19:34715378-34724499	H1_eNSC	Bmi1_eNSC	NOTEST	0.203616	0.0192822	-3.40051	0	1	1	no
Mmp2	chr8:95351226-95377319	H1_eNSC	Bmi1_eNSC	OK	3.60182	0.342528	-3.39443	-4.58515	5e-05	0.00105195	yes
Gm973	chr1:59573107-59691353	H1_eNSC	Bmi1_eNSC	OK	2.12869	0.202774	-3.39202	-3.85514	5e-05	0.00105195	yes
Fas	chr19:34365148-34402260	H1_eNSC	Bmi1_eNSC	OK	15.1749	1.44758	-3.38997	-4.64953	5e-05	0.00105195	yes
Ccl9	chr11:83386418-83392138	H1_eNSC	Bmi1_eNSC	NOTEST	0.086947	0.00836884	-3.37704	0	1	1	no
Dysf	chr6:83958583-84161036	H1_eNSC	Bmi1_eNSC	OK	4.99497	0.48117	-3.37586	-5.73485	5e-05	0.00105195	yes
Gm10768	chr19:43913292-43915335	H1_eNSC	Bmi1_eNSC	NOTEST	0.16161	0.0157121	-3.36256	0	1	1	no
Pax7	chr4:139293995-139388883	H1_eNSC	Bmi1_eNSC	NOTEST	0.0592832	0.00576417	-3.36244	0	1	1	no
Cox7a1	chr7:30969189-30971049	H1_eNSC	Bmi1_eNSC	OK	5.45379	0.532128	-3.35741	-4.34947	0.05265	0.232763	no
Tnfsf18	chr1:163424787-163435421	H1_eNSC	Bmi1_eNSC	OK	0.603255	0.0588908	-3.35665	-2.46267	0.0313	0.162841	no
Cd247	chr1:167718811-167932765	H1_eNSC	Bmi1_eNSC	NOTEST	0.268448	0.0262175	-3.35604	0	1	1	no
Nr5a2	chr1:138740160-138857025	H1_eNSC	Bmi1_eNSC	OK	2.11349	0.206448	-3.35578	-3.94472	5e-05	0.00105195	yes
Prdm1	chr10:44156980-44178493	H1_eNSC	Bmi1_eNSC	OK	2.21848	0.216769	-3.35534	-4.40979	5e-05	0.00105195	yes
Lama3	chr18:12492532-12741521	H1_eNSC	Bmi1_eNSC	NOTEST	0.0790854	0.00775314	-3.35056	0	1	1	no
C730002L08Rik	chr19:20567204-20630900	H1_eNSC	Bmi1_eNSC	NOTEST	0.088151	0.00864956	-3.34928	0	1	1	no
Sdcbp2	chr2:151398367-151415735	H1_eNSC	Bmi1_eNSC	NOTEST	0.202053	0.0199047	-3.34356	0	1	1	no
Gng11	chr6:3953986-3958445	H1_eNSC	Bmi1_eNSC	OK	9.42607	0.934154	-3.33492	-4.75218	0.00085	0.0111249	yes
Prex2	chr1:10983545-11293763	H1_eNSC	Bmi1_eNSC	NOTEST	0.234828	0.0233057	-3.33285	0	1	1	no
Sp9	chr2:73109982-73113828	H1_eNSC	Bmi1_eNSC	OK	1.43231	0.142156	-3.3328	-3.50454	0.0045	0.0412277	yes
Apoe	chr7:20281592-20284515	H1_eNSC	Bmi1_eNSC	OK	311.274	30.8964	-3.33267	-10.0608	5e-05	0.00105195	yes
Dach2	chrX:110411864-110949995	H1_eNSC	Bmi1_eNSC	OK	1.85123	0.184029	-3.33047	-4.40051	5e-05	0.00105195	yes
2610034M16Rik	chr17:59018230-59130798	H1_eNSC	Bmi1_eNSC	NOTEST	0.297156	0.0295541	-3.32979	0	1	1	no
Pdk4	chr6:5433350-5446278	H1_eNSC	Bmi1_eNSC	OK	0.697309	0.0694624	-3.32749	-3.18362	0.00765	0.0613425	no
Htr7	chr19:36033218-36131850	H1_eNSC	Bmi1_eNSC	NOTEST	0.0954305	0.0095254	-3.3246	0	1	1	no
Trf	chr9:103111205-103132616	H1_eNSC	Bmi1_eNSC	OK	15.1692	1.52267	-3.31647	-5.94045	5e-05	0.00105195	yes
St8sia6	chr2:13576564-13715147	H1_eNSC	Bmi1_eNSC	NOTEST	0.156746	0.0158931	-3.30196	0	1	1	no
4930583P06Rik	chr2:124043414-124048094	H1_eNSC	Bmi1_eNSC	NOTEST	0.4371	0.0443678	-3.30038	0	1	1	no
Ghsr	chr3:27270272-27276932	H1_eNSC	Bmi1_eNSC	NOTEST	0.0544681	0.0055488	-3.29516	0	1	1	no
Cd226	chr18:89366818-89439719	H1_eNSC	Bmi1_eNSC	NOTEST	0.118393	0.0120707	-3.29399	0	1	1	no
Lgals3bp	chr11:118254065-118263245	H1_eNSC	Bmi1_eNSC	OK	1.58696	0.162008	-3.29213	-3.29426	0.0024	0.0253087	yes
Nell1	chr7:57230719-58118659	H1_eNSC	Bmi1_eNSC	NOTEST	0.0880711	0.00899782	-3.29102	0	1	1	no
1110028F11Rik	chr11:87476588-87549041	H1_eNSC	Bmi1_eNSC	NOTEST	0.0918196	0.00938279	-3.29071	0	1	1	no
4930550C14Rik	chr9:53213390-53240908	H1_eNSC	Bmi1_eNSC	NOTEST	0.157659	0.0161547	-3.28678	0	1	1	no
Scara5	chr14:66285239-66383663	H1_eNSC	Bmi1_eNSC	NOTEST	0.255148	0.026146	-3.28668	0	1	1	no
Ccdc83	chr7:97372387-97413942	H1_eNSC	Bmi1_eNSC	NOTEST	0.191597	0.0196381	-3.28634	0	1	1	no
Rgr	chr14:37850675-37862150	H1_eNSC	Bmi1_eNSC	NOTEST	0.157171	0.0161286	-3.28464	0	1	1	no
Cldn20	chr17:3326572-3557713	H1_eNSC	Bmi1_eNSC	NOTEST	0.35525	0.0364962	-3.28302	0	1	1	no
Irf7	chr7:148449081-148452323	H1_eNSC	Bmi1_eNSC	NOTEST	0.117634	0.0122048	-3.26878	0	1	1	no
Kcne4	chr1:78813523-78816600	H1_eNSC	Bmi1_eNSC	NOTEST	0.199999	0.020776	-3.26701	0	1	1	no
Pex5l	chr3:32848552-33042004	H1_eNSC	Bmi1_eNSC	OK	2.35692	0.247126	-3.25358	-3.79139	0.0001	0.00195136	yes
D730039F16Rik	chr2:34729955-34747653	H1_eNSC	Bmi1_eNSC	NOTEST	0.105941	0.0111321	-3.25046	0	1	1	no
9130409I23Rik	chr1:182981367-182990798	H1_eNSC	Bmi1_eNSC	NOTEST	0.132649	0.0139999	-3.24413	0	1	1	no
LOC433374	chr1:166793251-166801569	H1_eNSC	Bmi1_eNSC	OK	2.16518	0.229841	-3.23578	-3.42949	0.0029	0.029018	yes
Xlr3b	chrX:70437517-70448269	H1_eNSC	Bmi1_eNSC	NOTEST	0.306011	0.0325657	-3.23216	0	1	1	no
Frk	chr10:34203205-34331036	H1_eNSC	Bmi1_eNSC	OK	3.51833	0.374761	-3.23085	-4.60511	5e-05	0.00105195	yes
Mall	chr2:127530125-127555633	H1_eNSC	Bmi1_eNSC	NOTEST	0.124776	0.0133107	-3.22868	0	1	1	no
Slc16a4	chr3:107094209-107115033	H1_eNSC	Bmi1_eNSC	OK	5.5942	0.596953	-3.22824	-4.84253	5e-05	0.00105195	yes
4930412F15Rik	chr4:43672493-43681731	H1_eNSC	Bmi1_eNSC	NOTEST	0.26084	0.0278733	-3.22621	0	1	1	no
Cftr	chr6:18120686-18272769	H1_eNSC	Bmi1_eNSC	NOTEST	0.207862	0.0222431	-3.2242	0	1	1	no
Fmn1	chr2:113167892-113556924	H1_eNSC	Bmi1_eNSC	OK	0.461604	0.0495503	-3.21969	-3.46754	0.00045	0.00665876	yes
Klkb1	chr8:46354806-46380189	H1_eNSC	Bmi1_eNSC	NOTEST	0.0836116	0.00897557	-3.21963	0	1	1	no
Tmie	chr9:110768549-110782587	H1_eNSC	Bmi1_eNSC	OK	0.755785	0.0812736	-3.21712	-2.66319	0.01225	0.0853996	no
Casp1	chr9:5298516-5307281	H1_eNSC	Bmi1_eNSC	OK	1.7077	0.184249	-3.21233	-3.05193	0.00575	0.049126	yes
Cpeb1	chr7:88491911-88599644	H1_eNSC	Bmi1_eNSC	OK	1.2168	0.131438	-3.21063	-3.06707	0.00265	0.0272771	yes
Spock3	chr8:65430028-65835893	H1_eNSC	Bmi1_eNSC	OK	0.532518	0.057655	-3.20731	-2.31571	0.0155	0.101177	no
Gimap8	chr6:48597232-48610874	H1_eNSC	Bmi1_eNSC	OK	0.482127	0.0523776	-3.20239	-2.56406	0.01285	0.0876895	no
Lrfn5	chr12:62625618-62946245	H1_eNSC	Bmi1_eNSC	NOTEST	0.183791	0.0199711	-3.20208	0	1	1	no
Wdr72	chr9:73958140-74131010	H1_eNSC	Bmi1_eNSC	NOTEST	0.123475	0.0135107	-3.19204	0	1	1	no
Nkx2-2as	chr2:147003281-147157417	H1_eNSC	Bmi1_eNSC	NOTEST	0.0458019	0.00502377	-3.18856	0	1	1	no
Spink8	chr9:109719140-109729141	H1_eNSC	Bmi1_eNSC	NOTEST	0.449954	0.049413	-3.18682	0	1	1	no
Calr4	chr4:108908236-108926853	H1_eNSC	Bmi1_eNSC	NOTEST	0.11364	0.0125206	-3.1821	0	1	1	no
Fam183b	chr11:58606303-58615462	H1_eNSC	Bmi1_eNSC	OK	0.714608	0.0787708	-3.18142	-0.865422	0.4808	0.7901	no
Cd28	chr1:60803231-60830203	H1_eNSC	Bmi1_eNSC	NOTEST	0.0570499	0.00629751	-3.17937	0	1	1	no
Dnm3os	chr1:163917432-164408165	H1_eNSC	Bmi1_eNSC	NOTEST	0.174687	0.0193258	-3.17617	0	1	1	no
Nhlh2	chr3:101814067-101819415	H1_eNSC	Bmi1_eNSC	NOTEST	0.0690035	0.00763647	-3.17569	0	1	1	no
Efcab8	chr2:153606614-153620918	H1_eNSC	Bmi1_eNSC	NOTEST	0.143356	0.0158849	-3.17388	0	1	1	no
Synpo2	chr3:122779436-122939067	H1_eNSC	Bmi1_eNSC	NOTEST	0.143758	0.0159787	-3.16942	0	1	1	no
Acpp	chr9:104190569-104240052	H1_eNSC	Bmi1_eNSC	NOTEST	0.0983046	0.0109551	-3.16565	0	1	1	no
Htr2a	chr14:75040646-75106666	H1_eNSC	Bmi1_eNSC	OK	2.75369	0.307653	-3.16199	-3.9432	0.0002	0.00345401	yes
Raet1a,Raet1b	chr10:21878414-22093945	H1_eNSC	Bmi1_eNSC	OK	0.895999	0.100148	-3.16137	-0.718791	0.39305	0.722239	no
2810442N19Rik	chr1:163917432-164408165	H1_eNSC	Bmi1_eNSC	OK	0.539512	0.0605858	-3.1546	-0.496174	0.3696	0.70283	no
Rgs5	chr1:171585631-171623657	H1_eNSC	Bmi1_eNSC	NOTEST	0.129846	0.0146212	-3.15067	0	1	1	no
Macc1	chr12:120681882-120705405	H1_eNSC	Bmi1_eNSC	NOTEST	0.172925	0.01949	-3.14934	0	1	1	no
Il27ra	chr8:86545372-86566474	H1_eNSC	Bmi1_eNSC	NOTEST	0.13616	0.0153673	-3.14737	0	1	1	no
Kcnb2	chr1:15302532-15704295	H1_eNSC	Bmi1_eNSC	NOTEST	0.313466	0.0354356	-3.14504	0	1	1	no
B930025P03Rik	chr8:10870421-10882454	H1_eNSC	Bmi1_eNSC	NOTEST	0.0611034	0.00691351	-3.14376	0	1	1	no
Npsr1	chr9:23902461-24120842	H1_eNSC	Bmi1_eNSC	NOTEST	0.0464444	0.00526751	-3.14031	0	1	1	no
Pde6b	chr5:108817391-108860761	H1_eNSC	Bmi1_eNSC	NOTEST	0.0546086	0.00621022	-3.13641	0	1	1	no
Shox2	chr3:66777190-66785693	H1_eNSC	Bmi1_eNSC	NOTEST	0.148237	0.0169072	-3.13219	0	1	1	no
Pappa	chr4:64785207-65018543	H1_eNSC	Bmi1_eNSC	NOTEST	0.0677162	0.00777989	-3.12168	0	1	1	no
Dennd2d	chr3:106284903-106303972	H1_eNSC	Bmi1_eNSC	NOTEST	0.104294	0.0120163	-3.11759	0	1	1	no
Kcnd1	chrX:7400968-7413629	H1_eNSC	Bmi1_eNSC	NOTEST	0.231965	0.0267886	-3.11421	0	1	1	no
2013-09-04	chr11:87394632-87404041	H1_eNSC	Bmi1_eNSC	OK	68.1118	7.86745	-3.11394	-7.51144	5e-05	0.00105195	yes
5430427O19Rik	chrX:83115611-83136838	H1_eNSC	Bmi1_eNSC	NOTEST	0.0557791	0.00646268	-3.10952	0	1	1	no
Tm4sf20	chr1:82753223-82765031	H1_eNSC	Bmi1_eNSC	NOTEST	0.155256	0.0180657	-3.10332	0	1	1	no
Muc15	chr2:110498296-110790401	H1_eNSC	Bmi1_eNSC	OK	1.83579	0.21372	-3.10261	-1.32278	0.1217	0.390847	no
Amica1	chr9:44887265-44943689	H1_eNSC	Bmi1_eNSC	NOTEST	0.0849607	0.00996995	-3.09114	0	1	1	no
Lgr5	chr10:114887369-115024836	H1_eNSC	Bmi1_eNSC	OK	1.40507	0.165067	-3.08952	-3.95098	0.0002	0.00345401	yes
4930529M08Rik	chr2:145760519-145789962	H1_eNSC	Bmi1_eNSC	NOTEST	0.147188	0.0172935	-3.08936	0	1	1	no
Gpr113	chr5:30519970-30532262	H1_eNSC	Bmi1_eNSC	NOTEST	0.131824	0.0155326	-3.08524	0	1	1	no
1700026J04Rik	chr13:35001832-35011861	H1_eNSC	Bmi1_eNSC	NOTEST	0.170528	0.0201948	-3.07795	0	1	1	no
Gm3336	chr8:73242441-73246534	H1_eNSC	Bmi1_eNSC	NOTEST	0.208609	0.0247555	-3.07498	0	1	1	no
Ppp1r32	chr19:10548746-10557387	H1_eNSC	Bmi1_eNSC	NOTEST	0.155991	0.0187141	-3.05927	0	1	1	no
Bdh2	chr3:134944184-134967389	H1_eNSC	Bmi1_eNSC	OK	2.45366	0.29447	-3.05875	-2.76718	0.0048	0.0430301	yes
Gstt3	chr10:75236866-75244159	H1_eNSC	Bmi1_eNSC	OK	3.55983	0.42758	-3.05754	-4.07596	0.00025	0.0041457	yes
Sdsl	chr5:120908210-120922772	H1_eNSC	Bmi1_eNSC	NOTEST	0.386519	0.0464325	-3.05733	0	1	1	no
Itgbl1	chr14:124059361-124373301	H1_eNSC	Bmi1_eNSC	OK	0.428815	0.05152	-3.05715	-1.84367	0.0355	0.177817	no
Gm17821	chr12:68757728-68770258	H1_eNSC	Bmi1_eNSC	NOTEST	0.0158177	0.00190374	-3.05463	0	1	1	no
Hyal1	chr9:107479282-107482464	H1_eNSC	Bmi1_eNSC	OK	2.73996	0.33056	-3.05117	-3.62683	0.0002	0.00345401	yes
Cybrd1	chr2:70956110-70980983	H1_eNSC	Bmi1_eNSC	OK	48.6378	5.87037	-3.05055	-8.23157	5e-05	0.00105195	yes
Gstt2	chr10:75294589-75297626	H1_eNSC	Bmi1_eNSC	NOTEST	0.166408	0.0201266	-3.04755	0	1	1	no
B230209E15Rik	chr7:68674295-68760213	H1_eNSC	Bmi1_eNSC	NOTEST	0.104458	0.0126574	-3.04488	0	1	1	no
Col10a1	chr10:34023417-34138334	H1_eNSC	Bmi1_eNSC	NOTEST	0.0637559	0.00773118	-3.0438	0	1	1	no
Pla2g4a	chr1:151676751-151808414	H1_eNSC	Bmi1_eNSC	OK	7.6911	0.934598	-3.04077	-5.23065	5e-05	0.00105195	yes
Hsd11b1	chr1:195047834-195090239	H1_eNSC	Bmi1_eNSC	NOTEST	0.329304	0.0400308	-3.04024	0	1	1	no
2900055J20Rik	chr18:40416615-40417341	H1_eNSC	Bmi1_eNSC	NOTEST	0.403528	0.0490555	-3.04018	0	1	1	no
Aqp9	chr9:70958467-71011096	H1_eNSC	Bmi1_eNSC	NOTEST	0.250277	0.030437	-3.03963	0	1	1	no
Gm17384	chr5:63205061-63279557	H1_eNSC	Bmi1_eNSC	NOTEST	0.147349	0.0179711	-3.03549	0	1	1	no
Abca12	chr1:71289663-71461484	H1_eNSC	Bmi1_eNSC	NOTEST	0.118421	0.014451	-3.03468	0	1	1	no
Gucy2e	chr11:69031618-69050524	H1_eNSC	Bmi1_eNSC	NOTEST	0.0220648	0.00270733	-3.0268	0	1	1	no
Lmod1	chr1:137221389-137264642	H1_eNSC	Bmi1_eNSC	NOTEST	0.153271	0.0188331	-3.02474	0	1	1	no
Six1	chr12:74142813-74147699	H1_eNSC	Bmi1_eNSC	NOTEST	0.144392	0.0177439	-3.0246	0	1	1	no
Il11ra1	chr4:41707315-41721049	H1_eNSC	Bmi1_eNSC	OK	16.5918	2.04181	-3.02255	-5.62554	5e-05	0.00105195	yes
4921528O07Rik	chr1:164954432-165015801	H1_eNSC	Bmi1_eNSC	NOTEST	0.0588721	0.0072581	-3.01992	0	1	1	no
Cbfa2t3	chr8:125149035-125223009	H1_eNSC	Bmi1_eNSC	NOTEST	0.0253024	0.00312063	-3.01937	0	1	1	no
Ldhc	chr7:54116632-54133512	H1_eNSC	Bmi1_eNSC	NOTEST	0.171892	0.0212186	-3.0181	0	1	1	no
Zfp385c	chr11:100484268-100512007	H1_eNSC	Bmi1_eNSC	NOTEST	0.131313	0.0162165	-3.01748	0	1	1	no
Cd59a	chr2:103935957-103955508	H1_eNSC	Bmi1_eNSC	OK	1.32774	0.1641	-3.01632	-2.26891	0.00655	0.0544835	no
Mme	chr3:63099793-63186153	H1_eNSC	Bmi1_eNSC	NOTEST	0.137105	0.0169471	-3.01617	0	1	1	no
1700010K23Rik	chr16:66655665-67621153	H1_eNSC	Bmi1_eNSC	OK	3.71811	0.460852	-3.0122	-0.33859	0.5787	0.849505	no
Scd4	chr19:44407815-44421233	H1_eNSC	Bmi1_eNSC	OK	0.514117	0.0638881	-3.00848	-2.4881	0.0158	0.102308	no
Zfp936	chr7:50432957-50447479	H1_eNSC	Bmi1_eNSC	NOTEST	0.0649687	0.00810017	-3.00372	0	1	1	no
Esam	chr9:37335673-37345904	H1_eNSC	Bmi1_eNSC	NOTEST	0.113825	0.0142224	-3.00058	0	1	1	no
Alox5	chr6:116360088-116411196	H1_eNSC	Bmi1_eNSC	OK	1.19708	0.149588	-3.00045	-3.04621	0.002	0.0219507	yes
Adra2b	chr2:127189021-127192957	H1_eNSC	Bmi1_eNSC	NOTEST	0.0503064	0.00628778	-3.00012	0	1	1	no
Susd2	chr10:75099363-75106753	H1_eNSC	Bmi1_eNSC	NOTEST	0.1988	0.0248828	-2.9981	0	1	1	no
Sulf1	chr1:12682510-12850453	H1_eNSC	Bmi1_eNSC	OK	3.48575	0.436774	-2.99651	-4.32961	5e-05	0.00105195	yes
E330013P04Rik	chr19:60220577-60238494	H1_eNSC	Bmi1_eNSC	OK	1.52125	0.190781	-2.99527	-2.86123	0.00555	0.0478924	yes
Lalba	chr15:98310830-98313114	H1_eNSC	Bmi1_eNSC	OK	2.1201	0.26628	-2.99312	-2.85876	0.04385	0.205237	no
Plcxd3	chr15:4325490-4525579	H1_eNSC	Bmi1_eNSC	OK	3.62088	0.455985	-2.98928	-3.99756	0.00015	0.00275241	yes
Rrh	chr3:129511492-129525423	H1_eNSC	Bmi1_eNSC	NOTEST	0.15543	0.0197207	-2.97849	0	1	1	no
Enam	chr5:88916999-88935074	H1_eNSC	Bmi1_eNSC	NOTEST	0.0349798	0.00443923	-2.97814	0	1	1	no
Folh1	chr7:93867485-93924374	H1_eNSC	Bmi1_eNSC	OK	1.15319	0.14713	-2.97047	-2.60904	0.0028	0.0283023	yes
Nox4	chr7:94395304-94547116	H1_eNSC	Bmi1_eNSC	NOTEST	0.396966	0.0506978	-2.96902	0	1	1	no
Piwil4	chr9:14506801-14545177	H1_eNSC	Bmi1_eNSC	NOTEST	0.0754565	0.00964504	-2.96779	0	1	1	no
Zfp804b	chr5:6769029-7344378	H1_eNSC	Bmi1_eNSC	NOTEST	0.0477193	0.00613008	-2.96059	0	1	1	no
Ankrd36	chr11:5469686-5589340	H1_eNSC	Bmi1_eNSC	NOTEST	0.0315561	0.00406963	-2.95495	0	1	1	no
Mgam	chr6:40578829-40719122	H1_eNSC	Bmi1_eNSC	NOTEST	0.0288759	0.00373419	-2.951	0	1	1	no
1700061J05Rik	chr15:78208829-78226342	H1_eNSC	Bmi1_eNSC	NOTEST	0.245152	0.0317987	-2.94664	0	1	1	no
Gm5424	chr10:61533769-61535319	H1_eNSC	Bmi1_eNSC	OK	0.647401	0.0840552	-2.94525	-2.12158	0.0498	0.223684	no
1810011O10Rik	chr8:25548087-25549418	H1_eNSC	Bmi1_eNSC	OK	12.9796	1.68635	-2.94427	-5.24594	5e-05	0.00105195	yes
A530072M11Rik	chr4:16091256-16193372	H1_eNSC	Bmi1_eNSC	NOTEST	0.154018	0.0200201	-2.94358	0	1	1	no
AI607873	chr1:175653558-175671940	H1_eNSC	Bmi1_eNSC	NOTEST	0.0376474	0.00490314	-2.94077	0	1	1	no
Ereg	chr5:91503642-91522675	H1_eNSC	Bmi1_eNSC	NOTEST	0.413816	0.0540323	-2.93709	0	1	1	no
Rhoh	chr5:66254807-66287939	H1_eNSC	Bmi1_eNSC	NOTEST	0.0377843	0.00493394	-2.93698	0	1	1	no
Pstpip1	chr9:55937782-55976697	H1_eNSC	Bmi1_eNSC	OK	1.22192	0.159987	-2.93312	-2.75987	0.0067	0.0553747	no
Tlr4	chr4:66488844-66503830	H1_eNSC	Bmi1_eNSC	OK	0.547361	0.0720293	-2.92584	-2.75155	0.0106	0.0771441	no
1500017E21Rik	chr19:36629128-36763969	H1_eNSC	Bmi1_eNSC	OK	0.864536	0.113788	-2.92557	-0.462622	0.3932	0.72232	no
Ppp1r3d	chr2:178145911-178149177	H1_eNSC	Bmi1_eNSC	OK	0.746099	0.0982317	-2.92511	-2.99735	0.0093	0.0705446	no
Wdr52	chr16:44394911-44482541	H1_eNSC	Bmi1_eNSC	NOTEST	0.107945	0.0142209	-2.92421	0	1	1	no
C920009B18Rik	chr10:21878414-22093945	H1_eNSC	Bmi1_eNSC	NOTEST	0.0411736	0.00544326	-2.91918	0	1	1	no
Rin1	chr19:5050807-5057071	H1_eNSC	Bmi1_eNSC	NOTEST	0.318453	0.0421906	-2.91609	0	1	1	no
Gabrb1	chr5:72091254-72528483	H1_eNSC	Bmi1_eNSC	NOTEST	0.302087	0.0400388	-2.9155	0	1	1	no
Csmd3	chr15:47412183-48623535	H1_eNSC	Bmi1_eNSC	OK	1.53933	0.204288	-2.91363	-4.31642	5e-05	0.00105195	yes
E130112N10Rik	chr6:125174229-125189952	H1_eNSC	Bmi1_eNSC	NOTEST	0.131228	0.0174825	-2.90809	0	1	1	no
Aox4	chr1:58267240-58325440	H1_eNSC	Bmi1_eNSC	NOTEST	0.0368833	0.00492152	-2.90579	0	1	1	no
Cryab	chr9:50560862-50564738	H1_eNSC	Bmi1_eNSC	OK	42.2272	5.63636	-2.90534	-7.13137	5e-05	0.00105195	yes
C2	chr17:34999546-35019045	H1_eNSC	Bmi1_eNSC	OK	2.26139	0.302089	-2.90416	-3.49978	0.00035	0.00544079	yes
Mas1	chr17:12875271-13061009	H1_eNSC	Bmi1_eNSC	NOTEST	0.0770826	0.0103331	-2.89913	0	1	1	no
Rarres2	chr6:48504797-48522669	H1_eNSC	Bmi1_eNSC	OK	1.13527	0.152326	-2.8978	-0.558608	0.39615	0.724238	no
Tmem163	chr1:129386918-129574598	H1_eNSC	Bmi1_eNSC	NOTEST	0.33464	0.0449698	-2.89558	0	1	1	no
Gstm1	chr3:107815167-107820891	H1_eNSC	Bmi1_eNSC	OK	166.256	22.3536	-2.89483	-8.04946	5e-05	0.00105195	yes
Gabra5	chr7:64642641-64765379	H1_eNSC	Bmi1_eNSC	OK	0.692183	0.0932559	-2.89189	-2.3845	0.02175	0.126391	no
Galnt4	chr10:98569804-98660622	H1_eNSC	Bmi1_eNSC	OK	12.1101	1.63385	-2.88987	-3.88355	5e-05	0.00105195	yes
C4a	chr17:34946036-34960399	H1_eNSC	Bmi1_eNSC	NOTEST	0.0601083	0.0081124	-2.88936	0	1	1	no
Lrrc23	chr6:124719880-124729736	H1_eNSC	Bmi1_eNSC	OK	0.686924	0.0928782	-2.88674	-2.03865	0.03465	0.174984	no
Malt1	chr18:65590650-65638446	H1_eNSC	Bmi1_eNSC	OK	0.670705	0.0907364	-2.88593	-3.01049	0.00255	0.0265652	yes
Popdc3	chr10:45009110-45038256	H1_eNSC	Bmi1_eNSC	NOTEST	0.230537	0.0312091	-2.88496	0	1	1	no
Gm6583	chr5:112772114-112807444	H1_eNSC	Bmi1_eNSC	NOTEST	0.0854153	0.0115656	-2.88465	0	1	1	no
Otog	chr7:53496356-53566804	H1_eNSC	Bmi1_eNSC	NOTEST	0.0149544	0.00203214	-2.8795	0	1	1	no
1500015L24Rik	chr19:20479777-20497275	H1_eNSC	Bmi1_eNSC	NOTEST	0.300266	0.0408887	-2.87646	0	1	1	no
Gria1	chr11:56825119-57143746	H1_eNSC	Bmi1_eNSC	OK	3.19423	0.436412	-2.8717	-4.38106	5e-05	0.00105195	yes
Bnipl	chr3:95045214-95055115	H1_eNSC	Bmi1_eNSC	NOTEST	0.127795	0.0174988	-2.8685	0	1	1	no
Emr4	chr17:55889248-55992927	H1_eNSC	Bmi1_eNSC	NOTEST	0.052097	0.00713906	-2.86739	0	1	1	no
Ifitm3	chr7:148195488-148196643	H1_eNSC	Bmi1_eNSC	OK	19.6453	2.69975	-2.86328	-5.30397	0.00015	0.00275241	yes
Spink10	chr18:62708564-62901041	H1_eNSC	Bmi1_eNSC	OK	2.21349	0.304515	-2.86174	-2.6989	0.00845	0.0656782	no
P2ry6	chr7:108086147-108112880	H1_eNSC	Bmi1_eNSC	NOTEST	0.0933731	0.0128668	-2.85935	0	1	1	no
6030429G01Rik	chr7:4474558-4484044	H1_eNSC	Bmi1_eNSC	NOTEST	0.443549	0.0611768	-2.85804	0	1	1	no
Cntn5	chr9:9660890-10904775	H1_eNSC	Bmi1_eNSC	NOTEST	0.149603	0.0206928	-2.85394	0	1	1	no
Dach1	chr14:98186065-98568762	H1_eNSC	Bmi1_eNSC	OK	2.0788	0.287569	-2.85377	-4.01333	5e-05	0.00105195	yes
Prr16	chr18:51277551-51464295	H1_eNSC	Bmi1_eNSC	OK	0.687222	0.0951836	-2.85199	-2.53072	0.0195	0.117491	no
Cp	chr3:19857053-19935310	H1_eNSC	Bmi1_eNSC	OK	28.026	3.89158	-2.84834	-5.42822	5e-05	0.00105195	yes
Gstm2	chr3:107784619-107789354	H1_eNSC	Bmi1_eNSC	OK	0.600922	0.083518	-2.84702	-1.8336	0.12325	0.3939	no
Cntnap2	chr6:45010059-47251370	H1_eNSC	Bmi1_eNSC	NOTEST	0.36697	0.0511242	-2.84358	0	1	1	no
Rfpl4	chr7:5061388-5068513	H1_eNSC	Bmi1_eNSC	NOTEST	0.110316	0.0154747	-2.83366	0	1	1	no
Acot11	chr4:106406519-106472436	H1_eNSC	Bmi1_eNSC	OK	3.84399	0.539746	-2.83225	-4.72962	5e-05	0.00105195	yes
Pof1b	chrX:109752035-109812260	H1_eNSC	Bmi1_eNSC	NOTEST	0.0878878	0.012351	-2.83103	0	1	1	no
1700024P16Rik	chr4:104586060-104689468	H1_eNSC	Bmi1_eNSC	NOTEST	0.056943	0.00800347	-2.83082	0	1	1	no
BC021785	chr10:39666717-39706452	H1_eNSC	Bmi1_eNSC	NOTEST	0.136443	0.0192089	-2.82846	0	1	1	no
Eef1a2	chr2:180882396-180891720	H1_eNSC	Bmi1_eNSC	OK	0.993187	0.140094	-2.82567	-2.63558	0.0115	0.0817595	no
Rps6ka6	chrX:108501800-108651554	H1_eNSC	Bmi1_eNSC	OK	21.9297	3.10009	-2.8225	-7.45079	5e-05	0.00105195	yes
Lrp2	chr2:69262391-69424124	H1_eNSC	Bmi1_eNSC	OK	3.16135	0.447789	-2.81965	-5.61435	5e-05	0.00105195	yes
Heatr8	chr4:106353021-106400535	H1_eNSC	Bmi1_eNSC	NOTEST	0.0735207	0.0104166	-2.81927	0	1	1	no
E530001F21Rik	chrX:102359716-102360844	H1_eNSC	Bmi1_eNSC	NOTEST	0.144087	0.0204498	-2.81678	0	1	1	no
Icam1	chr9:20820403-20833240	H1_eNSC	Bmi1_eNSC	OK	1.00102	0.142217	-2.81529	-2.70478	0.0048	0.0430301	yes
Clec14a	chr12:59365706-59370245	H1_eNSC	Bmi1_eNSC	OK	0.653052	0.0930373	-2.81132	-2.84149	0.00515	0.0453804	yes
Cldn2	chrX:136335346-136345927	H1_eNSC	Bmi1_eNSC	NOTEST	0.0574367	0.00819924	-2.80841	0	1	1	no
Lamc2	chr1:154969885-155033577	H1_eNSC	Bmi1_eNSC	NOTEST	0.117091	0.0167252	-2.80753	0	1	1	no
Nlrc5	chr8:96996662-97051172	H1_eNSC	Bmi1_eNSC	NOTEST	0.0680239	0.00972264	-2.80662	0	1	1	no
Foxj1	chr11:116192017-116196668	H1_eNSC	Bmi1_eNSC	OK	12.9468	1.85345	-2.80431	-5.35108	5e-05	0.00105195	yes
Plag1	chr4:3828304-3865552	H1_eNSC	Bmi1_eNSC	NOTEST	0.0369649	0.00529584	-2.80323	0	1	1	no
Npy2r	chr3:82342304-82352007	H1_eNSC	Bmi1_eNSC	OK	0.791407	0.114402	-2.7903	-2.48756	0.00545	0.0473457	yes
Anxa5	chr3:36347845-36374809	H1_eNSC	Bmi1_eNSC	OK	46.4756	6.72221	-2.78947	-6.8348	5e-05	0.00105195	yes
Nkapl	chr13:21558915-21560370	H1_eNSC	Bmi1_eNSC	OK	0.958028	0.138652	-2.7886	-2.32514	0.0268	0.145892	no
Zbtb8b	chr4:129103008-129118062	H1_eNSC	Bmi1_eNSC	NOTEST	0.0976163	0.0141313	-2.78822	0	1	1	no
Npb	chr11:120469790-120470414	H1_eNSC	Bmi1_eNSC	NOTEST	0.469722	0.0680388	-2.78738	0	1	1	no
Lrit1	chr14:37868015-37878124	H1_eNSC	Bmi1_eNSC	NOTEST	0.0787113	0.0114106	-2.78619	0	1	1	no
Thrsp	chr7:104561466-104566020	H1_eNSC	Bmi1_eNSC	OK	25.0678	3.65479	-2.77797	-5.60124	5e-05	0.00105195	yes
D930020B18Rik	chr10:121078756-121130970	H1_eNSC	Bmi1_eNSC	NOTEST	0.0498791	0.00728083	-2.77626	0	1	1	no
Mtnr1a	chr8:46154563-46173860	H1_eNSC	Bmi1_eNSC	NOTEST	0.123945	0.0181492	-2.77172	0	1	1	no
Dnahc7b	chr1:46123582-46430395	H1_eNSC	Bmi1_eNSC	OK	0.418359	0.0614198	-2.76797	-3.09535	0.0005	0.00727365	yes
Pla1a	chr16:38396202-38433225	H1_eNSC	Bmi1_eNSC	NOTEST	0.0902507	0.0132581	-2.76706	0	1	1	no
Card9	chr2:26207831-26215067	H1_eNSC	Bmi1_eNSC	NOTEST	0.113499	0.0166789	-2.76658	0	1	1	no
Dcaf12l2	chrX:41718633-41721514	H1_eNSC	Bmi1_eNSC	OK	0.513595	0.0754852	-2.76636	-2.60054	0.02215	0.127795	no
Apol7d	chr1:71699908-71709417	H1_eNSC	Bmi1_eNSC	NOTEST	0.17168	0.0252546	-2.7651	0	1	1	no
Gabrg2	chr11:41723696-41814180	H1_eNSC	Bmi1_eNSC	NOTEST	0.314247	0.0462369	-2.76478	0	1	1	no
4932411E22Rik	chr11:89251536-89280262	H1_eNSC	Bmi1_eNSC	NOTEST	0.0647013	0.0095353	-2.76244	0	1	1	no
Gbp10	chr5:105644717-105668552	H1_eNSC	Bmi1_eNSC	NOTEST	0.035526	0.00524038	-2.76113	0	1	1	no
Styk1	chr6:131249161-131263845	H1_eNSC	Bmi1_eNSC	NOTEST	0.200482	0.0295729	-2.76112	0	1	1	no
Mpzl2	chr9:44850426-44862126	H1_eNSC	Bmi1_eNSC	NOTEST	0.0539672	0.00796995	-2.75944	0	1	1	no
Gltpd2	chr11:70332710-70334238	H1_eNSC	Bmi1_eNSC	NOTEST	0.158939	0.0234915	-2.75826	0	1	1	no
Rnf17	chr14:57021533-57143868	H1_eNSC	Bmi1_eNSC	NOTEST	0.0294274	0.00435054	-2.7579	0	1	1	no
Mansc1	chr6:134559224-134582506	H1_eNSC	Bmi1_eNSC	OK	0.621222	0.0922388	-2.75166	-2.53078	0.02145	0.125098	no
Fat2	chr11:55064111-55125759	H1_eNSC	Bmi1_eNSC	NOTEST	0.0111144	0.00165029	-2.75164	0	1	1	no
Ebf3	chr7:144385353-144506128	H1_eNSC	Bmi1_eNSC	OK	1.62487	0.241554	-2.74991	-3.82681	0.0001	0.00195136	yes
Lamb2	chr9:108382192-108392861	H1_eNSC	Bmi1_eNSC	OK	12.4442	1.85647	-2.74484	-6.23245	5e-05	0.00105195	yes
1500015O10Rik	chr1:43787446-43799409	H1_eNSC	Bmi1_eNSC	OK	6.99759	1.05037	-2.73597	-4.16631	0.00055	0.00780758	yes
Ccl2	chr11:81849078-81850954	H1_eNSC	Bmi1_eNSC	OK	5.45225	0.818813	-2.73525	-3.54159	0.00155	0.0177823	yes
Slc6a3	chr13:73674194-73716120	H1_eNSC	Bmi1_eNSC	NOTEST	0.313476	0.0471003	-2.73454	0	1	1	no
Fam71e1	chr7:51751957-51756504	H1_eNSC	Bmi1_eNSC	OK	1.12202	0.168709	-2.7335	-2.55167	0.0673	0.272704	no
Fcgrt	chr7:52348362-52359192	H1_eNSC	Bmi1_eNSC	OK	1.17548	0.17734	-2.72866	-2.66404	0.00995	0.0741685	no
BC018473	chr11:116613480-116619197	H1_eNSC	Bmi1_eNSC	NOTEST	0.0923792	0.013943	-2.72802	0	1	1	no
Thsd1	chr8:23337774-23371804	H1_eNSC	Bmi1_eNSC	OK	1.88667	0.284882	-2.72741	-3.74152	0.0002	0.00345401	yes
Kcnj12	chr11:60879305-60884633	H1_eNSC	Bmi1_eNSC	NOTEST	0.437838	0.0663187	-2.72291	0	1	1	no
LOC329427	chr2:73434582-73613403	H1_eNSC	Bmi1_eNSC	NOTEST	0.267716	0.0405707	-2.72219	0	1	1	no
Vegfc	chr8:55162885-55271808	H1_eNSC	Bmi1_eNSC	OK	2.73396	0.414809	-2.72047	-3.46593	0.0006	0.00837019	yes
Bbox1	chr2:110105239-110145882	H1_eNSC	Bmi1_eNSC	NOTEST	0.10853	0.0164798	-2.71933	0	1	1	no
Ccdc60	chr5:116575589-116738994	H1_eNSC	Bmi1_eNSC	NOTEST	0.0537996	0.00818814	-2.71599	0	1	1	no
Prg4	chr1:152208440-152313295	H1_eNSC	Bmi1_eNSC	NOTEST	0.363778	0.0554281	-2.71437	0	1	1	no
4932412D23Rik	chr16:42725814-42875875	H1_eNSC	Bmi1_eNSC	NOTEST	0.27017	0.0413202	-2.70895	0	1	1	no
Nme5	chr18:34722294-34738760	H1_eNSC	Bmi1_eNSC	OK	3.29511	0.508431	-2.6962	-3.16101	0.00805	0.0634085	no
0610040F04Rik	chr6:108527032-108616919	H1_eNSC	Bmi1_eNSC	NOTEST	0.100649	0.0155402	-2.69525	0	1	1	no
Cdh19	chr1:112785771-112873949	H1_eNSC	Bmi1_eNSC	OK	13.37	2.07093	-2.69064	-4.84715	5e-05	0.00105195	yes
Slc5a12	chr2:110437455-110489502	H1_eNSC	Bmi1_eNSC	NOTEST	0.149051	0.0231073	-2.68938	0	1	1	no
Egfl8	chr17:34742805-34752916	H1_eNSC	Bmi1_eNSC	NOTEST	0.187051	0.0290643	-2.68611	0	1	1	no
C330013F16Rik	chrX:135774764-135892277	H1_eNSC	Bmi1_eNSC	NOTEST	0.0456485	0.00709588	-2.68551	0	1	1	no
Ikzf1	chr11:11586215-11672929	H1_eNSC	Bmi1_eNSC	NOTEST	0.0636416	0.00998891	-2.67157	0	1	1	no
Thbs2	chr17:14802506-14831269	H1_eNSC	Bmi1_eNSC	NOTEST	0.10455	0.0164153	-2.67108	0	1	1	no
Gpbar1	chr1:74325173-74326163	H1_eNSC	Bmi1_eNSC	NOTEST	0.385875	0.0606225	-2.67021	0	1	1	no
Plin4	chr17:56219079-56249225	H1_eNSC	Bmi1_eNSC	NOTEST	0.0637411	0.0100242	-2.66873	0	1	1	no
Acrv1	chr9:36500804-36506422	H1_eNSC	Bmi1_eNSC	NOTEST	0.167324	0.0263394	-2.66735	0	1	1	no
Clu	chr14:66587319-66600382	H1_eNSC	Bmi1_eNSC	OK	17.9066	2.82641	-2.66345	-5.48032	5e-05	0.00105195	yes
Ddx60	chr8:64406885-64516492	H1_eNSC	Bmi1_eNSC	NOTEST	0.0512317	0.00809139	-2.66258	0	1	1	no
Rgl3	chr9:21775970-21793897	H1_eNSC	Bmi1_eNSC	OK	0.823473	0.130316	-2.65971	-2.75225	0.0113	0.0808269	no
Inhba	chr13:16106307-16119044	H1_eNSC	Bmi1_eNSC	NOTEST	0.0931717	0.0147836	-2.65589	0	1	1	no
Nap1l3	chrX:119508169-119510994	H1_eNSC	Bmi1_eNSC	OK	6.02498	0.956389	-2.65529	-4.39837	5e-05	0.00105195	yes
Naip2	chr13:100914017-100972047	H1_eNSC	Bmi1_eNSC	NOTEST	0.0607553	0.00965457	-2.65373	0	1	1	no
Mup6	chr4:60016420-60019086	H1_eNSC	Bmi1_eNSC	OK	1.75791	0.279448	-2.65321	-2.43029	0.1007	0.346706	no
Aspa	chr11:73118489-73138136	H1_eNSC	Bmi1_eNSC	OK	0.789708	0.125885	-2.64922	-2.34887	0.031	0.161867	no
Olfr1314	chr2:111931917-111932856	H1_eNSC	Bmi1_eNSC	OK	2.02927	0.323546	-2.64892	-2.84268	0.02025	0.120382	no
Cyp4f15	chr17:32822603-32840294	H1_eNSC	Bmi1_eNSC	OK	0.777163	0.123911	-2.64891	-2.30696	0.01415	0.0944162	no
Hspb8	chr5:116858503-116872873	H1_eNSC	Bmi1_eNSC	OK	5.7129	0.913056	-2.64545	-4.22645	5e-05	0.00105195	yes
C7	chr15:4938761-5013773	H1_eNSC	Bmi1_eNSC	NOTEST	0.105279	0.0168736	-2.64138	0	1	1	no
Ndst3	chr3:123229083-123375310	H1_eNSC	Bmi1_eNSC	NOTEST	0.0529239	0.00848395	-2.64111	0	1	1	no
Gm7008	chr12:40949950-40955770	H1_eNSC	Bmi1_eNSC	NOTEST	0.737551	0.119143	-2.63004	0	1	1	no
Palmd	chr3:116621179-116687324	H1_eNSC	Bmi1_eNSC	OK	0.61317	0.0993218	-2.6261	-2.16366	0.01535	0.100452	no
Kl	chr5:151755181-151796392	H1_eNSC	Bmi1_eNSC	NOTEST	0.0589595	0.00955059	-2.62606	0	1	1	no
2010001M09Rik	chr18:35806918-35809021	H1_eNSC	Bmi1_eNSC	NOTEST	0.389864	0.063162	-2.62584	0	1	1	no
Klhl6	chr16:19946585-19983122	H1_eNSC	Bmi1_eNSC	NOTEST	0.108842	0.0176508	-2.62442	0	1	1	no
Cnga3	chr1:37276105-37320229	H1_eNSC	Bmi1_eNSC	NOTEST	0.167181	0.0271179	-2.62409	0	1	1	no
Slc39a4	chr15:76442812-76447282	H1_eNSC	Bmi1_eNSC	NOTEST	0.0584782	0.00949249	-2.62304	0	1	1	no
Serpina3h	chr12:105486105-105492615	H1_eNSC	Bmi1_eNSC	NOTEST	0.156512	0.0254107	-2.62277	0	1	1	no
Cysltr1	chrX:103771855-103905896	H1_eNSC	Bmi1_eNSC	NOTEST	0.0562635	0.00913526	-2.62268	0	1	1	no
Stab1	chr14:31948038-31981827	H1_eNSC	Bmi1_eNSC	NOTEST	0.0185873	0.00302192	-2.62078	0	1	1	no
Kcnv2	chr19:27397108-27411669	H1_eNSC	Bmi1_eNSC	NOTEST	0.0296045	0.00481547	-2.62007	0	1	1	no
Rhbdl2	chr4:123465117-123507147	H1_eNSC	Bmi1_eNSC	OK	0.57072	0.0933059	-2.61274	-1.93517	0.07605	0.29396	no
Dfnb59	chr2:76488329-76496613	H1_eNSC	Bmi1_eNSC	NOTEST	0.282568	0.0462424	-2.61131	0	1	1	no
Zfp616	chr11:73883671-73900803	H1_eNSC	Bmi1_eNSC	NOTEST	0.0279971	0.00458532	-2.61019	0	1	1	no
Lpcat2b	chr5:107860567-107864058	H1_eNSC	Bmi1_eNSC	NOTEST	0.0545082	0.00892958	-2.60981	0	1	1	no
Gstm6	chr3:107741765-107746667	H1_eNSC	Bmi1_eNSC	OK	0.653346	0.107088	-2.60905	-1.94211	0.0997	0.344826	no
4930432J09Rik	chr14:104376844-104426359	H1_eNSC	Bmi1_eNSC	NOTEST	0.046196	0.00758901	-2.60579	0	1	1	no
Gm14378	chr8:4248213-4251423	H1_eNSC	Bmi1_eNSC	NOTEST	0.52965	0.087027	-2.6055	0	1	1	no
Tekt5	chr16:10361346-10395541	H1_eNSC	Bmi1_eNSC	NOTEST	0.132941	0.0218712	-2.60368	0	1	1	no
Fam46c	chr3:100275458-100293115	H1_eNSC	Bmi1_eNSC	OK	0.467686	0.077151	-2.59978	-1.8797	0.06605	0.269584	no
Ccdc85a	chr11:28285691-28484296	H1_eNSC	Bmi1_eNSC	OK	7.30019	1.20461	-2.59937	-4.92397	5e-05	0.00105195	yes
Ctsh	chr9:89949104-89970933	H1_eNSC	Bmi1_eNSC	OK	2.03129	0.335249	-2.59909	-2.91436	0.00245	0.0256684	yes
Gpr65	chr12:99506866-99514842	H1_eNSC	Bmi1_eNSC	NOTEST	0.0775721	0.0128175	-2.59742	0	1	1	no
Arhgap28	chr17:68192047-68353448	H1_eNSC	Bmi1_eNSC	NOTEST	0.324381	0.0536112	-2.59708	0	1	1	no
Irx3	chr8:94322409-94325553	H1_eNSC	Bmi1_eNSC	OK	2.39901	0.396519	-2.59698	-3.0819	0.00115	0.0142296	yes
Cdh8	chr8:101552668-101940357	H1_eNSC	Bmi1_eNSC	NOTEST	0.142845	0.0236398	-2.59516	0	1	1	no
Nr6a1	chr2:38578893-38781981	H1_eNSC	Bmi1_eNSC	OK	0.658223	0.109009	-2.59414	-2.95484	0.00115	0.0142296	yes
Crhr1	chr11:103994195-104036832	H1_eNSC	Bmi1_eNSC	NOTEST	0.0620113	0.0102806	-2.59261	0	1	1	no
Col4a5	chrX:137909961-138123778	H1_eNSC	Bmi1_eNSC	OK	6.79183	1.12731	-2.59092	-5.37757	5e-05	0.00105195	yes
Ablim3	chr18:61959046-62071506	H1_eNSC	Bmi1_eNSC	NOTEST	0.0352025	0.00584974	-2.58923	0	1	1	no
Inpp5j	chr11:3394274-3404824	H1_eNSC	Bmi1_eNSC	NOTEST	0.0431415	0.00717837	-2.58735	0	1	1	no
Arhgef5	chr6:43215642-43239319	H1_eNSC	Bmi1_eNSC	NOTEST	0.0270699	0.00451005	-2.58547	0	1	1	no
C530044C16Rik	chr6:50726113-50764893	H1_eNSC	Bmi1_eNSC	OK	3.63732	0.608238	-2.58017	-3.47574	0.00205	0.0224043	yes
Ilvbl	chr10:78037244-78047247	H1_eNSC	Bmi1_eNSC	OK	6.53071	1.09454	-2.57691	-4.45237	5e-05	0.00105195	yes
Acot12	chr13:91600701-91925753	H1_eNSC	Bmi1_eNSC	NOTEST	0.091779	0.0153999	-2.57524	0	1	1	no
Pla2g5	chr4:138355161-138419384	H1_eNSC	Bmi1_eNSC	OK	1.00496	0.168679	-2.57478	-2.25763	0.0096	0.0723951	no
Rgs4	chr1:171671607-171677773	H1_eNSC	Bmi1_eNSC	OK	0.707784	0.118946	-2.57301	-2.44278	0.0138	0.092607	no
Tagln	chr9:45671773-45744141	H1_eNSC	Bmi1_eNSC	OK	24.4058	4.11869	-2.56697	-2.11216	0.01175	0.0830342	no
Mobp	chr9:120058859-120085209	H1_eNSC	Bmi1_eNSC	NOTEST	0.180023	0.0304269	-2.56476	0	1	1	no
Hhex	chr19:37509330-37515221	H1_eNSC	Bmi1_eNSC	NOTEST	0.265719	0.0449273	-2.56424	0	1	1	no
Scg2	chr1:79431243-79436665	H1_eNSC	Bmi1_eNSC	OK	1.15019	0.194785	-2.56191	-2.37294	0.00275	0.0279281	yes
Parp3	chr9:106372683-106378982	H1_eNSC	Bmi1_eNSC	OK	2.99083	0.506589	-2.56166	-3.64037	0.0002	0.00345401	yes
Pde11a	chr2:75829188-76176710	H1_eNSC	Bmi1_eNSC	NOTEST	0.152774	0.0259384	-2.55824	0	1	1	no
Plp1	chrX:133357374-133372281	H1_eNSC	Bmi1_eNSC	OK	7.17014	1.21948	-2.55574	-4.28092	5e-05	0.00105195	yes
Esr2	chr12:77221405-77278246	H1_eNSC	Bmi1_eNSC	NOTEST	0.0888458	0.0151159	-2.55524	0	1	1	no
Lgals3	chr14:47993534-48005842	H1_eNSC	Bmi1_eNSC	OK	0.760247	0.129841	-2.54972	-1.67828	0.0383	0.187978	no
Abcg8	chr17:85082470-85099673	H1_eNSC	Bmi1_eNSC	NOTEST	0.0364281	0.00622355	-2.54924	0	1	1	no
4833419F23Rik	chr18:4353544-4368943	H1_eNSC	Bmi1_eNSC	NOTEST	0.202898	0.0346667	-2.54913	0	1	1	no
Col5a2	chr1:45431175-45560127	H1_eNSC	Bmi1_eNSC	OK	15.655	2.67635	-2.54828	-6.01313	5e-05	0.00105195	yes
Ppil6	chr10:41210244-41234094	H1_eNSC	Bmi1_eNSC	OK	2.25034	0.385511	-2.5453	-2.97179	0.00995	0.0741685	no
Npy5r	chr8:69203863-69211993	H1_eNSC	Bmi1_eNSC	NOTEST	0.0763242	0.0130815	-2.54461	0	1	1	no
5430403N17	chr8:36927138-36946011	H1_eNSC	Bmi1_eNSC	NOTEST	0.0582079	0.00998996	-2.54266	0	1	1	no
Ptger4	chr15:5183403-5193831	H1_eNSC	Bmi1_eNSC	NOTEST	0.345001	0.0592622	-2.54141	0	1	1	no
Mpz	chr1:173080843-173091254	H1_eNSC	Bmi1_eNSC	NOTEST	0.0762912	0.0131173	-2.54005	0	1	1	no
Tmem204	chr17:25153030-25236442	H1_eNSC	Bmi1_eNSC	NOTEST	0.245549	0.0422657	-2.53845	0	1	1	no
Car5a	chr8:124431732-124468812	H1_eNSC	Bmi1_eNSC	NOTEST	0.131188	0.0226743	-2.53251	0	1	1	no
Qrfp	chr2:31661687-31666038	H1_eNSC	Bmi1_eNSC	NOTEST	0.0997372	0.017256	-2.53103	0	1	1	no
Dnahc10	chr5:125205454-125314678	H1_eNSC	Bmi1_eNSC	NOTEST	0.073314	0.0126977	-2.52952	0	1	1	no
Espnl	chr1:93218651-93244880	H1_eNSC	Bmi1_eNSC	NOTEST	0.0254538	0.00441258	-2.52819	0	1	1	no
E130310I04Rik	chr16:34785035-35002520	H1_eNSC	Bmi1_eNSC	NOTEST	0.119492	0.0207653	-2.52467	0	1	1	no
Gm10825	chr10:22122618-22127276	H1_eNSC	Bmi1_eNSC	NOTEST	0.288672	0.0501809	-2.52422	0	1	1	no
Onecut1	chr9:74709727-74737454	H1_eNSC	Bmi1_eNSC	NOTEST	0.17444	0.0303437	-2.52327	0	1	1	no
Chchd10	chr10:75398317-75400479	H1_eNSC	Bmi1_eNSC	OK	9.05886	1.57612	-2.52295	-4.24903	0.00055	0.00780758	yes
Olfr1318	chr2:111996054-111997164	H1_eNSC	Bmi1_eNSC	OK	2.40516	0.418528	-2.52274	-3.36259	0.01085	0.0784772	no
Slc4a4	chr5:89316284-89668681	H1_eNSC	Bmi1_eNSC	OK	77.2547	13.4565	-2.52132	-6.97686	5e-05	0.00105195	yes
Rspo3	chr10:29172912-29255673	H1_eNSC	Bmi1_eNSC	NOTEST	0.170284	0.0296823	-2.52027	0	1	1	no
Fam110c	chr12:31758832-31764805	H1_eNSC	Bmi1_eNSC	NOTEST	0.0519424	0.00905483	-2.52015	0	1	1	no
Ranbp3l	chr15:8918118-8997082	H1_eNSC	Bmi1_eNSC	NOTEST	0.11509	0.0200651	-2.52	0	1	1	no
Inpp5d	chr1:89516886-89617083	H1_eNSC	Bmi1_eNSC	NOTEST	0.306337	0.0535391	-2.51645	0	1	1	no
Mgst1	chr6:138089057-138105273	H1_eNSC	Bmi1_eNSC	OK	86.7691	15.1718	-2.51579	-7.41628	5e-05	0.00105195	yes
Gdf6	chr4:9771518-9789492	H1_eNSC	Bmi1_eNSC	NOTEST	0.0869085	0.0151973	-2.51568	0	1	1	no
Npvf	chr6:50600869-50604392	H1_eNSC	Bmi1_eNSC	OK	1.47847	0.258655	-2.515	-2.20437	0.11255	0.370993	no
Zfp459	chr13:67506649-67522354	H1_eNSC	Bmi1_eNSC	NOTEST	0.0428714	0.00750916	-2.51329	0	1	1	no
P2rx6	chr16:17561977-17572105	H1_eNSC	Bmi1_eNSC	OK	0.484784	0.0849883	-2.51201	-1.81543	0.02495	0.138447	no
Stab2	chr10:86303954-86470687	H1_eNSC	Bmi1_eNSC	NOTEST	0.0269742	0.00473167	-2.51116	0	1	1	no
Car13	chr3:14641726-14663002	H1_eNSC	Bmi1_eNSC	OK	0.996941	0.175044	-2.50979	-2.66066	0.0108	0.0783349	no
Tmem53	chr4:116924593-116941185	H1_eNSC	Bmi1_eNSC	OK	0.694865	0.122358	-2.50563	-1.9059	0.0812	0.305903	no
Mical2	chr7:119369349-119498708	H1_eNSC	Bmi1_eNSC	OK	11.0653	1.94874	-2.50543	-5.37155	5e-05	0.00105195	yes
Fzd5	chr1:64777131-64784324	H1_eNSC	Bmi1_eNSC	OK	4.17806	0.737046	-2.50301	-4.71287	5e-05	0.00105195	yes
Pdxk-ps	chr17:32213027-32228368	H1_eNSC	Bmi1_eNSC	NOTEST	0.0621446	0.0109759	-2.50129	0	1	1	no
Fn3k	chr11:121296266-121311804	H1_eNSC	Bmi1_eNSC	OK	0.557739	0.0988112	-2.49684	-1.45353	0.06535	0.268509	no
2210408F21Rik	chr6:31170350-31287394	H1_eNSC	Bmi1_eNSC	OK	5.73281	1.01571	-2.49675	-2.43606	0.0013	0.0155064	yes
2410076I21Rik	chr9:58430046-58589366	H1_eNSC	Bmi1_eNSC	NOTEST	0.342591	0.060763	-2.49522	0	1	1	no
3830431G21Rik	chr12:81793587-81825203	H1_eNSC	Bmi1_eNSC	NOTEST	0.265981	0.0471883	-2.49482	0	1	1	no
Crb1	chr1:141094830-141273653	H1_eNSC	Bmi1_eNSC	OK	0.793464	0.140805	-2.49446	-2.88636	0.0016	0.0182425	yes
Cox6b2	chr7:4703395-4704696	H1_eNSC	Bmi1_eNSC	OK	37.6266	6.68656	-2.49242	-3.99705	5e-05	0.00105195	yes
S100b	chr10:75716580-75724064	H1_eNSC	Bmi1_eNSC	OK	29.2109	5.19447	-2.49146	-5.65266	5e-05	0.00105195	yes
Cdk6	chr5:3344311-3522225	H1_eNSC	Bmi1_eNSC	OK	4.79858	0.853428	-2.49127	-4.20189	5e-05	0.00105195	yes
Fmod	chr1:135934091-135944854	H1_eNSC	Bmi1_eNSC	NOTEST	0.0496499	0.00883853	-2.48991	0	1	1	no
Svip	chr7:59252530-59261388	H1_eNSC	Bmi1_eNSC	OK	8.73214	1.5548	-2.48961	-4.67	5e-05	0.00105195	yes
Cacna1s	chr1:137949477-138016399	H1_eNSC	Bmi1_eNSC	NOTEST	0.0219839	0.00391762	-2.4884	0	1	1	no
Tbx3	chr5:120120677-120134610	H1_eNSC	Bmi1_eNSC	NOTEST	0.039844	0.00710476	-2.4875	0	1	1	no
Calml4	chr9:62686593-62723724	H1_eNSC	Bmi1_eNSC	OK	1.16371	0.207599	-2.48686	-0.67597	0.22945	0.556	no
Ly6g5b	chr17:35250889-35252345	H1_eNSC	Bmi1_eNSC	NOTEST	0.182632	0.0325845	-2.48668	0	1	1	no
Gm14005	chr2:128124398-128255087	H1_eNSC	Bmi1_eNSC	OK	2.69213	0.481288	-2.48377	-1.79576	0.0238	0.134433	no
Mir2861	chr2:32568326-32568408	H1_eNSC	Bmi1_eNSC	OK	195.803	35.0828	-2.48056	-106.992	0.27825	0.611923	no
Il34	chr8:113265728-113329803	H1_eNSC	Bmi1_eNSC	OK	1.22291	0.219407	-2.47864	-2.28405	0.00695	0.0568588	no
Gbx2	chr1:91824536-91827751	H1_eNSC	Bmi1_eNSC	OK	9.78596	1.75673	-2.47782	-5.0547	5e-05	0.00105195	yes
Gm16677	chr14:69947763-69955194	H1_eNSC	Bmi1_eNSC	NOTEST	0.411621	0.0740508	-2.47473	0	1	1	no
Vmn2r65	chr7:92088678-92112519	H1_eNSC	Bmi1_eNSC	NOTEST	0.0515582	0.00928553	-2.47314	0	1	1	no
Zscan10	chr17:23737822-23747986	H1_eNSC	Bmi1_eNSC	NOTEST	0.0411326	0.00742657	-2.46951	0	1	1	no
Scn9a	chr2:66278936-66473009	H1_eNSC	Bmi1_eNSC	NOTEST	0.0276345	0.00499202	-2.46877	0	1	1	no
Arhgap6	chrX:165233030-165742367	H1_eNSC	Bmi1_eNSC	OK	2.22812	0.402529	-2.46866	-3.68359	5e-05	0.00105195	yes
Gabrr1	chr4:33219530-33250563	H1_eNSC	Bmi1_eNSC	NOTEST	0.125896	0.0227478	-2.46843	0	1	1	no
Crispld2	chr8:122516369-122576693	H1_eNSC	Bmi1_eNSC	OK	3.71815	0.674681	-2.46231	-4.07115	5e-05	0.00105195	yes
Slamf6	chr1:173847667-173873999	H1_eNSC	Bmi1_eNSC	NOTEST	0.0518427	0.00946463	-2.45352	0	1	1	no
6330407A03Rik	chr4:3605267-3718759	H1_eNSC	Bmi1_eNSC	NOTEST	0.234706	0.0429535	-2.45001	0	1	1	no
Khdrbs2	chr1:32229650-32714583	H1_eNSC	Bmi1_eNSC	OK	2.18957	0.401347	-2.44773	-2.78247	0.0054	0.0470379	yes
2210403K04Rik	chr11:75275040-75280192	H1_eNSC	Bmi1_eNSC	OK	2.06266	0.378161	-2.44743	-2.70431	0.0032	0.0314833	yes
Cdkn2a	chr4:88920376-88940523	H1_eNSC	Bmi1_eNSC	OK	51.9988	9.53728	-2.44683	-5.15577	5e-05	0.00105195	yes
Gm16291	chr15:39600030-39689016	H1_eNSC	Bmi1_eNSC	NOTEST	0.0470804	0.0086384	-2.44629	0	1	1	no
Ebf1	chr11:44431635-44818674	H1_eNSC	Bmi1_eNSC	OK	4.23046	0.778624	-2.44182	-3.53037	0.00045	0.00665876	yes
Xkr4	chr1:3204562-3661579	H1_eNSC	Bmi1_eNSC	OK	1.30296	0.241093	-2.43414	-3.08818	0.00105	0.0132979	yes
1700024F13Rik	chr13:3497295-3500639	H1_eNSC	Bmi1_eNSC	NOTEST	0.407882	0.0755259	-2.43311	0	1	1	no
Leap2	chr11:53235682-53236638	H1_eNSC	Bmi1_eNSC	NOTEST	0.371599	0.0688091	-2.43308	0	1	1	no
Gpx8	chr13:113832970-113836596	H1_eNSC	Bmi1_eNSC	OK	94.5931	17.5551	-2.42985	-6.63446	5e-05	0.00105195	yes
Slc25a18	chr6:120723785-120744000	H1_eNSC	Bmi1_eNSC	OK	123.407	22.9054	-2.42966	-6.85376	5e-05	0.00105195	yes
BC051142	chr17:34535764-34597679	H1_eNSC	Bmi1_eNSC	OK	0.623002	0.116034	-2.42469	-1.70231	0.0403	0.194252	no
Ccl27a	chr4:41707315-41721049	H1_eNSC	Bmi1_eNSC	OK	1.80135	0.335653	-2.42404	-0.87496	0.26085	0.590547	no
Cnnm1	chr19:43514925-43571703	H1_eNSC	Bmi1_eNSC	NOTEST	0.163524	0.0305611	-2.41973	0	1	1	no
Tsix	chrX:100626855-100680296	H1_eNSC	Bmi1_eNSC	NOTEST	0.135775	0.0253796	-2.41948	0	1	1	no
Gm10248	chr14:22838933-23913793	H1_eNSC	Bmi1_eNSC	NOTEST	0.0495626	0.00928992	-2.41551	0	1	1	no
Cntnap4	chr8:115093942-115406607	H1_eNSC	Bmi1_eNSC	OK	1.45826	0.274359	-2.41011	-3.30177	0.0005	0.00727365	yes
Ccdc135	chr8:97579002-97602041	H1_eNSC	Bmi1_eNSC	NOTEST	0.0361453	0.00682702	-2.40448	0	1	1	no
Car5b	chrX:160414753-160465942	H1_eNSC	Bmi1_eNSC	OK	0.873246	0.165064	-2.40336	-2.84814	0.004	0.0375523	yes
Podn	chr4:107687397-107704695	H1_eNSC	Bmi1_eNSC	OK	0.892852	0.168824	-2.4029	-2.48381	0.0071	0.0577932	no
Fgl2	chr5:20798778-20930495	H1_eNSC	Bmi1_eNSC	OK	3.45544	0.655625	-2.39793	-3.67538	5e-05	0.00105195	yes
Ppl	chr16:5086383-5132574	H1_eNSC	Bmi1_eNSC	NOTEST	0.04688	0.00889978	-2.39713	0	1	1	no
D830015G02Rik	chr14:55587623-55613386	H1_eNSC	Bmi1_eNSC	OK	1.83905	0.34944	-2.39585	-1.18968	0.15995	0.455017	no
Nlrp4g	chr9_random:113043-134706	H1_eNSC	Bmi1_eNSC	NOTEST	0.0467425	0.00888538	-2.39523	0	1	1	no
Klhl31	chr9:77484538-77507929	H1_eNSC	Bmi1_eNSC	NOTEST	0.0203788	0.0038767	-2.39416	0	1	1	no
Pcolce	chr5:138046334-138052632	H1_eNSC	Bmi1_eNSC	OK	4.44885	0.848321	-2.39075	-3.49179	0.0006	0.00837019	yes
Mybph	chr1:136090024-136132008	H1_eNSC	Bmi1_eNSC	NOTEST	0.0705569	0.0134675	-2.38931	0	1	1	no
Sytl2	chr7:97497208-97558949	H1_eNSC	Bmi1_eNSC	OK	3.28853	0.628837	-2.38668	-3.35025	5e-05	0.00105195	yes
Dnahc6	chr6:72967600-73171625	H1_eNSC	Bmi1_eNSC	NOTEST	0.00925268	0.00177089	-2.3854	0	1	1	no
Ipcef1	chr10:3308331-3557940	H1_eNSC	Bmi1_eNSC	NOTEST	0.0228821	0.00438039	-2.38509	0	1	1	no
Crim1	chr17:78599587-78775932	H1_eNSC	Bmi1_eNSC	OK	19.1955	3.68117	-2.38253	-6.1302	5e-05	0.00105195	yes
Cstl1	chr2:148576096-148581114	H1_eNSC	Bmi1_eNSC	NOTEST	0.216661	0.0415639	-2.38203	0	1	1	no
Tm4sf1	chr3:57090985-57105841	H1_eNSC	Bmi1_eNSC	OK	1.90947	0.366459	-2.38145	-3.04026	0.0025	0.0261498	yes
Rnase4	chr14:51710751-51725826	H1_eNSC	Bmi1_eNSC	NOTEST	0.15893	0.0305847	-2.37751	0	1	1	no
H2-Eb1	chr17:34442811-34453619	H1_eNSC	Bmi1_eNSC	NOTEST	0.319988	0.0615853	-2.37736	0	1	1	no
Gm13154	chr4:146927385-146959310	H1_eNSC	Bmi1_eNSC	NOTEST	0.0927865	0.0178927	-2.37454	0	1	1	no
Eltd1	chr3:151100845-151208045	H1_eNSC	Bmi1_eNSC	NOTEST	0.0909924	0.017566	-2.37296	0	1	1	no
A730020M07Rik	chr3:121337855-121349371	H1_eNSC	Bmi1_eNSC	OK	0.745594	0.144148	-2.37084	-1.34081	0.0452	0.209356	no
Kcnh6	chr11:105869516-105895378	H1_eNSC	Bmi1_eNSC	NOTEST	0.0457856	0.00885855	-2.36975	0	1	1	no
5033411D12Rik	chr13:16949309-17786599	H1_eNSC	Bmi1_eNSC	NOTEST	0.39889	0.0772452	-2.36847	0	1	1	no
Tmem47	chrX:78315982-78343214	H1_eNSC	Bmi1_eNSC	OK	105.491	20.4582	-2.36637	-7.8572	5e-05	0.00105195	yes
Slc35d2	chr13:64197617-64230638	H1_eNSC	Bmi1_eNSC	OK	0.962074	0.186711	-2.36534	-2.56028	0.0102	0.0754228	no
Fcer1g	chr1:173159702-173164480	H1_eNSC	Bmi1_eNSC	NOTEST	0.266262	0.0516992	-2.36463	0	1	1	no
1700011E24Rik	chr17:87788910-87827081	H1_eNSC	Bmi1_eNSC	NOTEST	0.187917	0.0365002	-2.36412	0	1	1	no
Foxc1	chr13:31898514-31902504	H1_eNSC	Bmi1_eNSC	OK	2.68349	0.523268	-2.35849	-4.65921	0.0003	0.00480223	yes
1700007G11Rik	chr5:98758322-99231038	H1_eNSC	Bmi1_eNSC	NOTEST	0.171655	0.0335006	-2.35725	0	1	1	no
Plg	chr17:12571474-12612250	H1_eNSC	Bmi1_eNSC	NOTEST	0.0471334	0.00919888	-2.35722	0	1	1	no
Calr3	chr8:74948081-74967677	H1_eNSC	Bmi1_eNSC	OK	20.7089	4.04405	-2.35638	-4.41752	5e-05	0.00105195	yes
A330040F15Rik	chr19:12648014-12671056	H1_eNSC	Bmi1_eNSC	NOTEST	0.174579	0.0341323	-2.35467	0	1	1	no
Fam82a1	chr17:80014239-80081492	H1_eNSC	Bmi1_eNSC	OK	4.57081	0.893727	-2.35454	-3.58098	0.00015	0.00275241	yes
Satb2	chr1:56850824-57028178	H1_eNSC	Bmi1_eNSC	OK	1.11974	0.219183	-2.35295	-3.2161	0.0006	0.00837019	yes
9130024F11Rik	chr1:57028312-57032040	H1_eNSC	Bmi1_eNSC	OK	0.625676	0.122565	-2.35187	-1.40048	0.2765	0.609839	no
Gpc5	chr14:115491436-116924414	H1_eNSC	Bmi1_eNSC	OK	3.73284	0.732169	-2.35002	-3.57598	5e-05	0.00105195	yes
Cyp2s1	chr7:26587494-26601549	H1_eNSC	Bmi1_eNSC	NOTEST	0.148346	0.0291267	-2.34855	0	1	1	no
Nek5	chr8:23184087-23235525	H1_eNSC	Bmi1_eNSC	NOTEST	0.0441776	0.00867747	-2.34797	0	1	1	no
AI427809	chr4:53274227-53283104	H1_eNSC	Bmi1_eNSC	NOTEST	0.0553521	0.0108729	-2.3479	0	1	1	no
Cyp2j8	chr4:96111278-96174077	H1_eNSC	Bmi1_eNSC	NOTEST	0.272282	0.053497	-2.34757	0	1	1	no
Iigp1	chr18:60535682-60552283	H1_eNSC	Bmi1_eNSC	NOTEST	0.0819505	0.0161017	-2.34754	0	1	1	no
Grm7	chr6:110595591-111517224	H1_eNSC	Bmi1_eNSC	NOTEST	0.0299793	0.00590041	-2.34508	0	1	1	no
4932425I24Rik	chr16:38297839-38341946	H1_eNSC	Bmi1_eNSC	NOTEST	0.092982	0.0183259	-2.34307	0	1	1	no
Slc26a7	chr4:14432343-14548925	H1_eNSC	Bmi1_eNSC	NOTEST	0.381836	0.0754299	-2.33974	0	1	1	no
Cast	chr13:74831733-74945369	H1_eNSC	Bmi1_eNSC	OK	0.750371	0.1483	-2.33909	-2.16502	0.02285	0.130494	no
Amy1	chr3:113258869-113280668	H1_eNSC	Bmi1_eNSC	OK	0.553509	0.109424	-2.33868	-1.61398	0.0453	0.209669	no
Nhedc1	chr3:135011000-135060791	H1_eNSC	Bmi1_eNSC	NOTEST	0.0594747	0.0117608	-2.33829	0	1	1	no
Slc6a15	chr10:102830441-102882013	H1_eNSC	Bmi1_eNSC	OK	4.63253	0.916347	-2.33784	-3.81328	5e-05	0.00105195	yes
Trim43a	chr9:88475873-88483657	H1_eNSC	Bmi1_eNSC	NOTEST	0.142256	0.0281461	-2.33748	0	1	1	no
Hs3st5	chr10:36226612-36554200	H1_eNSC	Bmi1_eNSC	OK	0.424112	0.0839539	-2.33678	-1.91819	0.01735	0.108958	no
Reln	chr5:21390271-21850523	H1_eNSC	Bmi1_eNSC	OK	0.501319	0.0993529	-2.33509	-3.05808	0.0007	0.00948856	yes
Atp13a4	chr16:29396123-29544950	H1_eNSC	Bmi1_eNSC	NOTEST	0.264082	0.0524554	-2.33182	0	1	1	no
BC094916	chr1:175451441-175466088	H1_eNSC	Bmi1_eNSC	NOTEST	0.0805359	0.0160077	-2.33086	0	1	1	no
2810442I21Rik	chr11:16836725-16851096	H1_eNSC	Bmi1_eNSC	OK	0.900548	0.179074	-2.33025	-2.92527	0.0064	0.0536156	no
9930005F22Rik	chr4:155506278-155507528	H1_eNSC	Bmi1_eNSC	NOTEST	0.212934	0.0424036	-2.32815	0	1	1	no
Zfp92	chrX:70656441-70672326	H1_eNSC	Bmi1_eNSC	NOTEST	0.0403395	0.00803671	-2.32751	0	1	1	no
4931408D14Rik	chr19:37332918-37338585	H1_eNSC	Bmi1_eNSC	NOTEST	0.0413803	0.00824475	-2.3274	0	1	1	no
Gm19897	chr7:29551770-29573684	H1_eNSC	Bmi1_eNSC	NOTEST	0.221059	0.0441165	-2.32504	0	1	1	no
Ret	chr6:118101765-118147762	H1_eNSC	Bmi1_eNSC	NOTEST	0.0827849	0.0165216	-2.32502	0	1	1	no
Olfr1309	chr2:111823290-111824253	H1_eNSC	Bmi1_eNSC	OK	1.05663	0.2109	-2.32483	-2.44317	0.09695	0.338945	no
A530098C11Rik	chr1:44066252-44076851	H1_eNSC	Bmi1_eNSC	NOTEST	0.240575	0.0481509	-2.32085	0	1	1	no
Tcp10c	chr17:13253976-13570089	H1_eNSC	Bmi1_eNSC	NOTEST	0.0504187	0.0100979	-2.31991	0	1	1	no
Ipw	chr7:66874527-66934248	H1_eNSC	Bmi1_eNSC	OK	2.44356	0.489964	-2.31824	-2.12292	0.02485	0.138308	no
Gm13139	chr4:146506201-146887529	H1_eNSC	Bmi1_eNSC	NOTEST	0.0274207	0.00549867	-2.31811	0	1	1	no
B430010I23Rik	chr8:42076265-42219080	H1_eNSC	Bmi1_eNSC	NOTEST	0.112524	0.0225884	-2.31658	0	1	1	no
Spata21	chr4:140644259-140668674	H1_eNSC	Bmi1_eNSC	NOTEST	0.0505972	0.010163	-2.31573	0	1	1	no
Ryr2	chr13:11645369-12199212	H1_eNSC	Bmi1_eNSC	OK	0.53916	0.108388	-2.31451	-3.26676	5e-05	0.00105195	yes
Ccdc162	chr10:41258654-41307559	H1_eNSC	Bmi1_eNSC	NOTEST	0.147004	0.0296905	-2.30778	0	1	1	no
Mcoln3	chr3:145784754-145803610	H1_eNSC	Bmi1_eNSC	NOTEST	0.144558	0.0292122	-2.307	0	1	1	no
A330041J22Rik	chr9:86474969-86595286	H1_eNSC	Bmi1_eNSC	OK	0.920692	0.186145	-2.30629	-0.475631	0.51385	0.814702	no
Nipal4	chr11:45961656-45979861	H1_eNSC	Bmi1_eNSC	NOTEST	0.203703	0.0412025	-2.30567	0	1	1	no
Trhr	chr15:44027680-44067458	H1_eNSC	Bmi1_eNSC	NOTEST	0.172661	0.0349242	-2.30564	0	1	1	no
Abca4	chr3:121747377-121882979	H1_eNSC	Bmi1_eNSC	NOTEST	0.0770312	0.0156215	-2.30191	0	1	1	no
Myo18b	chr5:113117895-113325382	H1_eNSC	Bmi1_eNSC	NOTEST	0.092554	0.0187748	-2.3015	0	1	1	no
Gm9961	chr16:11803813-11930687	H1_eNSC	Bmi1_eNSC	NOTEST	0.343965	0.0698619	-2.29968	0	1	1	no
Runx1	chr16:92601710-92826311	H1_eNSC	Bmi1_eNSC	OK	0.453814	0.0922149	-2.29903	-2.54167	0.0047	0.0423689	yes
Adamts16	chr13:70866685-70980688	H1_eNSC	Bmi1_eNSC	OK	0.690129	0.14033	-2.29804	-2.57158	0.00265	0.0272771	yes
Il7	chr3:7572076-7613427	H1_eNSC	Bmi1_eNSC	NOTEST	0.152819	0.0310922	-2.2972	0	1	1	no
4933415F23Rik	chr1:23107312-23109092	H1_eNSC	Bmi1_eNSC	NOTEST	0.0717327	0.0146066	-2.29601	0	1	1	no
Dnase1l1	chrX:71518555-71527672	H1_eNSC	Bmi1_eNSC	NOTEST	0.204427	0.0416525	-2.29512	0	1	1	no
Gpr35	chr1:94869695-94882968	H1_eNSC	Bmi1_eNSC	NOTEST	0.0910302	0.0185591	-2.29422	0	1	1	no
Rel	chr11:23641728-23670970	H1_eNSC	Bmi1_eNSC	OK	0.947204	0.19314	-2.29403	-2.43727	0.00655	0.0544835	no
Gcnt1	chr19:17400630-17447334	H1_eNSC	Bmi1_eNSC	NOTEST	0.0525664	0.0107294	-2.29256	0	1	1	no
Zfp711	chrX:109714134-109748671	H1_eNSC	Bmi1_eNSC	OK	7.83235	1.59944	-2.29188	-4.59935	5e-05	0.00105195	yes
Ddit4l	chr3:137286635-137291296	H1_eNSC	Bmi1_eNSC	OK	28.5843	5.83791	-2.2917	-5.84175	5e-05	0.00105195	yes
Nipal1	chr5:73039034-73062317	H1_eNSC	Bmi1_eNSC	NOTEST	0.0573837	0.01173	-2.29043	0	1	1	no
Klrb1a	chr6:128559244-128572952	H1_eNSC	Bmi1_eNSC	OK	1.59866	0.327561	-2.28703	-1.9773	0.0209	0.123001	no
Cacna2d3	chr14:29718128-30535050	H1_eNSC	Bmi1_eNSC	OK	5.88589	1.2107	-2.28142	-4.14065	5e-05	0.00105195	yes
Efcab1	chr16:14906738-14924615	H1_eNSC	Bmi1_eNSC	OK	0.90241	0.185745	-2.28046	-1.96859	0.047	0.215071	no
BC064078	chr6:128943037-128956667	H1_eNSC	Bmi1_eNSC	OK	12.7079	2.61593	-2.28033	-4.21669	5e-05	0.00105195	yes
8030423J24Rik	chr13:71021825-71023381	H1_eNSC	Bmi1_eNSC	NOTEST	0.271567	0.0560161	-2.2774	0	1	1	no
Gsta3	chr1:21230669-21255640	H1_eNSC	Bmi1_eNSC	NOTEST	0.249815	0.0515654	-2.27638	0	1	1	no
Col1a2	chr6:4455696-4491543	H1_eNSC	Bmi1_eNSC	NOTEST	0.0230108	0.00475112	-2.27597	0	1	1	no
Cd177	chr7:25529001-25545330	H1_eNSC	Bmi1_eNSC	NOTEST	0.0905179	0.0186983	-2.2753	0	1	1	no
Gm6300	chr3:14363209-14377566	H1_eNSC	Bmi1_eNSC	NOTEST	0.0321378	0.00665849	-2.271	0	1	1	no
P2rx5	chr11:72974031-72986189	H1_eNSC	Bmi1_eNSC	NOTEST	0.149085	0.0309345	-2.26884	0	1	1	no
Lrp1b	chr2:40452292-42509118	H1_eNSC	Bmi1_eNSC	OK	5.10478	1.06104	-2.26637	-4.97921	5e-05	0.00105195	yes
Ptgr2	chr12:85626245-85656782	H1_eNSC	Bmi1_eNSC	OK	38.4612	7.9996	-2.2654	-5.64512	5e-05	0.00105195	yes
Ankrd45	chr1:163072842-163100638	H1_eNSC	Bmi1_eNSC	OK	0.699974	0.145856	-2.26276	-2.66785	0.0074	0.0597831	no
2010110P09Rik	chr7:129363009-129366053	H1_eNSC	Bmi1_eNSC	NOTEST	0.116199	0.024269	-2.25942	0	1	1	no
B930007M17Rik	chr3:138868856-139373263	H1_eNSC	Bmi1_eNSC	NOTEST	0.0478227	0.00999503	-2.25841	0	1	1	no
1700028E10Rik	chr5:152171249-152216658	H1_eNSC	Bmi1_eNSC	NOTEST	0.355551	0.074556	-2.25366	0	1	1	no
Aoc3	chr11:101191919-101200744	H1_eNSC	Bmi1_eNSC	NOTEST	0.0266908	0.00559778	-2.25341	0	1	1	no
Adrb3	chr8:28336247-28340060	H1_eNSC	Bmi1_eNSC	NOTEST	0.0519511	0.0109196	-2.25024	0	1	1	no
Galntl6	chr8:60252848-61390424	H1_eNSC	Bmi1_eNSC	NOTEST	0.0684884	0.0144109	-2.2487	0	1	1	no
Arhgap30	chr1:173319090-173340370	H1_eNSC	Bmi1_eNSC	NOTEST	0.0219842	0.00462847	-2.24786	0	1	1	no
Irgm2	chr11:58028478-58036285	H1_eNSC	Bmi1_eNSC	NOTEST	0.134685	0.0283578	-2.24777	0	1	1	no
Zpbp	chr11:11180042-11362422	H1_eNSC	Bmi1_eNSC	OK	0.436	0.0918293	-2.2473	-2.08299	0.01315	0.0891715	no
Aim2	chr1:175350734-175396167	H1_eNSC	Bmi1_eNSC	NOTEST	0.0477533	0.0100585	-2.24719	0	1	1	no
Doc2g	chr19:4003384-4007005	H1_eNSC	Bmi1_eNSC	NOTEST	0.343156	0.0722842	-2.24711	0	1	1	no
Kcnn3	chr3:89324085-89476416	H1_eNSC	Bmi1_eNSC	OK	3.11888	0.65771	-2.24551	-4.2406	5e-05	0.00105195	yes
Fut2	chr7:52903964-52921678	H1_eNSC	Bmi1_eNSC	NOTEST	0.0354948	0.00750755	-2.24119	0	1	1	no
Neurod1	chr2:79292797-79296793	H1_eNSC	Bmi1_eNSC	OK	0.623045	0.1319	-2.23989	-2.3126	0.05445	0.23747	no
Rag2	chr2:101400937-101472685	H1_eNSC	Bmi1_eNSC	NOTEST	0.0347571	0.00735845	-2.23983	0	1	1	no
Fosb	chr7:19888044-19895394	H1_eNSC	Bmi1_eNSC	NOTEST	0.220909	0.0468617	-2.23697	0	1	1	no
Gm3716	chr5:64985101-65001938	H1_eNSC	Bmi1_eNSC	OK	1.69477	0.360087	-2.23467	-2.86918	0.0012	0.0146795	yes
Fcgr1	chr3:96086831-96097892	H1_eNSC	Bmi1_eNSC	NOTEST	0.092557	0.0196783	-2.23373	0	1	1	no
Tek	chr4:94405990-94541630	H1_eNSC	Bmi1_eNSC	NOTEST	0.188642	0.040197	-2.23049	0	1	1	no
Ache	chr5:137729504-137735691	H1_eNSC	Bmi1_eNSC	OK	4.85682	1.03525	-2.23004	-3.61543	5e-05	0.00105195	yes
Cdkl2	chr5:92435100-92472044	H1_eNSC	Bmi1_eNSC	OK	0.716695	0.15289	-2.22886	-2.446	0.0045	0.0412277	yes
Pcdhgc5	chr18:37089938-38001526	H1_eNSC	Bmi1_eNSC	OK	6.97764	1.49033	-2.2271	-0.502791	0.51325	0.814654	no
Krt73	chr15:101623738-101632763	H1_eNSC	Bmi1_eNSC	NOTEST	0.203656	0.0435813	-2.22435	0	1	1	no
Ccno	chr13:113778009-113780986	H1_eNSC	Bmi1_eNSC	NOTEST	0.396273	0.084861	-2.22332	0	1	1	no
Srpk3	chrX:71019760-71024263	H1_eNSC	Bmi1_eNSC	OK	1.08709	0.23297	-2.22225	-2.22434	0.00865	0.0667109	no
Mal2	chr15:54402920-54434401	H1_eNSC	Bmi1_eNSC	NOTEST	0.0850859	0.0182546	-2.22066	0	1	1	no
Acnat1	chr4:49456403-49463981	H1_eNSC	Bmi1_eNSC	NOTEST	0.022545	0.0048443	-2.21844	0	1	1	no
Ccdc87	chr19:4839365-4842528	H1_eNSC	Bmi1_eNSC	NOTEST	0.0652566	0.0140434	-2.21623	0	1	1	no
Cntnap3	chr13:64838898-65005196	H1_eNSC	Bmi1_eNSC	NOTEST	0.0467494	0.0100625	-2.21596	0	1	1	no
Rnase1	chr14:51764676-51766442	H1_eNSC	Bmi1_eNSC	NOTEST	0.142232	0.0306383	-2.21484	0	1	1	no
Nacc2	chr2:25911055-25978331	H1_eNSC	Bmi1_eNSC	OK	17.3084	3.74244	-2.20942	-5.44512	5e-05	0.00105195	yes
Rgs8	chr1:155500166-155544795	H1_eNSC	Bmi1_eNSC	OK	1.59072	0.34429	-2.20799	-3.27182	0.0001	0.00195136	yes
Gm16897	chr1:196765014-196803153	H1_eNSC	Bmi1_eNSC	NOTEST	0.382853	0.0829639	-2.20623	0	1	1	no
C1rl	chr6:124443130-124460661	H1_eNSC	Bmi1_eNSC	NOTEST	0.0679169	0.0147203	-2.20596	0	1	1	no
Trcg1	chr9:57084362-57097671	H1_eNSC	Bmi1_eNSC	NOTEST	0.0755588	0.0164193	-2.20221	0	1	1	no
4930443O20Rik	chr2:84913770-84926618	H1_eNSC	Bmi1_eNSC	NOTEST	0.0717471	0.0156069	-2.20074	0	1	1	no
Hao1	chr2:134323096-134380088	H1_eNSC	Bmi1_eNSC	NOTEST	0.118189	0.025717	-2.2003	0	1	1	no
Pkp2	chr16:16213437-16272805	H1_eNSC	Bmi1_eNSC	NOTEST	0.336842	0.073315	-2.19989	0	1	1	no
Nkx3-1	chr14:69808748-69812715	H1_eNSC	Bmi1_eNSC	NOTEST	0.0734275	0.0160015	-2.19811	0	1	1	no
Col4a3	chr1:82583495-82718634	H1_eNSC	Bmi1_eNSC	NOTEST	0.0635656	0.0138599	-2.19733	0	1	1	no
C630028M04Rik	chr4:51980965-52063982	H1_eNSC	Bmi1_eNSC	NOTEST	0.0400402	0.00873932	-2.19586	0	1	1	no
S100a4	chr3:90407691-90409967	H1_eNSC	Bmi1_eNSC	OK	3.42273	0.748679	-2.19273	-2.88175	0.0343	0.173896	no
2900052N01Rik	chr9:46721685-46735449	H1_eNSC	Bmi1_eNSC	OK	0.420423	0.0920131	-2.19193	-1.79645	0.0346	0.174868	no
Hif3a	chr7:17616341-17647776	H1_eNSC	Bmi1_eNSC	NOTEST	0.127433	0.0279682	-2.18788	0	1	1	no
Tekt4	chr17:25608534-25613539	H1_eNSC	Bmi1_eNSC	NOTEST	0.080503	0.0176712	-2.18764	0	1	1	no
Gpr98	chr13:81234066-81772143	H1_eNSC	Bmi1_eNSC	OK	2.03053	0.445865	-2.18718	-4.51307	5e-05	0.00105195	yes
Bhlha15	chr5:144951154-144955310	H1_eNSC	Bmi1_eNSC	NOTEST	0.158088	0.0348038	-2.18341	0	1	1	no
Gpd1	chr15:99548023-99555438	H1_eNSC	Bmi1_eNSC	OK	60.3073	13.2848	-2.18255	-5.38477	5e-05	0.00105195	yes
Fam198b	chr3:79689851-79750200	H1_eNSC	Bmi1_eNSC	NOTEST	0.0695737	0.0153333	-2.18188	0	1	1	no
Gsc	chr12:105709418-105711446	H1_eNSC	Bmi1_eNSC	NOTEST	0.385997	0.0851117	-2.18116	0	1	1	no
Pla2g2c	chr4:138281239-138300490	H1_eNSC	Bmi1_eNSC	NOTEST	0.0705027	0.0155525	-2.18054	0	1	1	no
Slc37a2	chr9:37036733-37063323	H1_eNSC	Bmi1_eNSC	OK	4.96677	1.0961	-2.17993	-3.99788	5e-05	0.00105195	yes
Myh15	chr16:49057598-49199217	H1_eNSC	Bmi1_eNSC	OK	0.393296	0.0870758	-2.17527	-2.18618	0.00645	0.0538598	no
Zfhx2as	chr14:55680495-55710885	H1_eNSC	Bmi1_eNSC	OK	1.40929	0.312335	-2.1738	-1.68897	0.04765	0.217123	no
Ryr3	chr2:112471538-112870488	H1_eNSC	Bmi1_eNSC	OK	2.29185	0.509711	-2.16876	-4.28424	5e-05	0.00105195	yes
Slc25a34	chr4:141174739-141179749	H1_eNSC	Bmi1_eNSC	NOTEST	0.0728299	0.0161976	-2.16875	0	1	1	no
Crispld1	chr1:17717497-17756288	H1_eNSC	Bmi1_eNSC	NOTEST	0.055376	0.012344	-2.16545	0	1	1	no
Olfml2a	chr2:38787499-38816105	H1_eNSC	Bmi1_eNSC	NOTEST	0.200285	0.0447183	-2.16312	0	1	1	no
Itga2b	chr11:102314610-102331197	H1_eNSC	Bmi1_eNSC	OK	0.581182	0.129775	-2.16298	-2.18132	0.01485	0.0979736	no
Tmlhe	chrX_random:159646-334187	H1_eNSC	Bmi1_eNSC	OK	11.0887	2.47895	-2.16129	-4.19369	5e-05	0.00105195	yes
Col5a3	chr9:20574493-20619478	H1_eNSC	Bmi1_eNSC	OK	1.50585	0.337141	-2.15915	-3.32878	0.0002	0.00345401	yes
Sytl4	chrX:130470923-130516322	H1_eNSC	Bmi1_eNSC	OK	0.976979	0.218744	-2.15908	-2.4942	0.0029	0.029018	yes
Gria4	chr9:4417892-4796234	H1_eNSC	Bmi1_eNSC	OK	73.156	16.384	-2.15869	-5.00696	5e-05	0.00105195	yes
Arpp21	chr9:111967594-112251429	H1_eNSC	Bmi1_eNSC	OK	11.5559	2.59336	-2.15574	-4.47296	5e-05	0.00105195	yes
Ldb3	chr14:35339884-35401867	H1_eNSC	Bmi1_eNSC	NOTEST	0.10629	0.0238837	-2.1539	0	1	1	no
Pbxip1	chr3:89240625-89254874	H1_eNSC	Bmi1_eNSC	OK	102.385	23.0307	-2.15237	-5.55092	5e-05	0.00105195	yes
Crabp1	chr9:54612614-54620916	H1_eNSC	Bmi1_eNSC	NOTEST	0.334751	0.07533	-2.15179	0	1	1	no
Hnmt	chr2:23858431-23904899	H1_eNSC	Bmi1_eNSC	OK	4.19208	0.943758	-2.15118	-3.37631	0.001	0.0127901	yes
Btla	chr16:45224449-45253008	H1_eNSC	Bmi1_eNSC	OK	0.799715	0.180182	-2.15003	-2.28221	0.00745	0.0601494	no
Clic6	chr16:92498391-92541486	H1_eNSC	Bmi1_eNSC	NOTEST	0.0650598	0.0146717	-2.14873	0	1	1	no
Zfp947	chr17:22281325-22302944	H1_eNSC	Bmi1_eNSC	OK	1.12085	0.252954	-2.14765	-2.48846	0.00555	0.0478924	yes
Ccdc146	chr5:20798778-20930495	H1_eNSC	Bmi1_eNSC	NOTEST	0.0976912	0.0221031	-2.14398	0	1	1	no
Lyl1	chr8:87225355-87228615	H1_eNSC	Bmi1_eNSC	NOTEST	0.0648315	0.0146944	-2.14143	0	1	1	no
Kcnj13	chr1:89223572-89347385	H1_eNSC	Bmi1_eNSC	OK	0.675341	0.153181	-2.14038	-0.251461	0.55645	0.837902	no
Gja1	chr10:56097105-56110225	H1_eNSC	Bmi1_eNSC	OK	49.6953	11.2847	-2.13874	-5.77293	5e-05	0.00105195	yes
Gm14827	chrX:91688070-91693066	H1_eNSC	Bmi1_eNSC	NOTEST	0.214893	0.0488032	-2.13857	0	1	1	no
Bcl2l15	chr3:103636618-103658541	H1_eNSC	Bmi1_eNSC	NOTEST	0.212227	0.0482925	-2.13574	0	1	1	no
Mfi2	chr16:31878895-31899105	H1_eNSC	Bmi1_eNSC	NOTEST	0.02293	0.00522409	-2.13398	0	1	1	no
Gpr15	chr16:58717547-58718837	H1_eNSC	Bmi1_eNSC	NOTEST	0.18953	0.0432188	-2.13269	0	1	1	no
Tc2n	chr12:102886811-102956712	H1_eNSC	Bmi1_eNSC	NOTEST	0.0539733	0.0123114	-2.13225	0	1	1	no
Avpr2	chrX:71137440-71156637	H1_eNSC	Bmi1_eNSC	NOTEST	0.0640171	0.014603	-2.13219	0	1	1	no
Gm4934	chr13:59813644-59820650	H1_eNSC	Bmi1_eNSC	NOTEST	0.025232	0.00575568	-2.13219	0	1	1	no
Lmx1b	chr2:33420055-33496031	H1_eNSC	Bmi1_eNSC	NOTEST	0.10136	0.0231212	-2.13219	0	1	1	no
Osr2	chr15:35225866-35233060	H1_eNSC	Bmi1_eNSC	NOTEST	0.0683107	0.0155824	-2.13219	0	1	1	no
Ccdc3	chr2:5058821-5151912	H1_eNSC	Bmi1_eNSC	OK	0.754117	0.172235	-2.13041	-2.16814	0.02015	0.119953	no
Vstm2a	chr11:16157726-16184554	H1_eNSC	Bmi1_eNSC	OK	0.737384	0.168489	-2.12976	-2.48372	0.0184	0.113402	no
6720483E21Rik	chr1:20878730-20880554	H1_eNSC	Bmi1_eNSC	NOTEST	0.112095	0.0256204	-2.12935	0	1	1	no
Asb10	chr5:24038514-24046266	H1_eNSC	Bmi1_eNSC	NOTEST	0.0969844	0.0222011	-2.12712	0	1	1	no
Mogat1	chr1:78507634-78534748	H1_eNSC	Bmi1_eNSC	NOTEST	0.102296	0.0234212	-2.12686	0	1	1	no
Aard	chr15:51871652-51877269	H1_eNSC	Bmi1_eNSC	OK	27.5079	6.30527	-2.12522	-6.1348	5e-05	0.00105195	yes
Nrg3	chr14:39182136-40286376	H1_eNSC	Bmi1_eNSC	NOTEST	0.352758	0.0808766	-2.12488	0	1	1	no
AB124611	chr9:21330620-21349775	H1_eNSC	Bmi1_eNSC	NOTEST	0.10086	0.0231645	-2.12236	0	1	1	no
Olfr873	chr9:20104654-20105614	H1_eNSC	Bmi1_eNSC	NOTEST	0.134897	0.0310436	-2.11949	0	1	1	no
Tigd4	chr3:84397495-84400954	H1_eNSC	Bmi1_eNSC	NOTEST	0.0313256	0.00720925	-2.11942	0	1	1	no
Fam131a	chr16:20695129-20716709	H1_eNSC	Bmi1_eNSC	OK	13.0667	3.00858	-2.11874	-4.01311	5e-05	0.00105195	yes
Birc3	chr9:7848700-7873170	H1_eNSC	Bmi1_eNSC	NOTEST	0.404415	0.0931165	-2.11873	0	1	1	no
Aass	chr6:23022172-23082986	H1_eNSC	Bmi1_eNSC	OK	1.13193	0.260784	-2.11786	-2.73938	0.0026	0.0269773	yes
Dnahc1	chr14:32073560-32137082	H1_eNSC	Bmi1_eNSC	NOTEST	0.214892	0.0495417	-2.1169	0	1	1	no
1700057H15Rik	chr4:124126868-124163202	H1_eNSC	Bmi1_eNSC	NOTEST	0.156021	0.0359999	-2.11568	0	1	1	no
A930001A20Rik	chr3:14971200-15002727	H1_eNSC	Bmi1_eNSC	OK	1.09888	0.253645	-2.11514	-1.85549	0.0178	0.110922	no
Kndc1	chr7:147080594-147127439	H1_eNSC	Bmi1_eNSC	NOTEST	0.0737436	0.0170566	-2.11218	0	1	1	no
Six4	chr12:74201245-74214232	H1_eNSC	Bmi1_eNSC	OK	1.29454	0.299558	-2.11153	-3.23706	0.00055	0.00780758	yes
Cideb	chr14:56364529-56377261	H1_eNSC	Bmi1_eNSC	NOTEST	0.357859	0.0828496	-2.11082	0	1	1	no
Adam30	chr3:97964734-97967096	H1_eNSC	Bmi1_eNSC	NOTEST	0.044376	0.0102822	-2.10963	0	1	1	no
Pdzd3	chr9:44055394-44059547	H1_eNSC	Bmi1_eNSC	OK	0.487112	0.112881	-2.10945	-1.87255	0.03845	0.188357	no
Vmn2r18	chr5:152364235-152389499	H1_eNSC	Bmi1_eNSC	NOTEST	0.0463759	0.0107595	-2.10776	0	1	1	no
Olfr558	chr7:109850836-109860568	H1_eNSC	Bmi1_eNSC	NOTEST	0.0375535	0.00871313	-2.10769	0	1	1	no
Gm2381	chr7:50072196-50122604	H1_eNSC	Bmi1_eNSC	NOTEST	0.0210409	0.00488215	-2.10761	0	1	1	no
Hal	chr10:92951512-92979488	H1_eNSC	Bmi1_eNSC	NOTEST	0.0395139	0.00918807	-2.10453	0	1	1	no
Zfp811	chr17:32933955-32946864	H1_eNSC	Bmi1_eNSC	OK	1.84797	0.429772	-2.1043	-2.56519	0.0018	0.0201494	yes
4933412E12Rik	chr10:116387617-116400335	H1_eNSC	Bmi1_eNSC	OK	1.48337	0.345022	-2.10412	-2.22105	0.011	0.0792515	no
Psg16	chr7:17659388-17684320	H1_eNSC	Bmi1_eNSC	NOTEST	0.0365032	0.0084923	-2.10379	0	1	1	no
Atp2a3	chr11:72774670-72806545	H1_eNSC	Bmi1_eNSC	NOTEST	0.0224452	0.00522348	-2.10332	0	1	1	no
Chst2	chr9:95301344-95307689	H1_eNSC	Bmi1_eNSC	OK	169.762	39.5095	-2.10324	-6.14732	5e-05	0.00105195	yes
Mlxipl	chr5:135582760-135614252	H1_eNSC	Bmi1_eNSC	NOTEST	0.029257	0.00681162	-2.10271	0	1	1	no
Rapgef4	chr2:71819271-72095531	H1_eNSC	Bmi1_eNSC	OK	23.3772	5.44284	-2.10267	-5.2564	5e-05	0.00105195	yes
Clec2d	chr6:129130632-129136553	H1_eNSC	Bmi1_eNSC	OK	0.774707	0.180617	-2.10071	-1.88803	0.0568	0.244989	no
Cmbl	chr15:31498666-31519874	H1_eNSC	Bmi1_eNSC	OK	0.89305	0.208221	-2.10062	-1.92882	0.05145	0.229183	no
Il1rapl1	chrX:83992580-85360962	H1_eNSC	Bmi1_eNSC	OK	1.17634	0.274395	-2.09998	-2.30012	0.00805	0.0634085	no
6720401G13Rik	chrX:47908920-47988435	H1_eNSC	Bmi1_eNSC	OK	2.39357	0.558788	-2.09879	-3.50001	5e-05	0.00105195	yes
Tmem106a	chr11:101443555-101453099	H1_eNSC	Bmi1_eNSC	OK	0.455055	0.106286	-2.09809	-1.85975	0.03855	0.188632	no
Svop	chr5:114476921-114541389	H1_eNSC	Bmi1_eNSC	OK	8.5435	2.00287	-2.09275	-4.31775	5e-05	0.00105195	yes
Ggta1	chr2:35255698-35316945	H1_eNSC	Bmi1_eNSC	OK	3.11066	0.730431	-2.0904	-3.25659	5e-05	0.00105195	yes
Naip5	chr13:100981694-101017291	H1_eNSC	Bmi1_eNSC	NOTEST	0.0196222	0.00461199	-2.08903	0	1	1	no
Pdgfb	chr15:79826305-79845238	H1_eNSC	Bmi1_eNSC	NOTEST	0.0728074	0.0171412	-2.08662	0	1	1	no
Slc22a4	chr11:53796627-53841592	H1_eNSC	Bmi1_eNSC	NOTEST	0.387795	0.0913097	-2.08646	0	1	1	no
Btbd17	chr11:114651982-114657206	H1_eNSC	Bmi1_eNSC	OK	23.2753	5.48104	-2.08628	-5.55653	5e-05	0.00105195	yes
B230208H11Rik	chr10:12636443-12642925	H1_eNSC	Bmi1_eNSC	OK	1.64127	0.38688	-2.08485	-1.93746	0.0212	0.124088	no
Sec14l5	chr16:5147201-5184027	H1_eNSC	Bmi1_eNSC	OK	0.515605	0.121559	-2.08461	-1.84964	0.0297	0.156982	no
Kcna5	chr6:126482568-126485573	H1_eNSC	Bmi1_eNSC	NOTEST	0.248405	0.0586041	-2.08362	0	1	1	no
1700034H15Rik	chr1:193717950-193737126	H1_eNSC	Bmi1_eNSC	NOTEST	0.0961391	0.0226991	-2.08249	0	1	1	no
Gsg1l	chr7:133021932-133225925	H1_eNSC	Bmi1_eNSC	OK	0.529903	0.125241	-2.08102	-2.156	0.0097	0.0727669	no
Tmsb15l	chrX:133489528-133511413	H1_eNSC	Bmi1_eNSC	OK	2.80018	0.662818	-2.07883	-0.931329	0.2301	0.556427	no
Tnip3	chr6:65540391-65584034	H1_eNSC	Bmi1_eNSC	NOTEST	0.0277915	0.00658233	-2.07797	0	1	1	no
Casp14	chr10:78174739-78181038	H1_eNSC	Bmi1_eNSC	NOTEST	0.0931603	0.0220654	-2.07793	0	1	1	no
Slc9a4	chr1:40637071-40687576	H1_eNSC	Bmi1_eNSC	NOTEST	0.0273704	0.00648591	-2.07724	0	1	1	no
Lrrc34	chr3:30523188-30571353	H1_eNSC	Bmi1_eNSC	NOTEST	0.121029	0.0286882	-2.07682	0	1	1	no
Thbs1	chr2:117937657-117952869	H1_eNSC	Bmi1_eNSC	OK	2.18853	0.519494	-2.07478	-3.30593	5e-05	0.00105195	yes
Col7a1	chr9:108855789-108886920	H1_eNSC	Bmi1_eNSC	NOTEST	0.0782528	0.0185959	-2.07316	0	1	1	no
Cyp4v3	chr8:46391155-46418550	H1_eNSC	Bmi1_eNSC	OK	2.11696	0.503153	-2.07292	-3.1438	0.00175	0.0196407	yes
Dcx	chrX:140290384-140367762	H1_eNSC	Bmi1_eNSC	OK	5.21161	1.24057	-2.07073	-4.52623	5e-05	0.00105195	yes
Tmc4	chr7:3596870-3629155	H1_eNSC	Bmi1_eNSC	NOTEST	0.349349	0.083181	-2.07034	0	1	1	no
Shisa3	chr5:67999121-68005226	H1_eNSC	Bmi1_eNSC	OK	3.63566	0.865666	-2.07033	-3.72201	0.0003	0.00480223	yes
Gstt1	chr10:75246557-75261329	H1_eNSC	Bmi1_eNSC	OK	4.82082	1.14908	-2.06879	-2.86256	0.0022	0.0237225	yes
Gm10638	chr8:89247836-89270959	H1_eNSC	Bmi1_eNSC	OK	0.826528	0.197119	-2.068	-0.471653	0.5043	0.807155	no
Dnahc8	chr17:30763880-31012209	H1_eNSC	Bmi1_eNSC	NOTEST	0.0528571	0.0126074	-2.06783	0	1	1	no
2310046A06Rik	chr9:76949890-77195677	H1_eNSC	Bmi1_eNSC	NOTEST	0.0964273	0.0230078	-2.06732	0	1	1	no
Abca1	chr4:53043660-53172767	H1_eNSC	Bmi1_eNSC	OK	17.9593	4.29193	-2.06503	-5.17349	5e-05	0.00105195	yes
Clec1a	chr6:129376701-129402018	H1_eNSC	Bmi1_eNSC	NOTEST	0.0320312	0.00765866	-2.06431	0	1	1	no
Dnali1	chr4:124707257-124742901	H1_eNSC	Bmi1_eNSC	OK	0.588156	0.140759	-2.06298	-0.369111	0.5368	0.825206	no
D630023F18Rik	chr1:65153886-65169767	H1_eNSC	Bmi1_eNSC	NOTEST	0.43697	0.104583	-2.06289	0	1	1	no
Klri1	chr6:129647235-129667150	H1_eNSC	Bmi1_eNSC	OK	1.19612	0.286458	-2.06196	-2.01368	0.0591	0.250313	no
Cr2	chr1:196963004-197002909	H1_eNSC	Bmi1_eNSC	NOTEST	0.0641397	0.0153759	-2.06055	0	1	1	no
Gm17455	chr10:59765497-60159238	H1_eNSC	Bmi1_eNSC	NOTEST	0.149871	0.0359411	-2.06002	0	1	1	no
Vamp1	chr6:125165598-125172324	H1_eNSC	Bmi1_eNSC	OK	0.58153	0.139545	-2.05912	-2.01763	0.0177	0.110565	no
Ak1	chr2:32477277-32490578	H1_eNSC	Bmi1_eNSC	OK	95.8167	23.0217	-2.05728	-5.58703	5e-05	0.00105195	yes
Tceal5	chrX:132735489-132738390	H1_eNSC	Bmi1_eNSC	NOTEST	0.270048	0.0649204	-2.05647	0	1	1	no
Cd55	chr1:132335606-132359317	H1_eNSC	Bmi1_eNSC	OK	0.612879	0.14735	-2.05635	-1.83979	0.02165	0.125923	no
Rab26	chr17:24665998-24670692	H1_eNSC	Bmi1_eNSC	OK	0.503682	0.121161	-2.05559	-1.60222	0.06305	0.261303	no
C1qtnf1	chr11:118289770-118316309	H1_eNSC	Bmi1_eNSC	NOTEST	0.0237459	0.00571929	-2.05377	0	1	1	no
Col6a4	chr9:105892648-105999022	H1_eNSC	Bmi1_eNSC	NOTEST	0.0269191	0.00648669	-2.05308	0	1	1	no
Prss38	chr11:59186170-59189155	H1_eNSC	Bmi1_eNSC	NOTEST	0.0940124	0.0226743	-2.05179	0	1	1	no
Slc22a13b	chr9:119129608-119140810	H1_eNSC	Bmi1_eNSC	NOTEST	0.0777553	0.018759	-2.05136	0	1	1	no
Msx2	chr13:53562249-53568149	H1_eNSC	Bmi1_eNSC	NOTEST	0.127592	0.0307831	-2.05132	0	1	1	no
Gimap9	chr6:48626133-48628703	H1_eNSC	Bmi1_eNSC	NOTEST	0.0824972	0.0199047	-2.05124	0	1	1	no
Slc5a3	chr16:92058566-92112472	H1_eNSC	Bmi1_eNSC	OK	33.4243	8.06913	-2.05041	-5.16122	5e-05	0.00105195	yes
Gm10532	chr18:75590870-75857350	H1_eNSC	Bmi1_eNSC	OK	0.997365	0.240914	-2.0496	-0.527447	0.48795	0.795073	no
4921530D09Rik	chr2:25464148-25473198	H1_eNSC	Bmi1_eNSC	NOTEST	0.0405822	0.00980394	-2.04941	0	1	1	no
Nmb	chr7:88047112-88049957	H1_eNSC	Bmi1_eNSC	OK	1.13751	0.274882	-2.04899	-1.97274	0.07705	0.296494	no
Nudt7	chr8:116657478-116676205	H1_eNSC	Bmi1_eNSC	OK	1.05759	0.255568	-2.04899	-1.6527	0.03215	0.166258	no
Hspb1	chr5:136363788-136365433	H1_eNSC	Bmi1_eNSC	NOTEST	0.138906	0.0335755	-2.04863	0	1	1	no
D830046C22Rik	chr5:139835692-139936488	H1_eNSC	Bmi1_eNSC	NOTEST	0.270415	0.0653968	-2.04788	0	1	1	no
Il19	chr1:132829232-132835818	H1_eNSC	Bmi1_eNSC	NOTEST	0.118381	0.0286553	-2.04656	0	1	1	no
Fam107a	chr14:9128791-9142290	H1_eNSC	Bmi1_eNSC	NOTEST	0.218464	0.0529007	-2.04604	0	1	1	no
Aipl1	chr11:71842223-71851011	H1_eNSC	Bmi1_eNSC	NOTEST	0.339452	0.0822044	-2.04592	0	1	1	no
Adamts2	chr11:50415586-50617551	H1_eNSC	Bmi1_eNSC	NOTEST	0.0819107	0.0198482	-2.04504	0	1	1	no
Boll	chr1:55356912-55420313	H1_eNSC	Bmi1_eNSC	NOTEST	0.350896	0.0850274	-2.04504	0	1	1	no
Serpinf1	chr11:75223530-75236125	H1_eNSC	Bmi1_eNSC	OK	1.17223	0.284205	-2.04425	-2.12294	0.016	0.103138	no
Agpat9	chr5:101275247-101328121	H1_eNSC	Bmi1_eNSC	OK	0.540176	0.131003	-2.04383	-2.06342	0.023	0.13106	no
St6galnac2	chr11:116538018-116555974	H1_eNSC	Bmi1_eNSC	OK	0.941715	0.228491	-2.04315	-2.23136	0.0174	0.109113	no
Olfr1372-ps1	chr11:51968377-51971409	H1_eNSC	Bmi1_eNSC	NOTEST	0.31641	0.0767757	-2.04308	0	1	1	no
Cd46	chr1:196868093-196918442	H1_eNSC	Bmi1_eNSC	OK	0.749629	0.181913	-2.04293	-1.67844	0.05685	0.245041	no
Klf14	chr6:30906020-30908990	H1_eNSC	Bmi1_eNSC	NOTEST	0.174995	0.0425033	-2.04167	0	1	1	no
Clca1	chr3:144393279-144423703	H1_eNSC	Bmi1_eNSC	NOTEST	0.095409	0.0231757	-2.04151	0	1	1	no
Slc14a2	chr18:78342882-78793689	H1_eNSC	Bmi1_eNSC	OK	2.96685	0.722419	-2.03802	-2.48099	0.0028	0.0283023	yes
Mia2	chr12:60196786-60210117	H1_eNSC	Bmi1_eNSC	NOTEST	0.172019	0.0418961	-2.03768	0	1	1	no
Abca13	chr11:9091944-9584262	H1_eNSC	Bmi1_eNSC	NOTEST	0.126536	0.0308311	-2.03709	0	1	1	no
Cst6	chr19:5344704-5349574	H1_eNSC	Bmi1_eNSC	NOTEST	0.208784	0.0508935	-2.03646	0	1	1	no
Tpte	chr8:23393912-23481890	H1_eNSC	Bmi1_eNSC	NOTEST	0.0420764	0.0102645	-2.03534	0	1	1	no
Iqca	chr1:91938706-92049976	H1_eNSC	Bmi1_eNSC	NOTEST	0.031978	0.00780644	-2.03434	0	1	1	no
Il1r2	chr1:40133056-40182070	H1_eNSC	Bmi1_eNSC	NOTEST	0.203285	0.0496304	-2.03421	0	1	1	no
Steap1	chr5:5736321-5749317	H1_eNSC	Bmi1_eNSC	OK	0.664735	0.162328	-2.03387	-1.6619	0.09405	0.333134	no
Obscn	chr11:58807758-58949877	H1_eNSC	Bmi1_eNSC	NOTEST	0.0110005	0.00269174	-2.03096	0	1	1	no
Sebox	chr11:78317014-78318584	H1_eNSC	Bmi1_eNSC	NOTEST	0.0853938	0.0208957	-2.03093	0	1	1	no
Tcea3	chr4:135803871-135830814	H1_eNSC	Bmi1_eNSC	OK	1.9351	0.473944	-2.02962	-2.30298	0.0159	0.102698	no
Ppp2r2c	chr5:37259808-37346317	H1_eNSC	Bmi1_eNSC	OK	22.2584	5.45416	-2.02892	-5.12437	5e-05	0.00105195	yes
St3gal6	chr16:58470654-58523425	H1_eNSC	Bmi1_eNSC	OK	16.0776	3.94051	-2.0286	-4.68744	5e-05	0.00105195	yes
A430088P11Rik	chr15:80502276-80530855	H1_eNSC	Bmi1_eNSC	NOTEST	0.046673	0.0114574	-2.02631	0	1	1	no
D930015M05Rik	chr2:92243803-92274226	H1_eNSC	Bmi1_eNSC	OK	0.552255	0.135782	-2.02404	-0.485248	0.46135	0.77582	no
Pth2r	chr1:65357830-65435818	H1_eNSC	Bmi1_eNSC	NOTEST	0.203487	0.0500421	-2.02372	0	1	1	no
Rbm47	chr5:66407795-66543163	H1_eNSC	Bmi1_eNSC	NOTEST	0.0247446	0.0060854	-2.02369	0	1	1	no
Trpv4	chr5:115072162-115108430	H1_eNSC	Bmi1_eNSC	NOTEST	0.031567	0.00776511	-2.02334	0	1	1	no
Mertk	chr2:128524732-128627924	H1_eNSC	Bmi1_eNSC	OK	6.00676	1.47828	-2.02267	-3.91256	5e-05	0.00105195	yes
Tyr	chr7:94575914-94641921	H1_eNSC	Bmi1_eNSC	NOTEST	0.0914946	0.0225251	-2.02215	0	1	1	no
Vwf	chr6:125502980-125636695	H1_eNSC	Bmi1_eNSC	NOTEST	0.0663859	0.0163466	-2.02188	0	1	1	no
Aifm3	chr16:17489783-17507575	H1_eNSC	Bmi1_eNSC	OK	0.885874	0.218268	-2.021	-2.13438	0.01255	0.0862345	no
A730085A09Rik	chr4:98421582-98484228	H1_eNSC	Bmi1_eNSC	NOTEST	0.1708	0.0421027	-2.02032	0	1	1	no
Itga10	chr3:96449506-96468442	H1_eNSC	Bmi1_eNSC	NOTEST	0.0389562	0.0096093	-2.01935	0	1	1	no
D730045A05Rik	chr18:74088140-74224603	H1_eNSC	Bmi1_eNSC	NOTEST	0.178434	0.0440711	-2.01748	0	1	1	no
Pla2g7	chr17:43705399-43749150	H1_eNSC	Bmi1_eNSC	OK	141.934	35.0784	-2.01656	-5.25585	5e-05	0.00105195	yes
Scel	chr14:103912557-104012563	H1_eNSC	Bmi1_eNSC	NOTEST	0.0891533	0.0220375	-2.01633	0	1	1	no
Tnfrsf11b	chr15:54082173-54110039	H1_eNSC	Bmi1_eNSC	NOTEST	0.202016	0.0499921	-2.0147	0	1	1	no
Fibin	chr2:110201081-110203150	H1_eNSC	Bmi1_eNSC	NOTEST	0.101638	0.0251654	-2.01392	0	1	1	no
Hsd3b7	chr7:134944122-134947316	H1_eNSC	Bmi1_eNSC	OK	2.25101	0.557555	-2.01339	-2.45187	0.00325	0.0318781	yes
C1qtnf6	chr15:78353775-78360081	H1_eNSC	Bmi1_eNSC	OK	5.06097	1.25564	-2.01099	-3.24494	5e-05	0.00105195	yes
Unc13c	chr9:73327230-73781374	H1_eNSC	Bmi1_eNSC	NOTEST	0.132331	0.0328503	-2.01017	0	1	1	no
Darc	chr1:175262016-175263634	H1_eNSC	Bmi1_eNSC	NOTEST	0.297278	0.0738692	-2.00877	0	1	1	no
Slc16a9	chr10:69708023-69748699	H1_eNSC	Bmi1_eNSC	OK	2.884	0.717109	-2.00781	-3.3946	0.0002	0.00345401	yes
Fam186b	chr15:99101448-99117611	H1_eNSC	Bmi1_eNSC	NOTEST	0.0948867	0.0235999	-2.00742	0	1	1	no
Ptgs1	chr2:36085945-36107789	H1_eNSC	Bmi1_eNSC	NOTEST	0.172842	0.0429955	-2.00719	0	1	1	no
Isg15	chr4:155573532-155574927	H1_eNSC	Bmi1_eNSC	NOTEST	0.278555	0.0693059	-2.00691	0	1	1	no
Nrap	chr19:56362427-56464525	H1_eNSC	Bmi1_eNSC	NOTEST	0.127974	0.031865	-2.0058	0	1	1	no
Card6	chr15:5047438-5058533	H1_eNSC	Bmi1_eNSC	NOTEST	0.270867	0.0674826	-2.00499	0	1	1	no
Rnf207	chr4:151671322-151692734	H1_eNSC	Bmi1_eNSC	NOTEST	0.0413678	0.0103149	-2.00377	0	1	1	no
Layn	chr9:50864884-50885199	H1_eNSC	Bmi1_eNSC	OK	6.89669	1.72062	-2.00298	-3.51776	5e-05	0.00105195	yes
Kank4	chr4:98421582-98484228	H1_eNSC	Bmi1_eNSC	OK	1.96118	0.489331	-2.00284	-3.03183	0.00015	0.00275241	yes
Slc2a9	chr5:38740511-38893391	H1_eNSC	Bmi1_eNSC	OK	9.02651	2.25332	-2.00211	-3.97734	5e-05	0.00105195	yes
A630001G21Rik	chr1:87613657-87633181	H1_eNSC	Bmi1_eNSC	NOTEST	0.146326	0.0365966	-1.9994	0	1	1	no
Lingo2	chr4:35653896-36898777	H1_eNSC	Bmi1_eNSC	NOTEST	0.22551	0.0564307	-1.99864	0	1	1	no
Ceacam15	chr7:17256679-17261054	H1_eNSC	Bmi1_eNSC	NOTEST	0.0788398	0.0197705	-1.99557	0	1	1	no
Glb1l	chr1:75188708-75207353	H1_eNSC	Bmi1_eNSC	OK	2.42131	0.607599	-1.99459	-1.30641	0.0793	0.301116	no
Tspan17	chr13:54890765-54898136	H1_eNSC	Bmi1_eNSC	OK	1.04779	0.262958	-1.99445	-2.27781	0.0248	0.138149	no
Fam26d	chr10:33757402-33829621	H1_eNSC	Bmi1_eNSC	NOTEST	0.106433	0.0267419	-1.99277	0	1	1	no
1700017N19Rik	chr10:100055019-100081025	H1_eNSC	Bmi1_eNSC	NOTEST	0.0628051	0.0157921	-1.99168	0	1	1	no
Tmprss13	chr9:45126348-45155663	H1_eNSC	Bmi1_eNSC	NOTEST	0.0253965	0.00638901	-1.99096	0	1	1	no
Gstm3	chr3:107766613-107772092	H1_eNSC	Bmi1_eNSC	NOTEST	0.0934109	0.0235151	-1.99	0	1	1	no
Acad12	chr5:122048289-122068947	H1_eNSC	Bmi1_eNSC	NOTEST	0.339801	0.0855524	-1.98981	0	1	1	no
Ubxn10	chr4:138274440-138281166	H1_eNSC	Bmi1_eNSC	NOTEST	0.0341817	0.0086273	-1.98624	0	1	1	no
Rgs6	chr12:83718024-84259799	H1_eNSC	Bmi1_eNSC	OK	1.10844	0.279876	-1.98567	-2.24528	0.00645	0.0538598	no
Rgs16	chr1:155587482-155592598	H1_eNSC	Bmi1_eNSC	OK	44.2262	11.1687	-1.98545	-5.32231	5e-05	0.00105195	yes
Gm16325	chr3:146304895-146314679	H1_eNSC	Bmi1_eNSC	NOTEST	0.156323	0.0395053	-1.98441	0	1	1	no
6430584L05	chr6:55346880-55362279	H1_eNSC	Bmi1_eNSC	NOTEST	0.0867991	0.0219362	-1.98437	0	1	1	no
1600029I14Rik	chr9:99356661-99469318	H1_eNSC	Bmi1_eNSC	NOTEST	0.124711	0.0315177	-1.98435	0	1	1	no
Sema3c	chr5:17080633-17236085	H1_eNSC	Bmi1_eNSC	OK	3.52844	0.893543	-1.98142	-3.59282	5e-05	0.00105195	yes
Gm9159	chrX:100740838-100743038	H1_eNSC	Bmi1_eNSC	NOTEST	0.0536428	0.0135873	-1.98112	0	1	1	no
Neat1	chr19:5842301-5845478	H1_eNSC	Bmi1_eNSC	OK	4.37264	1.10892	-1.97935	-3.52101	5e-05	0.00105195	yes
Jub	chr14:55186305-55196498	H1_eNSC	Bmi1_eNSC	OK	2.10115	0.532937	-1.97914	-3.21163	0.0013	0.0155064	yes
Ceacam11	chr7:18557515-18563905	H1_eNSC	Bmi1_eNSC	NOTEST	0.114602	0.0290814	-1.97846	0	1	1	no
Zan	chr5:137819864-137918292	H1_eNSC	Bmi1_eNSC	NOTEST	0.00994196	0.00252513	-1.97717	0	1	1	no
Nfkbiz	chr16:55811489-55838754	H1_eNSC	Bmi1_eNSC	OK	10.2277	2.60272	-1.97439	-4.18194	5e-05	0.00105195	yes
Dlg2	chr7:98239295-99597756	H1_eNSC	Bmi1_eNSC	NOTEST	0.240543	0.0612323	-1.97393	0	1	1	no
Col22a1	chr15:71628905-71864657	H1_eNSC	Bmi1_eNSC	NOTEST	0.244404	0.0622866	-1.97227	0	1	1	no
Lrrc6	chr15:66211419-66332472	H1_eNSC	Bmi1_eNSC	NOTEST	0.41131	0.104843	-1.972	0	1	1	no
Megf10	chr18:57292743-57457121	H1_eNSC	Bmi1_eNSC	OK	9.04581	2.31168	-1.96831	-4.75586	5e-05	0.00105195	yes
Adcy10	chr1:167415313-167506904	H1_eNSC	Bmi1_eNSC	NOTEST	0.0661489	0.0169531	-1.96417	0	1	1	no
Igfals	chr17:25015714-25018953	H1_eNSC	Bmi1_eNSC	NOTEST	0.0985244	0.0252991	-1.96139	0	1	1	no
Fndc8	chr11:82705646-82714239	H1_eNSC	Bmi1_eNSC	NOTEST	0.0852531	0.0219247	-1.9592	0	1	1	no
Zfp750	chr11:121313262-121534465	H1_eNSC	Bmi1_eNSC	NOTEST	0.144998	0.0373603	-1.95645	0	1	1	no
Ildr1	chr16:36694123-36726827	H1_eNSC	Bmi1_eNSC	NOTEST	0.0680935	0.0175514	-1.95593	0	1	1	no
Tas2r108	chr6:40443590-40444484	H1_eNSC	Bmi1_eNSC	NOTEST	0.13189	0.0340135	-1.95516	0	1	1	no
Notch3	chr17:32257837-32303797	H1_eNSC	Bmi1_eNSC	OK	9.54377	2.4638	-1.95368	-4.83746	5e-05	0.00105195	yes
Ucp1	chr8:85814246-85822355	H1_eNSC	Bmi1_eNSC	NOTEST	0.118052	0.0304979	-1.95264	0	1	1	no
Bche	chr3:73439730-73512337	H1_eNSC	Bmi1_eNSC	OK	18.5606	4.79767	-1.95184	-5.33353	5e-05	0.00105195	yes
Cd72	chr4:43455148-43467498	H1_eNSC	Bmi1_eNSC	NOTEST	0.0950692	0.024577	-1.95167	0	1	1	no
Ly96	chr1:16678536-16699686	H1_eNSC	Bmi1_eNSC	OK	2.74543	0.70992	-1.95131	-1.7049	0.04225	0.200583	no
2900009J06Rik	chr1:129625989-129670631	H1_eNSC	Bmi1_eNSC	OK	1.81443	0.469649	-1.94986	-1.24574	0.1179	0.382287	no
Tlr3	chr8:46481018-46495893	H1_eNSC	Bmi1_eNSC	OK	6.98977	1.81222	-1.94749	-4.22317	5e-05	0.00105195	yes
Cd68	chr11:69477872-69479564	H1_eNSC	Bmi1_eNSC	OK	1.29985	0.338327	-1.94185	-2.05664	0.037	0.183339	no
Slco1c1	chr6:141472906-141518698	H1_eNSC	Bmi1_eNSC	NOTEST	0.368222	0.0959305	-1.94051	0	1	1	no
Tph2	chr10:114515696-114622078	H1_eNSC	Bmi1_eNSC	NOTEST	0.110079	0.0286874	-1.94005	0	1	1	no
Plcd4	chr1:74455957-74634602	H1_eNSC	Bmi1_eNSC	OK	49.0202	12.7799	-1.9395	-2.07125	0.0056	0.0481309	yes
Xaf1	chr11:72115130-72127235	H1_eNSC	Bmi1_eNSC	NOTEST	0.0729	0.019058	-1.93552	0	1	1	no
D17H6S56E-3	chr17:35153523-35164961	H1_eNSC	Bmi1_eNSC	NOTEST	0.0726654	0.0190565	-1.93099	0	1	1	no
Itga4	chr2:79095582-79269145	H1_eNSC	Bmi1_eNSC	OK	7.994	2.09816	-1.9298	-4.66811	5e-05	0.00105195	yes
Arntl2	chr6:146754051-146781168	H1_eNSC	Bmi1_eNSC	NOTEST	0.180365	0.0473583	-1.92923	0	1	1	no
Plxdc2	chr2:16277948-16673742	H1_eNSC	Bmi1_eNSC	OK	30.0123	7.88353	-1.92864	-4.77767	5e-05	0.00105195	yes
1700021C14Rik	chr3:88086681-88100760	H1_eNSC	Bmi1_eNSC	OK	1.30366	0.34297	-1.92642	-2.02527	0.13535	0.413596	no
Ifitm7	chr16:13982891-13984714	H1_eNSC	Bmi1_eNSC	NOTEST	0.376977	0.0992285	-1.92565	0	1	1	no
Bnc2	chr4:83918445-84320990	H1_eNSC	Bmi1_eNSC	NOTEST	0.0294945	0.00776392	-1.92559	0	1	1	no
Robo3	chr9:37223629-37240760	H1_eNSC	Bmi1_eNSC	NOTEST	0.0532695	0.0140414	-1.92363	0	1	1	no
Gm17801	chr17:25397455-25412473	H1_eNSC	Bmi1_eNSC	NOTEST	0.350686	0.0924998	-1.92266	0	1	1	no
Pkhd1	chr1:20047859-20608138	H1_eNSC	Bmi1_eNSC	NOTEST	0.0209056	0.00553256	-1.91787	0	1	1	no
Ip6k3	chr17:27280915-27304709	H1_eNSC	Bmi1_eNSC	NOTEST	0.0421583	0.0111692	-1.91629	0	1	1	no
Ggnbp1	chr17:27154979-27173323	H1_eNSC	Bmi1_eNSC	OK	0.691766	0.183489	-1.91459	-0.332084	0.5405	0.82737	no
Stxbp2	chr8:3631159-3643644	H1_eNSC	Bmi1_eNSC	NOTEST	0.0353906	0.0093903	-1.91412	0	1	1	no
Acvr1c	chr2:58119863-58210169	H1_eNSC	Bmi1_eNSC	NOTEST	0.0545849	0.014487	-1.91375	0	1	1	no
Ttll8	chr15:88744327-88784848	H1_eNSC	Bmi1_eNSC	NOTEST	0.157346	0.0417794	-1.91307	0	1	1	no
1700020A23Rik	chr2:130230994-130231810	H1_eNSC	Bmi1_eNSC	NOTEST	0.218969	0.0581753	-1.91225	0	1	1	no
Gpr123	chr7:147020072-147063987	H1_eNSC	Bmi1_eNSC	OK	2.09008	0.555363	-1.91205	-3.01242	0.0002	0.00345401	yes
Tlr1	chr5:65316072-65323938	H1_eNSC	Bmi1_eNSC	OK	3.29667	0.876184	-1.9117	-3.05871	0.00035	0.00544079	yes
Fndc3c1	chrX:103615381-103680568	H1_eNSC	Bmi1_eNSC	NOTEST	0.151137	0.0401835	-1.91118	0	1	1	no
Ap1s3	chr1:79603450-79668547	H1_eNSC	Bmi1_eNSC	NOTEST	0.132121	0.0351292	-1.91112	0	1	1	no
Pon3	chr6:5170851-5206233	H1_eNSC	Bmi1_eNSC	NOTEST	0.266078	0.0707877	-1.91028	0	1	1	no
Akap3	chr6:126803115-126824326	H1_eNSC	Bmi1_eNSC	NOTEST	0.0805578	0.0214381	-1.90985	0	1	1	no
P4ha3	chr7:107434029-107468209	H1_eNSC	Bmi1_eNSC	OK	0.668339	0.177975	-1.9089	-1.87083	0.022	0.127328	no
C3ar1	chr6:122797157-122806175	H1_eNSC	Bmi1_eNSC	NOTEST	0.0645473	0.0171911	-1.90869	0	1	1	no
Mxra8	chr4:155213788-155218211	H1_eNSC	Bmi1_eNSC	OK	14.2401	3.79671	-1.90714	-4.56073	5e-05	0.00105195	yes
Tmsb15b2	chrX:133489528-133511413	H1_eNSC	Bmi1_eNSC	OK	2.18001	0.581256	-1.90709	-1.52389	0.1541	0.446337	no
Osmr	chr15:6763576-6824313	H1_eNSC	Bmi1_eNSC	NOTEST	0.14192	0.0378592	-1.90636	0	1	1	no
Pclo	chr5:14514917-14863459	H1_eNSC	Bmi1_eNSC	OK	2.40777	0.642504	-1.90592	-4.14887	5e-05	0.00105195	yes
3110082D06Rik	chr17:42452895-42644690	H1_eNSC	Bmi1_eNSC	NOTEST	0.397401	0.106301	-1.90244	0	1	1	no
Syt1	chr10:107934705-108448031	H1_eNSC	Bmi1_eNSC	OK	7.36917	1.97177	-1.90201	-3.84416	5e-05	0.00105195	yes
Mt3	chr8:96676506-96678048	H1_eNSC	Bmi1_eNSC	OK	133.395	35.7223	-1.90081	-6.34332	5e-05	0.00105195	yes
Cstad	chr2:30450563-30464465	H1_eNSC	Bmi1_eNSC	NOTEST	0.233924	0.0627151	-1.89915	0	1	1	no
Atp8b3	chr10:79982329-80001869	H1_eNSC	Bmi1_eNSC	NOTEST	0.041606	0.0111556	-1.89902	0	1	1	no
Smtnl1	chr2:84651332-84662809	H1_eNSC	Bmi1_eNSC	NOTEST	0.0425642	0.0114161	-1.89858	0	1	1	no
Isoc2b	chr7:4796561-4817781	H1_eNSC	Bmi1_eNSC	NOTEST	0.342722	0.0919659	-1.89787	0	1	1	no
Fmo1	chr1:164759691-164796679	H1_eNSC	Bmi1_eNSC	OK	0.510798	0.137076	-1.89777	-1.76627	0.03555	0.177998	no
1700003M02Rik	chr4:34658580-34677455	H1_eNSC	Bmi1_eNSC	NOTEST	0.0520015	0.0139572	-1.89754	0	1	1	no
Sdc4	chr2:164249746-164268688	H1_eNSC	Bmi1_eNSC	OK	102.313	27.4911	-1.89595	-6.24497	5e-05	0.00105195	yes
Myof	chr19:37973525-38118067	H1_eNSC	Bmi1_eNSC	OK	1.67246	0.449622	-1.89519	-2.98875	0.0002	0.00345401	yes
Aadacl3	chr4:144043673-144053659	H1_eNSC	Bmi1_eNSC	NOTEST	0.0246048	0.00661628	-1.89485	0	1	1	no
Hmox1	chr8:77617516-77624492	H1_eNSC	Bmi1_eNSC	OK	56.7056	15.2509	-1.89459	-4.92004	5e-05	0.00105195	yes
Ctso	chr3:81736537-81760647	H1_eNSC	Bmi1_eNSC	OK	15.8598	4.26866	-1.89352	-4.85153	5e-05	0.00105195	yes
Slc25a45	chr19:5878465-5885768	H1_eNSC	Bmi1_eNSC	OK	1.69189	0.455739	-1.89236	-2.36883	0.0083	0.0648635	no
Igf2bp3	chr6:49035216-49164953	H1_eNSC	Bmi1_eNSC	OK	7.92369	2.13834	-1.88968	-4.33424	5e-05	0.00105195	yes
Dsc1	chr18:20243203-20273274	H1_eNSC	Bmi1_eNSC	OK	1.10274	0.297852	-1.88842	-2.2407	0.0032	0.0314833	yes
Gpr111	chr17:42845885-42879128	H1_eNSC	Bmi1_eNSC	NOTEST	0.113671	0.0307048	-1.88832	0	1	1	no
Cyp1a1	chr9:57535734-57551631	H1_eNSC	Bmi1_eNSC	NOTEST	0.0359174	0.00970617	-1.88771	0	1	1	no
Ppbp	chr5:91197543-91199086	H1_eNSC	Bmi1_eNSC	NOTEST	0.0991145	0.0267905	-1.88738	0	1	1	no
Ankrd34c	chr9:89623086-89633313	H1_eNSC	Bmi1_eNSC	OK	1.93828	0.525138	-1.88401	-2.48263	0.00155	0.0177823	yes
Tnfrsf10b	chr14:70167278-70184218	H1_eNSC	Bmi1_eNSC	OK	5.78022	1.56753	-1.88263	-3.57436	5e-05	0.00105195	yes
4933407L21Rik	chr1:87825057-87828331	H1_eNSC	Bmi1_eNSC	OK	2.92573	0.79354	-1.88242	-2.54426	0.0079	0.0627242	no
Cntn6	chr6:104443037-104813399	H1_eNSC	Bmi1_eNSC	OK	1.11263	0.302086	-1.88095	-2.36075	0.00385	0.0364888	yes
4930539E08Rik	chr17:29033339-29052269	H1_eNSC	Bmi1_eNSC	NOTEST	0.0196743	0.0053453	-1.87997	0	1	1	no
Rasd1	chr11:59761715-59778444	H1_eNSC	Bmi1_eNSC	NOTEST	0.123238	0.033515	-1.87857	0	1	1	no
Eomes	chr9:118387306-118395250	H1_eNSC	Bmi1_eNSC	NOTEST	0.182897	0.0497608	-1.87795	0	1	1	no
Gm19522	chr16:42884482-42912183	H1_eNSC	Bmi1_eNSC	NOTEST	0.275529	0.0750579	-1.87613	0	1	1	no
Wdr65	chr4:118227300-118293010	H1_eNSC	Bmi1_eNSC	NOTEST	0.172092	0.0468933	-1.87572	0	1	1	no
Gda	chr19:21465796-21547151	H1_eNSC	Bmi1_eNSC	NOTEST	0.229396	0.0626604	-1.87222	0	1	1	no
BC060267	chr6:115760746-115788430	H1_eNSC	Bmi1_eNSC	NOTEST	0.138804	0.0379325	-1.87155	0	1	1	no
AI197445	chr13:108259901-108269268	H1_eNSC	Bmi1_eNSC	NOTEST	0.113381	0.0309875	-1.87142	0	1	1	no
Txndc3	chr13:19736947-19789629	H1_eNSC	Bmi1_eNSC	NOTEST	0.171822	0.046965	-1.87126	0	1	1	no
Gm14873	chr17:47832155-47841235	H1_eNSC	Bmi1_eNSC	NOTEST	0.25234	0.0689786	-1.87115	0	1	1	no
Ar	chrX:95345088-95512486	H1_eNSC	Bmi1_eNSC	OK	0.741835	0.202821	-1.87089	-2.0397	0.01665	0.105849	no
Gm16432	chr1:179921565-179978422	H1_eNSC	Bmi1_eNSC	NOTEST	0.0587433	0.0160844	-1.86876	0	1	1	no
4930579G22Rik	chr5:130384409-130387151	H1_eNSC	Bmi1_eNSC	OK	1.01014	0.276791	-1.86769	-1.67084	0.1562	0.449497	no
Usp50	chr2:126586785-126609196	H1_eNSC	Bmi1_eNSC	NOTEST	0.110899	0.0303977	-1.86721	0	1	1	no
Rapsn	chr2:90875783-90885886	H1_eNSC	Bmi1_eNSC	NOTEST	0.0604212	0.0165729	-1.86623	0	1	1	no
Wdr63	chr3:145703489-145771000	H1_eNSC	Bmi1_eNSC	NOTEST	0.0251554	0.00689993	-1.86621	0	1	1	no
Lcat	chr8:108463450-108467302	H1_eNSC	Bmi1_eNSC	OK	3.90236	1.07196	-1.8641	-2.74215	0.00275	0.0279281	yes
Sntb1	chr15:55470708-55738504	H1_eNSC	Bmi1_eNSC	OK	2.81862	0.776057	-1.86076	-2.76731	0.00255	0.0265652	yes
Tmc5	chr7:125740810-125818599	H1_eNSC	Bmi1_eNSC	NOTEST	0.0312841	0.00862413	-1.85898	0	1	1	no
Nfatc4	chr14:56443631-56452780	H1_eNSC	Bmi1_eNSC	NOTEST	0.0293982	0.00811281	-1.85745	0	1	1	no
4930579G18Rik	chr14:55260997-55309579	H1_eNSC	Bmi1_eNSC	NOTEST	0.455888	0.125893	-1.85648	0	1	1	no
Ttyh2	chr11:114536781-114582298	H1_eNSC	Bmi1_eNSC	OK	13.2229	3.65543	-1.85493	-4.05675	5e-05	0.00105195	yes
Opn1sw	chr6:29298118-29330513	H1_eNSC	Bmi1_eNSC	NOTEST	0.371694	0.103106	-1.84999	0	1	1	no
Acad11	chr9:103966032-104029976	H1_eNSC	Bmi1_eNSC	OK	8.84096	2.45552	-1.84817	-3.53177	5e-05	0.00105195	yes
Abat	chr16:8513521-8621660	H1_eNSC	Bmi1_eNSC	OK	31.3573	8.71685	-1.84692	-4.91439	5e-05	0.00105195	yes
Slc24a4	chr12:103367628-103504959	H1_eNSC	Bmi1_eNSC	NOTEST	0.290046	0.0806611	-1.84634	0	1	1	no
2010002M12Rik	chr19:34691540-34715233	H1_eNSC	Bmi1_eNSC	NOTEST	0.0495823	0.0137944	-1.84574	0	1	1	no
Ager	chr17:34734806-34737877	H1_eNSC	Bmi1_eNSC	OK	0.50056	0.139401	-1.8443	-1.55904	0.08785	0.320578	no
Rfx8	chr1:39722145-39777834	H1_eNSC	Bmi1_eNSC	NOTEST	0.0892079	0.0248577	-1.84348	0	1	1	no
Htatip2	chr7:57014475-57029369	H1_eNSC	Bmi1_eNSC	OK	1.18963	0.331568	-1.84314	-1.66511	0.01815	0.112183	no
Il1rl2	chr1:40381471-40422316	H1_eNSC	Bmi1_eNSC	NOTEST	0.0962884	0.0268807	-1.84079	0	1	1	no
D9Ertd402e	chr9:122714664-122745450	H1_eNSC	Bmi1_eNSC	OK	6.04167	1.68695	-1.84053	-3.57281	5e-05	0.00105195	yes
Igdcc4	chr9:64949301-64985750	H1_eNSC	Bmi1_eNSC	OK	9.23352	2.57915	-1.83999	-4.27428	5e-05	0.00105195	yes
Pou1f1	chr16:65520963-65534316	H1_eNSC	Bmi1_eNSC	NOTEST	0.118014	0.0329809	-1.83925	0	1	1	no
BC037032	chr15:3970110-4105344	H1_eNSC	Bmi1_eNSC	NOTEST	0.327022	0.0913935	-1.83922	0	1	1	no
Ifit3	chr19:34658018-34663472	H1_eNSC	Bmi1_eNSC	NOTEST	0.0884338	0.024732	-1.83822	0	1	1	no
Epha10	chr4:124559028-124595044	H1_eNSC	Bmi1_eNSC	NOTEST	0.0833438	0.0233209	-1.83745	0	1	1	no
Gpat2	chr2:127250934-127261828	H1_eNSC	Bmi1_eNSC	NOTEST	0.195541	0.0547256	-1.83719	0	1	1	no
4930509E16Rik	chr9:72366056-72379665	H1_eNSC	Bmi1_eNSC	NOTEST	0.137864	0.0386707	-1.83393	0	1	1	no
Zfhx3	chr8:111238543-111485536	H1_eNSC	Bmi1_eNSC	OK	0.959494	0.269313	-1.83299	-3.26568	5e-05	0.00105195	yes
Trim71	chr9:114420390-114473487	H1_eNSC	Bmi1_eNSC	NOTEST	0.308684	0.0868552	-1.82945	0	1	1	no
Eml6	chr11:29592897-29926033	H1_eNSC	Bmi1_eNSC	OK	1.10582	0.311234	-1.82905	-0.470623	0.5344	0.82434	no
4930579C15Rik	chr4:94573983-94595501	H1_eNSC	Bmi1_eNSC	NOTEST	0.065183	0.0183586	-1.82804	0	1	1	no
Trp73	chr4:153430357-153514317	H1_eNSC	Bmi1_eNSC	NOTEST	0.0195151	0.00550255	-1.82642	0	1	1	no
Chrm5	chr2:112319228-112320974	H1_eNSC	Bmi1_eNSC	NOTEST	0.107917	0.0304372	-1.82602	0	1	1	no
Fam20a	chr11:109534239-109583570	H1_eNSC	Bmi1_eNSC	OK	0.462804	0.130536	-1.82595	-1.59191	0.07075	0.281215	no
F630042J09Rik	chr13:67379529-67384297	H1_eNSC	Bmi1_eNSC	NOTEST	0.192162	0.0542818	-1.82378	0	1	1	no
Fam123c	chr1:34636537-34647789	H1_eNSC	Bmi1_eNSC	NOTEST	0.0328754	0.00929302	-1.82279	0	1	1	no
Ifih1	chr2:62433849-62484312	H1_eNSC	Bmi1_eNSC	OK	0.536815	0.151827	-1.822	-2.12725	0.00785	0.0624808	no
Gm10432	chr12:101514818-101759032	H1_eNSC	Bmi1_eNSC	NOTEST	0.0726044	0.0205388	-1.82171	0	1	1	no
Cyp2d22	chr15:82200956-82210690	H1_eNSC	Bmi1_eNSC	NOTEST	0.0968468	0.0274461	-1.8191	0	1	1	no
A330032B11Rik	chr19:37095780-37281783	H1_eNSC	Bmi1_eNSC	NOTEST	0.245474	0.0695873	-1.81867	0	1	1	no
Best1	chr19:10059661-10076123	H1_eNSC	Bmi1_eNSC	NOTEST	0.122515	0.0347383	-1.81836	0	1	1	no
4930415F15Rik	chr11:11389268-11415193	H1_eNSC	Bmi1_eNSC	OK	0.872233	0.247334	-1.81825	-1.67143	0.0962	0.337602	no
Olfr1317	chr2:111982103-111983054	H1_eNSC	Bmi1_eNSC	OK	0.832169	0.236231	-1.81668	-1.84006	0.1345	0.412756	no
Insc	chr7:121889279-121993894	H1_eNSC	Bmi1_eNSC	NOTEST	0.151604	0.0431008	-1.81453	0	1	1	no
Vwa5a	chr9:38525852-38550922	H1_eNSC	Bmi1_eNSC	OK	10.6226	3.02032	-1.81437	-4.0118	5e-05	0.00105195	yes
Acacb	chr5:114615526-114700767	H1_eNSC	Bmi1_eNSC	NOTEST	0.114441	0.0325457	-1.81407	0	1	1	no
Slc5a9	chr4:111547981-111575401	H1_eNSC	Bmi1_eNSC	OK	0.769411	0.2189	-1.81348	-2.17247	0.0059	0.0502083	no
Dlec1	chr9:119011595-119056812	H1_eNSC	Bmi1_eNSC	NOTEST	0.0606717	0.0172646	-1.81321	0	1	1	no
Gpsm3	chr17:34726750-34728699	H1_eNSC	Bmi1_eNSC	NOTEST	0.205999	0.058633	-1.81285	0	1	1	no
Myo1a	chr10:127142311-127157996	H1_eNSC	Bmi1_eNSC	NOTEST	0.158808	0.0452042	-1.81276	0	1	1	no
Mab21l3	chr3:101616998-101640146	H1_eNSC	Bmi1_eNSC	OK	0.802407	0.228721	-1.81074	-1.979	0.00995	0.0741685	no
1700023F02Rik	chr10:65583356-65586812	H1_eNSC	Bmi1_eNSC	NOTEST	0.580247	0.165451	-1.81027	0	1	1	no
Mfap5	chr6:122463693-122479305	H1_eNSC	Bmi1_eNSC	NOTEST	0.0682441	0.019459	-1.81027	0	1	1	no
Umodl1	chr17:31091627-31147655	H1_eNSC	Bmi1_eNSC	NOTEST	0.0170069	0.00484931	-1.81027	0	1	1	no
Abo	chr2:26698022-26720499	H1_eNSC	Bmi1_eNSC	NOTEST	0.0522086	0.0148997	-1.809	0	1	1	no
Gpr22	chr12:32339733-32635400	H1_eNSC	Bmi1_eNSC	NOTEST	0.0945823	0.0269981	-1.80872	0	1	1	no
Parp4	chr14:57194455-57278635	H1_eNSC	Bmi1_eNSC	OK	0.494479	0.14126	-1.80755	-2.21874	0.0081	0.0636471	no
Nptx1	chr11:119400032-119409134	H1_eNSC	Bmi1_eNSC	OK	19.12	5.46599	-1.80653	-4.53527	5e-05	0.00105195	yes
Spata18	chr5:74042618-74070723	H1_eNSC	Bmi1_eNSC	NOTEST	0.0900978	0.0257913	-1.80461	0	1	1	no
Thbd	chr2:148230206-148233924	H1_eNSC	Bmi1_eNSC	NOTEST	0.0699832	0.0200336	-1.80459	0	1	1	no
Prokr2	chr2:132196064-132211183	H1_eNSC	Bmi1_eNSC	NOTEST	0.055051	0.0157674	-1.80383	0	1	1	no
AI428936	chr7:31099834-31104064	H1_eNSC	Bmi1_eNSC	NOTEST	0.126428	0.0362741	-1.8013	0	1	1	no
Alox8	chr11:68997386-69011341	H1_eNSC	Bmi1_eNSC	NOTEST	0.0221893	0.00636767	-1.80103	0	1	1	no
Mfap3l	chr8:63111656-63155528	H1_eNSC	Bmi1_eNSC	OK	35.4728	10.1826	-1.80061	-4.9521	5e-05	0.00105195	yes
4930502A04Rik	chr9:68318708-68368007	H1_eNSC	Bmi1_eNSC	OK	1.76523	0.50716	-1.79934	-1.97994	0.03415	0.17334	no
Ehd4	chr2:119915222-119980311	H1_eNSC	Bmi1_eNSC	OK	13.4163	3.85599	-1.79882	-4.06647	5e-05	0.00105195	yes
Qrfpr	chr3:36078347-36121197	H1_eNSC	Bmi1_eNSC	NOTEST	0.0511157	0.0146944	-1.7985	0	1	1	no
4933424G06Rik	chr1:36771382-36814805	H1_eNSC	Bmi1_eNSC	NOTEST	0.223938	0.0644032	-1.7979	0	1	1	no
Dnahc5	chr15:28133520-28401800	H1_eNSC	Bmi1_eNSC	NOTEST	0.0403405	0.0116024	-1.79781	0	1	1	no
Gjd2	chr2:113835336-113858028	H1_eNSC	Bmi1_eNSC	OK	0.847835	0.243884	-1.79759	-1.8119	0.0208	0.122692	no
Adarb2	chr13:8202154-8759554	H1_eNSC	Bmi1_eNSC	NOTEST	0.124837	0.0359254	-1.79697	0	1	1	no
Ano3	chr2:110498296-110790401	H1_eNSC	Bmi1_eNSC	OK	10.9597	3.1594	-1.79449	-4.00144	5e-05	0.00105195	yes
Tex11	chrX:98033986-98254978	H1_eNSC	Bmi1_eNSC	NOTEST	0.0267196	0.00770392	-1.79423	0	1	1	no
Htr3a	chr9:48707317-48719204	H1_eNSC	Bmi1_eNSC	OK	0.576636	0.166266	-1.79417	-1.46051	0.0436	0.204512	no
Vamp5	chr6:72318042-72330462	H1_eNSC	Bmi1_eNSC	NOTEST	0.284106	0.0820004	-1.79273	0	1	1	no
Itih3	chr14:31721759-31736773	H1_eNSC	Bmi1_eNSC	OK	0.647813	0.187018	-1.7924	-1.67103	0.0194	0.117272	no
Amhr2	chr15:102275797-102285070	H1_eNSC	Bmi1_eNSC	NOTEST	0.0466211	0.0134635	-1.79193	0	1	1	no
Ptchd1	chrX:152004278-152057870	H1_eNSC	Bmi1_eNSC	NOTEST	0.386842	0.111795	-1.79088	0	1	1	no
Scn2b	chr9:44887265-44943689	H1_eNSC	Bmi1_eNSC	OK	1.49389	0.431852	-1.79046	-2.57114	0.00145	0.0167992	yes
Ism1	chr2:139503913-139584317	H1_eNSC	Bmi1_eNSC	NOTEST	0.318282	0.0920496	-1.78982	0	1	1	no
Pcdhb9	chr18:37089938-38001526	H1_eNSC	Bmi1_eNSC	OK	2.26532	0.655708	-1.78859	-0.208562	0.70465	0.90385	no
Npy1r	chr8:69221320-69230697	H1_eNSC	Bmi1_eNSC	NOTEST	0.456547	0.132374	-1.78614	0	1	1	no
A330023F24Rik	chr1:196843592-196864102	H1_eNSC	Bmi1_eNSC	OK	0.603204	0.174934	-1.78583	-2.09549	0.00695	0.0568588	no
1700109H08Rik	chr5:3571715-3637101	H1_eNSC	Bmi1_eNSC	OK	2.22022	0.644047	-1.78547	-0.788715	0.46955	0.781721	no
Cnga2	chrX:69237213-69255557	H1_eNSC	Bmi1_eNSC	NOTEST	0.143563	0.0416501	-1.78529	0	1	1	no
Vmn2r2	chr3:63920353-63941402	H1_eNSC	Bmi1_eNSC	NOTEST	0.0354741	0.0102923	-1.7852	0	1	1	no
Gm11517	chr11:96650449-96669954	H1_eNSC	Bmi1_eNSC	OK	0.896273	0.260069	-1.78505	-0.259905	0.59535	0.857217	no
Myh6	chr14:55560757-55585444	H1_eNSC	Bmi1_eNSC	NOTEST	0.148782	0.0431742	-1.78496	0	1	1	no
F5	chr1:166045394-166150405	H1_eNSC	Bmi1_eNSC	NOTEST	0.271474	0.0788235	-1.78412	0	1	1	no
Eppk1	chr15:75931917-75956986	H1_eNSC	Bmi1_eNSC	NOTEST	0.00561042	0.00162909	-1.78404	0	1	1	no
Abca17	chr17:24401223-24484197	H1_eNSC	Bmi1_eNSC	NOTEST	0.0151191	0.00439176	-1.7835	0	1	1	no
Mamdc2	chr19:23377098-23522812	H1_eNSC	Bmi1_eNSC	OK	2.45836	0.714144	-1.78341	-2.8769	0.00105	0.0132979	yes
Aqp4	chr18:15547902-15562193	H1_eNSC	Bmi1_eNSC	OK	2.98227	0.867438	-1.78158	-3.28973	5e-05	0.00105195	yes
5730405O15Rik	chrX:12619140-12622421	H1_eNSC	Bmi1_eNSC	NOTEST	0.441493	0.128425	-1.78147	0	1	1	no
Klhdc8b	chr9:108349969-108368276	H1_eNSC	Bmi1_eNSC	OK	5.91353	1.72037	-1.7813	-1.77878	0.0421	0.200165	no
9030617O03Rik	chr12:102017332-102110820	H1_eNSC	Bmi1_eNSC	OK	18.1219	5.27983	-1.77917	-4.21885	5e-05	0.00105195	yes
Exph5	chr9:53109774-53189263	H1_eNSC	Bmi1_eNSC	NOTEST	0.0333321	0.00972321	-1.77741	0	1	1	no
Fam83a	chr15:57817457-57842257	H1_eNSC	Bmi1_eNSC	NOTEST	0.042752	0.0124757	-1.77688	0	1	1	no
Mrap2	chr9:87039140-87078880	H1_eNSC	Bmi1_eNSC	NOTEST	0.0465091	0.0135868	-1.77531	0	1	1	no
C130080G10Rik	chr2:113880131-113887238	H1_eNSC	Bmi1_eNSC	NOTEST	0.0471721	0.0137878	-1.77454	0	1	1	no
Timp1	chrX:20425668-20498044	H1_eNSC	Bmi1_eNSC	OK	1.91981	0.561429	-1.77379	-0.462347	0.497	0.801329	no
4930511M06Rik	chr18:57693479-57890719	H1_eNSC	Bmi1_eNSC	NOTEST	0.0336309	0.00984197	-1.77277	0	1	1	no
Gm14023	chr2:129123105-129135708	H1_eNSC	Bmi1_eNSC	NOTEST	0.0537915	0.0157419	-1.77277	0	1	1	no
Fam71f1	chr6:29269139-29286022	H1_eNSC	Bmi1_eNSC	NOTEST	0.405862	0.118779	-1.77272	0	1	1	no
Nkx2-2	chr2:147003281-147157417	H1_eNSC	Bmi1_eNSC	OK	11.2055	3.27958	-1.77262	-3.41627	0.0001	0.00195136	yes
Dcpp2	chr17:24035688-24037754	H1_eNSC	Bmi1_eNSC	NOTEST	0.17895	0.0524073	-1.77171	0	1	1	no
Nr1i3	chr1:173144100-173152645	H1_eNSC	Bmi1_eNSC	NOTEST	0.209903	0.0615139	-1.77074	0	1	1	no
Slc13a3	chr2:165230794-165298697	H1_eNSC	Bmi1_eNSC	OK	4.2898	1.25788	-1.76992	-3.18179	5e-05	0.00105195	yes
Ptpn22	chr3:103664214-103716170	H1_eNSC	Bmi1_eNSC	NOTEST	0.126538	0.0371395	-1.76854	0	1	1	no
Epha3	chr16:63545043-63863983	H1_eNSC	Bmi1_eNSC	OK	0.458068	0.134454	-1.76845	-1.71766	0.02195	0.127153	no
Dcxr	chr11:120586686-120588595	H1_eNSC	Bmi1_eNSC	OK	14.8359	4.35688	-1.76772	-3.48959	0.00035	0.00544079	yes
Car3	chr3:14863537-14872373	H1_eNSC	Bmi1_eNSC	OK	48.323	14.2112	-1.76568	-4.75429	5e-05	0.00105195	yes
Gsta4	chr9:78039772-78057156	H1_eNSC	Bmi1_eNSC	OK	164.47	48.393	-1.76495	-5.22847	5e-05	0.00105195	yes
Hyal6	chr6:24683244-24695452	H1_eNSC	Bmi1_eNSC	NOTEST	0.0245525	0.00722478	-1.76484	0	1	1	no
Igf2bp1	chr11:95818477-95867258	H1_eNSC	Bmi1_eNSC	NOTEST	0.00975065	0.0028697	-1.7646	0	1	1	no
Gm5868	chr5:72972877-72978789	H1_eNSC	Bmi1_eNSC	NOTEST	0.0677469	0.0199555	-1.76337	0	1	1	no
Igfbp4	chr11:98902573-98913957	H1_eNSC	Bmi1_eNSC	OK	242.06	71.3377	-1.76263	-5.38516	5e-05	0.00105195	yes
Gm4814	chr13:93810669-93914679	H1_eNSC	Bmi1_eNSC	NOTEST	0.10515	0.0310038	-1.76193	0	1	1	no
2010308F09Rik	chrX:12811766-12824859	H1_eNSC	Bmi1_eNSC	NOTEST	0.296654	0.0875858	-1.76001	0	1	1	no
Slc25a48	chr13:56539715-56573724	H1_eNSC	Bmi1_eNSC	NOTEST	0.245632	0.0725422	-1.75961	0	1	1	no
E130203B14Rik	chr14:33669941-33752675	H1_eNSC	Bmi1_eNSC	OK	4.92287	1.45499	-1.75849	-3.23743	0.00015	0.00275241	yes
Malat1	chr19:5795689-5802671	H1_eNSC	Bmi1_eNSC	OK	1290.26	381.551	-1.75771	-3.30098	0.0002	0.00345401	yes
9930013L23Rik	chr7:91081366-91235015	H1_eNSC	Bmi1_eNSC	OK	1.6771	0.495996	-1.75757	-2.88139	0.0003	0.00480223	yes
Frem3	chr8:83134937-83219456	H1_eNSC	Bmi1_eNSC	NOTEST	0.0247079	0.0073079	-1.75744	0	1	1	no
1810064F22Rik	chr9:22011229-22018304	H1_eNSC	Bmi1_eNSC	NOTEST	0.077657	0.0229819	-1.75662	0	1	1	no
Neb	chr2:51992166-52194318	H1_eNSC	Bmi1_eNSC	NOTEST	0.0354122	0.0105297	-1.74979	0	1	1	no
Mylk	chr16:34785035-35002520	H1_eNSC	Bmi1_eNSC	OK	9.52248	2.8329	-1.74906	-4.07407	5e-05	0.00105195	yes
6430550D23Rik	chr2:155826178-155833713	H1_eNSC	Bmi1_eNSC	NOTEST	0.282682	0.0841443	-1.74824	0	1	1	no
Sox30	chr11:45793811-45831494	H1_eNSC	Bmi1_eNSC	NOTEST	0.122801	0.0365702	-1.74759	0	1	1	no
Ccdc105	chr10:78209668-78215812	H1_eNSC	Bmi1_eNSC	NOTEST	0.106607	0.0317898	-1.74566	0	1	1	no
Cyp7a1	chr4:6192758-6202778	H1_eNSC	Bmi1_eNSC	NOTEST	0.0620965	0.018538	-1.74402	0	1	1	no
Pgcp	chr15:33012883-33583191	H1_eNSC	Bmi1_eNSC	OK	10.0693	3.0119	-1.74121	-3.19383	5e-05	0.00105195	yes
Hmgcll1	chr9:75862783-75984157	H1_eNSC	Bmi1_eNSC	OK	0.874782	0.261698	-1.74102	-2.12768	0.0119	0.0838191	no
Lrrn4cl	chr19:8925274-8928399	H1_eNSC	Bmi1_eNSC	NOTEST	0.338305	0.101262	-1.74023	0	1	1	no
Bves	chr10:45055567-45089514	H1_eNSC	Bmi1_eNSC	OK	6.24906	1.87158	-1.73938	-3.17278	0.0014	0.0163667	yes
Tnnc2	chr2:164602661-164605234	H1_eNSC	Bmi1_eNSC	NOTEST	0.465896	0.139766	-1.737	0	1	1	no
Ciita	chr16:10480164-10527657	H1_eNSC	Bmi1_eNSC	NOTEST	0.0806965	0.0242137	-1.73668	0	1	1	no
Pde4c	chr8:73247962-73275075	H1_eNSC	Bmi1_eNSC	NOTEST	0.0231755	0.0069567	-1.73613	0	1	1	no
Mpzl3	chr9:44863270-44882971	H1_eNSC	Bmi1_eNSC	OK	1.81017	0.543501	-1.73577	-1.5855	0.0488	0.220496	no
Scn1b	chr7:31901542-31911964	H1_eNSC	Bmi1_eNSC	OK	24.1547	7.25481	-1.73529	-4.29389	5e-05	0.00105195	yes
Card14	chr11:119176100-119216824	H1_eNSC	Bmi1_eNSC	NOTEST	0.025886	0.00777588	-1.73509	0	1	1	no
Rnf183	chr4:62088575-62095760	H1_eNSC	Bmi1_eNSC	NOTEST	0.0658848	0.0198183	-1.73312	0	1	1	no
AA387883	chr19:52997670-53001421	H1_eNSC	Bmi1_eNSC	NOTEST	0.0548475	0.0165068	-1.73237	0	1	1	no
Map3k8	chr18:4331324-4352951	H1_eNSC	Bmi1_eNSC	OK	0.936243	0.281768	-1.73237	-2.01908	0.0182	0.112438	no
Avpr1a	chr10:121885554-121890509	H1_eNSC	Bmi1_eNSC	NOTEST	0.0331326	0.0099777	-1.73147	0	1	1	no
9030418K01Rik	chr2:178149238-178156866	H1_eNSC	Bmi1_eNSC	OK	1.41666	0.42738	-1.7289	-2.24381	0.0093	0.0705446	no
Gm1045	chr5:92416498-92424343	H1_eNSC	Bmi1_eNSC	OK	1.13409	0.342209	-1.72858	-1.80802	0.08665	0.317455	no
Ccdc80	chr16:45094165-45128037	H1_eNSC	Bmi1_eNSC	OK	2.23763	0.676564	-1.72567	-2.51948	0.00055	0.00780758	yes
Gm872	chr10:92259501-92299091	H1_eNSC	Bmi1_eNSC	NOTEST	0.188867	0.0571374	-1.72486	0	1	1	no
Ugt1a6b	chr1:89951985-90116577	H1_eNSC	Bmi1_eNSC	OK	0.751536	0.227365	-1.72483	-1.01873	0.15665	0.44969	no
Tmem37	chr1:121963953-121970357	H1_eNSC	Bmi1_eNSC	OK	3.89868	1.18053	-1.72355	-2.63849	0.01165	0.0824628	no
Gas7	chr11:67346499-67502494	H1_eNSC	Bmi1_eNSC	OK	23.9466	7.25801	-1.72217	-4.53307	5e-05	0.00105195	yes
Stmn1-rs1	chr9:115151699-115219539	H1_eNSC	Bmi1_eNSC	NOTEST	0.364924	0.110671	-1.72132	0	1	1	no
Baiap3	chr17:25377114-25393309	H1_eNSC	Bmi1_eNSC	NOTEST	0.0558111	0.0169275	-1.72118	0	1	1	no
B430212C06Rik	chr18:67480862-67527448	H1_eNSC	Bmi1_eNSC	NOTEST	0.281286	0.0853898	-1.7199	0	1	1	no
Lrrc9	chr12:73542852-73611552	H1_eNSC	Bmi1_eNSC	NOTEST	0.0641522	0.0194844	-1.71918	0	1	1	no
Dnahc9	chr11:65644825-65982053	H1_eNSC	Bmi1_eNSC	NOTEST	0.0483257	0.0146812	-1.71882	0	1	1	no
Csf1r	chr18:61265225-61290793	H1_eNSC	Bmi1_eNSC	NOTEST	0.042053	0.0127845	-1.71781	0	1	1	no
Styxl1	chr5:136223089-136254255	H1_eNSC	Bmi1_eNSC	NOTEST	0.212801	0.0648264	-1.71485	0	1	1	no
Cyp4f13	chr17:33061632-33084306	H1_eNSC	Bmi1_eNSC	OK	1.70537	0.519922	-1.71372	-1.87409	0.0117	0.0827261	no
D130043K22Rik	chr13:24936999-24993139	H1_eNSC	Bmi1_eNSC	NOTEST	0.0746546	0.0227631	-1.71354	0	1	1	no
Bst2	chr8:74058160-74061336	H1_eNSC	Bmi1_eNSC	NOTEST	0.273782	0.083524	-1.71276	0	1	1	no
Tnfsf15	chr4:63385636-63406147	H1_eNSC	Bmi1_eNSC	NOTEST	0.0256077	0.00781457	-1.71234	0	1	1	no
Wls	chr3:159502658-159598139	H1_eNSC	Bmi1_eNSC	OK	45.7908	13.9949	-1.71016	-4.32677	5e-05	0.00105195	yes
Tmem158	chr9:123168174-123169907	H1_eNSC	Bmi1_eNSC	OK	45.1079	13.7955	-1.70919	-6.47868	5e-05	0.00105195	yes
Pqlc3	chr12:16995453-17006924	H1_eNSC	Bmi1_eNSC	OK	5.31658	1.62692	-1.70836	-2.67062	0.00075	0.0100817	yes
Olfr1310	chr2:111848402-111849341	H1_eNSC	Bmi1_eNSC	OK	0.683515	0.209205	-1.70805	-1.66932	0.1262	0.398985	no
Klf1	chr8:87425826-87429194	H1_eNSC	Bmi1_eNSC	NOTEST	0.138955	0.042556	-1.70719	0	1	1	no
Ccbe1	chr18:66216509-66451492	H1_eNSC	Bmi1_eNSC	OK	11.8791	3.63941	-1.70665	-4.1986	5e-05	0.00105195	yes
Serpinb9	chr13:33096409-33109824	H1_eNSC	Bmi1_eNSC	OK	0.608134	0.186394	-1.70603	-1.903	0.02035	0.120754	no
Lrfn2	chr17:49071906-49236915	H1_eNSC	Bmi1_eNSC	OK	1.01376	0.310731	-1.70598	-1.98792	0.013	0.0884329	no
Procr	chr2:155576952-155581214	H1_eNSC	Bmi1_eNSC	NOTEST	0.294389	0.0902592	-1.70558	0	1	1	no
Chl1	chr6:103460869-103683029	H1_eNSC	Bmi1_eNSC	OK	121.333	37.2198	-1.70483	-4.79263	5e-05	0.00105195	yes
Fcgr4	chr1:172949056-172959892	H1_eNSC	Bmi1_eNSC	NOTEST	0.146191	0.0448717	-1.70398	0	1	1	no
C030034L19Rik	chr3:9403077-9413903	H1_eNSC	Bmi1_eNSC	OK	1.18725	0.364472	-1.70374	-2.27176	0.00805	0.0634085	no
Tmprss2	chr16:97786288-97832802	H1_eNSC	Bmi1_eNSC	NOTEST	0.0490257	0.0150517	-1.70361	0	1	1	no
Vamp8	chr6:72335214-72340661	H1_eNSC	Bmi1_eNSC	OK	1.51385	0.464994	-1.70294	-1.75745	0.06945	0.278015	no
Speer4b	chr5:27143896-28054040	H1_eNSC	Bmi1_eNSC	NOTEST	0.0861664	0.0264723	-1.70264	0	1	1	no
Taf7l	chrX:130994654-131011029	H1_eNSC	Bmi1_eNSC	NOTEST	0.0441185	0.0135568	-1.70236	0	1	1	no
4933413G19Rik	chr6:128313011-128335162	H1_eNSC	Bmi1_eNSC	NOTEST	0.152749	0.0469455	-1.70211	0	1	1	no
5830416P10Rik	chr19:53515701-53539286	H1_eNSC	Bmi1_eNSC	NOTEST	0.0404416	0.0124292	-1.7021	0	1	1	no
Slc6a9	chr4:117507862-117545075	H1_eNSC	Bmi1_eNSC	OK	20.004	6.15598	-1.70023	-4.32015	5e-05	0.00105195	yes
Olfr870	chr9:19975077-19976013	H1_eNSC	Bmi1_eNSC	NOTEST	0.131375	0.0404981	-1.69777	0	1	1	no
Amac1	chr11:69573386-69575346	H1_eNSC	Bmi1_eNSC	NOTEST	0.230163	0.0709964	-1.69684	0	1	1	no
1700064M15Rik	chr12:100864262-100866184	H1_eNSC	Bmi1_eNSC	NOTEST	0.172477	0.0532236	-1.69627	0	1	1	no
Adamdec1	chr14:69181443-69200129	H1_eNSC	Bmi1_eNSC	NOTEST	0.0279365	0.00862125	-1.69618	0	1	1	no
1700007I08Rik	chr2:154370140-154384589	H1_eNSC	Bmi1_eNSC	NOTEST	0.0619193	0.0191093	-1.69611	0	1	1	no
Lgals2	chr15:78673076-78685959	H1_eNSC	Bmi1_eNSC	OK	2.3098	0.713109	-1.69557	-0.553537	0.43925	0.758122	no
4933417D19Rik	chr8:125756157-125778075	H1_eNSC	Bmi1_eNSC	OK	0.459414	0.141909	-1.69483	-0.537038	0.46395	0.777627	no
Arl9	chr5:77433079-77438502	H1_eNSC	Bmi1_eNSC	NOTEST	0.385699	0.119143	-1.69478	0	1	1	no
Krt9	chr11:100048094-100054560	H1_eNSC	Bmi1_eNSC	NOTEST	0.0220058	0.00680259	-1.69373	0	1	1	no
Olfml1	chr7:114710946-114734879	H1_eNSC	Bmi1_eNSC	OK	1.19409	0.369231	-1.69331	-1.91935	0.021	0.123308	no
Oxtr	chr6:112423677-112439802	H1_eNSC	Bmi1_eNSC	NOTEST	0.219261	0.0678095	-1.69309	0	1	1	no
Gprin3	chr6:59302454-59376284	H1_eNSC	Bmi1_eNSC	NOTEST	0.0874621	0.0270556	-1.69273	0	1	1	no
Hoxb5	chr11:96164825-96167435	H1_eNSC	Bmi1_eNSC	NOTEST	0.0447963	0.0138693	-1.69148	0	1	1	no
Gabrg3	chr7:63979611-64642241	H1_eNSC	Bmi1_eNSC	OK	0.918232	0.284419	-1.69084	-1.75234	0.0473	0.215832	no
Dhrs11	chr11:84634229-84642505	H1_eNSC	Bmi1_eNSC	OK	3.30717	1.0252	-1.68969	-2.53748	0.00645	0.0538598	no
Clic5	chr17:44325520-44417117	H1_eNSC	Bmi1_eNSC	OK	63.1747	19.5874	-1.68942	-4.6086	5e-05	0.00105195	yes
Irs3	chr5:138084259-138086942	H1_eNSC	Bmi1_eNSC	NOTEST	0.0354516	0.0110017	-1.68813	0	1	1	no
AK129341	chr9:8076632-8134294	H1_eNSC	Bmi1_eNSC	OK	1.49856	0.465496	-1.68674	-2.385	0.0024	0.0253087	yes
Cpxm1	chr2:130216510-130223365	H1_eNSC	Bmi1_eNSC	OK	11.2973	3.50968	-1.68657	-3.65685	5e-05	0.00105195	yes
Kif6	chr17:49754496-50049172	H1_eNSC	Bmi1_eNSC	OK	0.4274	0.132916	-1.68508	-1.57445	0.0273	0.148053	no
Kif9	chr9:110379461-110427678	H1_eNSC	Bmi1_eNSC	NOTEST	0.408728	0.127111	-1.68505	0	1	1	no
Gm16197	chr17:29194418-29215906	H1_eNSC	Bmi1_eNSC	OK	7.88024	2.45172	-1.68445	-3.61314	0.0001	0.00195136	yes
8430403D17Rik	chr11:85166665-85639560	H1_eNSC	Bmi1_eNSC	NOTEST	0.0450321	0.0140194	-1.68353	0	1	1	no
Myom2	chr8:15057652-15133419	H1_eNSC	Bmi1_eNSC	NOTEST	0.0158711	0.00494121	-1.68347	0	1	1	no
Pcdhb2	chr18:37089938-38001526	H1_eNSC	Bmi1_eNSC	OK	4.17251	1.30216	-1.68001	-0.257548	0.75345	0.923704	no
Pcdhb13	chr18:37089938-38001526	H1_eNSC	Bmi1_eNSC	OK	0.906249	0.28333	-1.67742	-0.12339	0.5409	0.827688	no
Shisa9	chr16:11984205-12270997	H1_eNSC	Bmi1_eNSC	OK	2.28825	0.71544	-1.67734	-2.82951	0.0004	0.00608622	yes
Rnaset2a,Rnaset2b	chr17:8321455-8340697	H1_eNSC	Bmi1_eNSC	LOWDATA	0.625105	0.195557	-1.67651	0	1	1	no
Galnt13	chr2:54288797-54970155	H1_eNSC	Bmi1_eNSC	OK	3.83123	1.19961	-1.67524	-3.48937	5e-05	0.00105195	yes
Trhde	chr10:113835876-114238426	H1_eNSC	Bmi1_eNSC	NOTEST	0.105175	0.0329681	-1.67365	0	1	1	no
Ghr	chr15:3267759-3533230	H1_eNSC	Bmi1_eNSC	OK	2.96217	0.928909	-1.67304	-2.26976	0.00165	0.0187135	yes
1700001G17Rik	chr1:33726668-33727557	H1_eNSC	Bmi1_eNSC	NOTEST	0.568684	0.178589	-1.67098	0	1	1	no
Gm8234	chr3:58455963-58457963	H1_eNSC	Bmi1_eNSC	NOTEST	0.25191	0.079212	-1.66912	0	1	1	no
H60b	chr10:21878414-22093945	H1_eNSC	Bmi1_eNSC	OK	13.8831	4.36763	-1.66841	-2.33094	0.0124	0.0858891	no
Vpreb1	chr16:16868493-16869348	H1_eNSC	Bmi1_eNSC	NOTEST	0.102452	0.0322391	-1.66807	0	1	1	no
Zim1	chr7:6628153-6649143	H1_eNSC	Bmi1_eNSC	OK	0.992281	0.312348	-1.6676	-2.11759	0.00835	0.0651361	no
Wnt16	chr6:22238226-22248522	H1_eNSC	Bmi1_eNSC	NOTEST	0.101922	0.0321028	-1.6667	0	1	1	no
Ppargc1a	chr5:51845487-51945160	H1_eNSC	Bmi1_eNSC	OK	16.481	5.19183	-1.66649	-4.3062	5e-05	0.00105195	yes
2300009A05Rik	chr9:63242253-63247051	H1_eNSC	Bmi1_eNSC	OK	8.26491	2.6038	-1.66638	-3.40383	0.01245	0.0860509	no
Guca1b	chr17:47522341-47529916	H1_eNSC	Bmi1_eNSC	NOTEST	0.0504629	0.0159046	-1.66578	0	1	1	no
Arhgef33	chr17:80706746-80788029	H1_eNSC	Bmi1_eNSC	NOTEST	0.280217	0.0885472	-1.66203	0	1	1	no
Tmem149	chr7:31350445-31352981	H1_eNSC	Bmi1_eNSC	OK	1.20532	0.381036	-1.66142	-1.73153	0.0388	0.189568	no
Sparc	chr11:55208002-55233582	H1_eNSC	Bmi1_eNSC	OK	221.886	70.3395	-1.65741	-4.61294	5e-05	0.00105195	yes
Vmn2r57	chr7:48655101-48704011	H1_eNSC	Bmi1_eNSC	NOTEST	0.0577653	0.0183187	-1.65689	0	1	1	no
Elovl3	chr19:46206388-46222815	H1_eNSC	Bmi1_eNSC	NOTEST	0.128026	0.0406153	-1.65634	0	1	1	no
Pcsk2	chr2:143361211-143642018	H1_eNSC	Bmi1_eNSC	OK	0.497416	0.157808	-1.65628	-1.64692	0.04975	0.223615	no
5730409E04Rik	chr4:126287097-126291615	H1_eNSC	Bmi1_eNSC	OK	4.24752	1.34798	-1.65582	-2.82518	0.0002	0.00345401	yes
Srxn1	chr2:151931465-151937089	H1_eNSC	Bmi1_eNSC	OK	22.6025	7.18101	-1.65422	-4.1586	5e-05	0.00105195	yes
Ank3	chr10:68996455-69490184	H1_eNSC	Bmi1_eNSC	OK	15.5637	4.94675	-1.65363	-4.23007	5e-05	0.00105195	yes
Hus1b	chr13:30905786-31065916	H1_eNSC	Bmi1_eNSC	NOTEST	0.217436	0.0691608	-1.65257	0	1	1	no
1110017F19Rik	chr11:115753908-115794806	H1_eNSC	Bmi1_eNSC	NOTEST	0.282063	0.0897703	-1.65171	0	1	1	no
1700028I16Rik	chr10:82274867-82286987	H1_eNSC	Bmi1_eNSC	NOTEST	0.0864944	0.0275452	-1.6508	0	1	1	no
Mctp1	chr13:76522408-77171071	H1_eNSC	Bmi1_eNSC	OK	3.15326	1.00421	-1.65079	-3.07004	0.00015	0.00275241	yes
Tnfrsf4	chr4:155387803-155390698	H1_eNSC	Bmi1_eNSC	OK	0.804743	0.256716	-1.64835	-1.49234	0.0676	0.273577	no
Aloxe3	chr11:68939878-68962617	H1_eNSC	Bmi1_eNSC	NOTEST	0.0630056	0.0201083	-1.64769	0	1	1	no
Paqr7	chr4:134052892-134064725	H1_eNSC	Bmi1_eNSC	OK	12.1808	3.89176	-1.64611	-3.65756	0.00015	0.00275241	yes
Sult6b1	chr17:79283277-79306332	H1_eNSC	Bmi1_eNSC	NOTEST	0.236715	0.0756923	-1.64494	0	1	1	no
Cyb5rl	chr4:106742772-106757410	H1_eNSC	Bmi1_eNSC	OK	2.04008	0.653899	-1.64149	-2.19535	0.01235	0.0858891	no
Ociad2	chr5:73713437-73729878	H1_eNSC	Bmi1_eNSC	OK	4.90766	1.57374	-1.64084	-3.15953	0.00075	0.0100817	yes
Ttc16	chr2:32612753-32630903	H1_eNSC	Bmi1_eNSC	NOTEST	0.0719026	0.0230573	-1.64082	0	1	1	no
Ifitm2	chr7:148140737-148141860	H1_eNSC	Bmi1_eNSC	OK	24.2704	7.79348	-1.63886	-3.96788	0.00115	0.0142296	yes
Cct8l1	chr5:25021884-25023845	H1_eNSC	Bmi1_eNSC	NOTEST	0.0351308	0.0113036	-1.63596	0	1	1	no
Ldhd	chr8:114150170-114154222	H1_eNSC	Bmi1_eNSC	NOTEST	0.320827	0.103231	-1.63592	0	1	1	no
Itga2	chr13:115626119-115722249	H1_eNSC	Bmi1_eNSC	OK	1.413	0.454742	-1.63564	-2.44912	0.00275	0.0279281	yes
C130026L21Rik	chr5:112010580-112016173	H1_eNSC	Bmi1_eNSC	NOTEST	0.444316	0.143451	-1.63103	0	1	1	no
Fam179a	chr17:72022600-72079009	H1_eNSC	Bmi1_eNSC	NOTEST	0.235689	0.0761256	-1.63043	0	1	1	no
Trpv3	chr11:73081121-73110702	H1_eNSC	Bmi1_eNSC	NOTEST	0.144628	0.0467749	-1.62854	0	1	1	no
Cdk3-ps	chr11:116077315-116081601	H1_eNSC	Bmi1_eNSC	NOTEST	0.210015	0.0679562	-1.62782	0	1	1	no
Vwa5b1	chr4:138124883-138179907	H1_eNSC	Bmi1_eNSC	OK	2.75916	0.893827	-1.62616	-2.64999	0.00105	0.0132979	yes
Mef2c	chr13:83643032-83806684	H1_eNSC	Bmi1_eNSC	OK	24.1111	7.81664	-1.62508	-4.45029	5e-05	0.00105195	yes
Gmpr	chr13:45602837-45641750	H1_eNSC	Bmi1_eNSC	OK	24.3555	7.89624	-1.62501	-4.05616	5e-05	0.00105195	yes
Atf3	chr1:192994175-193007212	H1_eNSC	Bmi1_eNSC	OK	1.4849	0.481824	-1.62379	-1.89813	0.01275	0.0873301	no
Iqub	chr6:24394864-24465067	H1_eNSC	Bmi1_eNSC	OK	1.25452	0.407533	-1.62215	-2.21934	0.00645	0.0538598	no
Chrnb1	chr11:69597537-69609439	H1_eNSC	Bmi1_eNSC	OK	0.745606	0.242294	-1.62166	-1.89608	0.03915	0.190414	no
Etnk2	chr1:135260148-135276895	H1_eNSC	Bmi1_eNSC	NOTEST	0.308056	0.100125	-1.62139	0	1	1	no
Cpt1c	chr7:52214741-52230221	H1_eNSC	Bmi1_eNSC	OK	24.2919	7.89982	-1.62058	-4.03349	5e-05	0.00105195	yes
Gpr75	chr11:30785357-30793725	H1_eNSC	Bmi1_eNSC	OK	1.95186	0.634866	-1.62033	-2.61952	0.00395	0.037191	yes
2010001M06Rik	chr5:135485021-135489027	H1_eNSC	Bmi1_eNSC	OK	1.10103	0.358435	-1.61907	-0.428673	0.5337	0.824266	no
Rgs9bp	chr7:36364012-36370601	H1_eNSC	Bmi1_eNSC	NOTEST	0.0564401	0.0183756	-1.61893	0	1	1	no
S100a1	chr3:90314955-90318252	H1_eNSC	Bmi1_eNSC	OK	24.4532	7.96707	-1.6179	-3.97364	0.00095	0.0122598	yes
Rpgrip1	chr14:52730577-52816914	H1_eNSC	Bmi1_eNSC	NOTEST	0.127073	0.0414837	-1.61504	0	1	1	no
9530051G07Rik	chrX:149472171-149507458	H1_eNSC	Bmi1_eNSC	OK	1.1186	0.365295	-1.61457	-2.27049	0.005	0.0444529	yes
Olfr807	chr10:129191568-129192504	H1_eNSC	Bmi1_eNSC	NOTEST	0.0981685	0.0320616	-1.61441	0	1	1	no
Fbxw10	chr11:62660624-62690964	H1_eNSC	Bmi1_eNSC	NOTEST	0.150404	0.0491288	-1.6142	0	1	1	no
Nat1	chr8:70014656-70016002	H1_eNSC	Bmi1_eNSC	NOTEST	0.247942	0.081041	-1.61328	0	1	1	no
Ccdc17	chr4:116230331-116272871	H1_eNSC	Bmi1_eNSC	NOTEST	0.296055	0.0968003	-1.61278	0	1	1	no
4933413J09Rik	chr14:27177032-27219942	H1_eNSC	Bmi1_eNSC	NOTEST	0.045064	0.0147447	-1.61178	0	1	1	no
Syne1	chr10:5151833-5326342	H1_eNSC	Bmi1_eNSC	OK	0.569826	0.186673	-1.61001	-1.95145	0.0086	0.066484	no
Gm1653	chr3:148937700-148942944	H1_eNSC	Bmi1_eNSC	NOTEST	0.064452	0.021141	-1.60818	0	1	1	no
Sel1l3	chr5:53498321-53604691	H1_eNSC	Bmi1_eNSC	OK	18.0547	5.92728	-1.60693	-4.24607	5e-05	0.00105195	yes
Fblim1	chr4:141131976-141161967	H1_eNSC	Bmi1_eNSC	OK	1.1595	0.380834	-1.60627	-2.03672	0.0094	0.0712613	no
Tead3	chr17:28468617-28487750	H1_eNSC	Bmi1_eNSC	OK	1.22371	0.402047	-1.60583	-1.92705	0.01015	0.0752253	no
Pcdhga12	chr18:37089938-38001526	H1_eNSC	Bmi1_eNSC	OK	3.30482	1.08604	-1.6055	-0.306325	0.73165	0.91453	no
D14Ertd668e	chr14:59966243-59984327	H1_eNSC	Bmi1_eNSC	NOTEST	0.0850434	0.0279624	-1.60471	0	1	1	no
Arhgap22	chr14:34030008-34183122	H1_eNSC	Bmi1_eNSC	OK	0.856641	0.281801	-1.60401	-1.79165	0.0192	0.116499	no
Pappa2	chr1:160641861-160887569	H1_eNSC	Bmi1_eNSC	NOTEST	0.0293471	0.00965916	-1.60325	0	1	1	no
Mospd4	chr18:46624587-46625470	H1_eNSC	Bmi1_eNSC	NOTEST	0.131799	0.043385	-1.60308	0	1	1	no
9130019P16Rik	chr6:53989925-54380215	H1_eNSC	Bmi1_eNSC	NOTEST	0.26642	0.0877583	-1.6021	0	1	1	no
Acy3	chr19:3986660-3990005	H1_eNSC	Bmi1_eNSC	OK	3.61	1.1903	-1.60067	-2.41533	0.00805	0.0634085	no
1700071M16Rik	chr17:43705399-43749150	H1_eNSC	Bmi1_eNSC	OK	0.941448	0.310842	-1.5987	-0.282483	0.66605	0.886283	no
Olfr49	chr14:54901570-54902600	H1_eNSC	Bmi1_eNSC	NOTEST	0.160701	0.0530917	-1.59782	0	1	1	no
Kcnj2	chr11:110927477-110938139	H1_eNSC	Bmi1_eNSC	OK	1.92267	0.636098	-1.59579	-2.8732	0.0012	0.0146795	yes
Slc19a3	chr1:83009097-83035023	H1_eNSC	Bmi1_eNSC	NOTEST	0.0876453	0.0290221	-1.59453	0	1	1	no
Igfbp3	chr11:7106095-7113926	H1_eNSC	Bmi1_eNSC	OK	686.5	227.338	-1.59442	-4.6582	5e-05	0.00105195	yes
C920006O11Rik	chr9:78023720-78026689	H1_eNSC	Bmi1_eNSC	NOTEST	0.23117	0.076558	-1.59433	0	1	1	no
Ddc	chr11:11714103-11798147	H1_eNSC	Bmi1_eNSC	NOTEST	0.316697	0.10492	-1.59382	0	1	1	no
Ctnna3	chr10:62892845-64466415	H1_eNSC	Bmi1_eNSC	NOTEST	0.113847	0.0377479	-1.59262	0	1	1	no
She	chr3:89635291-89662768	H1_eNSC	Bmi1_eNSC	NOTEST	0.0383136	0.0127048	-1.59248	0	1	1	no
Stk32c	chr7:146289536-146428872	H1_eNSC	Bmi1_eNSC	OK	4.42668	1.46809	-1.59228	-2.43814	0.00455	0.0415678	yes
Chrm2	chr6:36283137-36474774	H1_eNSC	Bmi1_eNSC	NOTEST	0.1505	0.0499377	-1.59156	0	1	1	no
Ntng2	chr2:29050340-29108513	H1_eNSC	Bmi1_eNSC	OK	1.55434	0.515919	-1.59109	-0.958686	0.1743	0.47876	no
Clec3b	chr9:123060063-123066550	H1_eNSC	Bmi1_eNSC	OK	1.52307	0.506307	-1.5889	-1.68143	0.08225	0.308062	no
Cabp5	chr7:13983503-13994227	H1_eNSC	Bmi1_eNSC	NOTEST	0.149725	0.0497828	-1.5886	0	1	1	no
Dnaic2	chr11:114588725-114619200	H1_eNSC	Bmi1_eNSC	OK	0.433069	0.144036	-1.58817	-1.51592	0.04165	0.198537	no
Gldn	chr9:54116386-54189584	H1_eNSC	Bmi1_eNSC	NOTEST	0.0641344	0.0213406	-1.5875	0	1	1	no
Sorcs2	chr5:36359829-36740788	H1_eNSC	Bmi1_eNSC	OK	19.4835	6.48471	-1.58714	-3.98274	5e-05	0.00105195	yes
Dear1	chr3:84619498-84783120	H1_eNSC	Bmi1_eNSC	NOTEST	0.234848	0.0782058	-1.58638	0	1	1	no
A430110N23Rik	chr7:4877445-4896399	H1_eNSC	Bmi1_eNSC	OK	0.802148	0.267361	-1.58508	-2.00068	0.0124	0.0858891	no
Ovgp1	chr3:105776719-105790341	H1_eNSC	Bmi1_eNSC	OK	0.833212	0.277858	-1.58434	-1.75846	0.0263	0.143655	no
Myh3	chr11:66891801-66915793	H1_eNSC	Bmi1_eNSC	NOTEST	0.0243087	0.0081084	-1.58399	0	1	1	no
Timp3	chr10:85511490-85961641	H1_eNSC	Bmi1_eNSC	OK	65.6701	21.9171	-1.58318	-4.41514	5e-05	0.00105195	yes
Dnaic1	chr4:41516826-41587335	H1_eNSC	Bmi1_eNSC	OK	0.472139	0.157891	-1.58028	-0.623179	0.34585	0.684913	no
St14	chr9:30896174-30939384	H1_eNSC	Bmi1_eNSC	NOTEST	0.258837	0.0865737	-1.58004	0	1	1	no
Peg10	chr6:4697305-4710516	H1_eNSC	Bmi1_eNSC	OK	34.2243	11.451	-1.57955	-4.26925	5e-05	0.00105195	yes
Dtna	chr18:23573915-23818215	H1_eNSC	Bmi1_eNSC	OK	42.0282	14.0642	-1.57933	-3.5488	5e-05	0.00105195	yes
Cdkn1a	chr17:29227930-29237667	H1_eNSC	Bmi1_eNSC	OK	130.194	43.6112	-1.57789	-4.38001	5e-05	0.00105195	yes
Ednra	chr8:80186927-80248351	H1_eNSC	Bmi1_eNSC	OK	2.58385	0.866517	-1.57622	-2.75441	0.0013	0.0155064	yes
Rxfp4	chr3:88455819-88457064	H1_eNSC	Bmi1_eNSC	NOTEST	0.264684	0.0887749	-1.57605	0	1	1	no
Aadat	chr8:62984920-63024474	H1_eNSC	Bmi1_eNSC	NOTEST	0.43739	0.146777	-1.57529	0	1	1	no
4930507D05Rik	chr10:61892125-61914101	H1_eNSC	Bmi1_eNSC	OK	1.29864	0.43641	-1.57325	-0.710242	0.33755	0.676247	no
5430402O13Rik	chr6:50516641-50546589	H1_eNSC	Bmi1_eNSC	OK	1.21631	0.408945	-1.57253	-1.40023	0.0968	0.338695	no
Pnma3	chrX:70310125-70313530	H1_eNSC	Bmi1_eNSC	NOTEST	0.02176	0.00733087	-1.56962	0	1	1	no
Mixl1	chr1:182623178-182627165	H1_eNSC	Bmi1_eNSC	NOTEST	0.0822731	0.0277262	-1.56917	0	1	1	no
Tmem232	chr17:65605344-65890122	H1_eNSC	Bmi1_eNSC	NOTEST	0.0525579	0.0177194	-1.56858	0	1	1	no
4933407E24Rik	chr4:124246421-124252781	H1_eNSC	Bmi1_eNSC	NOTEST	0.0416969	0.0140605	-1.5683	0	1	1	no
Pcdhb3	chr18:37089938-38001526	H1_eNSC	Bmi1_eNSC	OK	1.89006	0.637353	-1.56826	-0.189423	0.71395	0.908651	no
2810029C07Rik	chr12:112810527-112812613	H1_eNSC	Bmi1_eNSC	OK	1.16887	0.394339	-1.56761	-1.89724	0.02525	0.139274	no
Rasgrp1	chr2:117105728-117168613	H1_eNSC	Bmi1_eNSC	OK	2.26404	0.76404	-1.56718	-2.66986	0.0004	0.00608622	yes
Trdn	chr10:32803288-33196515	H1_eNSC	Bmi1_eNSC	NOTEST	0.0131049	0.00442388	-1.56672	0	1	1	no
Atp2a1	chr7:133572280-133606587	H1_eNSC	Bmi1_eNSC	NOTEST	0.055972	0.0188974	-1.56652	0	1	1	no
Mpeg1	chr19:12535268-12539775	H1_eNSC	Bmi1_eNSC	OK	0.589762	0.199183	-1.56604	-1.83289	0.022	0.127328	no
AI593442	chr9:52481146-52487534	H1_eNSC	Bmi1_eNSC	OK	5.30078	1.79041	-1.56591	-3.54241	0.0001	0.00195136	yes
Hs3st2	chr7:128535809-128645282	H1_eNSC	Bmi1_eNSC	OK	1.62077	0.547532	-1.56566	-2.01052	0.0257	0.141153	no
Gas2l2	chr11:83235403-83242957	H1_eNSC	Bmi1_eNSC	NOTEST	0.091711	0.030985	-1.56552	0	1	1	no
Plcl1	chr1:55462789-55811129	H1_eNSC	Bmi1_eNSC	OK	13.3881	4.52369	-1.56538	-4.07945	5e-05	0.00105195	yes
Usp9y	chrY:635403-796225	H1_eNSC	Bmi1_eNSC	NOTEST	0.0598242	0.0202176	-1.56512	0	1	1	no
Kcnma1	chr14:24117915-24823427	H1_eNSC	Bmi1_eNSC	OK	31.3127	10.5883	-1.56428	-4.28164	5e-05	0.00105195	yes
Hyal3	chr9:107482500-107489690	H1_eNSC	Bmi1_eNSC	NOTEST	0.164577	0.0556793	-1.56355	0	1	1	no
A430090L17Rik	chr13:114584715-114947669	H1_eNSC	Bmi1_eNSC	NOTEST	0.0559973	0.0189523	-1.56299	0	1	1	no
Gna14	chr19:16510156-16685308	H1_eNSC	Bmi1_eNSC	OK	1.30597	0.442063	-1.5628	-2.02659	0.017	0.107492	no
Wnt5a	chr14:29318658-29338701	H1_eNSC	Bmi1_eNSC	OK	44.266	14.9839	-1.56278	-4.32016	5e-05	0.00105195	yes
Rbks	chr5:31926811-31999983	H1_eNSC	Bmi1_eNSC	NOTEST	0.337558	0.114342	-1.56178	0	1	1	no
4930428G15Rik	chr9:115245278-115251042	H1_eNSC	Bmi1_eNSC	NOTEST	0.114803	0.0389219	-1.56051	0	1	1	no
4930417G10Rik	chr12:4599813-4745189	H1_eNSC	Bmi1_eNSC	NOTEST	0.21688	0.0735604	-1.5599	0	1	1	no
Emp3	chr7:53173392-53176796	H1_eNSC	Bmi1_eNSC	OK	0.515177	0.174797	-1.55939	-0.871628	0.17155	0.474739	no
Psors1c2	chr17:35670145-35671592	H1_eNSC	Bmi1_eNSC	NOTEST	0.0862872	0.0292942	-1.55853	0	1	1	no
Tcn2	chr11:3817080-3832081	H1_eNSC	Bmi1_eNSC	OK	30.162	10.2458	-1.5577	-3.69165	5e-05	0.00105195	yes
Ccng1	chr11:40562053-40568788	H1_eNSC	Bmi1_eNSC	OK	351.956	119.647	-1.55661	-4.35606	5e-05	0.00105195	yes
Id3	chr4:135699736-135701307	H1_eNSC	Bmi1_eNSC	OK	44.0409	14.9957	-1.55429	-4.69656	5e-05	0.00105195	yes
Cd34	chr1:196765014-196803153	H1_eNSC	Bmi1_eNSC	NOTEST	0.0921874	0.0313927	-1.55414	0	1	1	no
Adamts4	chr1:173180552-173190053	H1_eNSC	Bmi1_eNSC	OK	5.53416	1.88494	-1.55384	-3.15442	0.00025	0.0041457	yes
Omd	chr13:49559427-49748100	H1_eNSC	Bmi1_eNSC	NOTEST	0.17585	0.0599319	-1.55295	0	1	1	no
D7Ertd715e	chr7:67114462-67119317	H1_eNSC	Bmi1_eNSC	OK	14.2144	4.84514	-1.55274	-4.05308	5e-05	0.00105195	yes
Isg20	chr7:86058650-86065282	H1_eNSC	Bmi1_eNSC	NOTEST	0.199862	0.0682248	-1.55064	0	1	1	no
Rec8	chr14:56237002-56244232	H1_eNSC	Bmi1_eNSC	NOTEST	0.0886782	0.0302739	-1.5505	0	1	1	no
Lrp2bp	chr8:47095955-47114830	H1_eNSC	Bmi1_eNSC	OK	1.35242	0.461932	-1.5498	-2.27133	0.00765	0.0613425	no
Ass1	chr2:31325789-31376190	H1_eNSC	Bmi1_eNSC	NOTEST	0.0961544	0.0328903	-1.54769	0	1	1	no
Ak7	chr12:106944191-107020657	H1_eNSC	Bmi1_eNSC	NOTEST	0.0410614	0.0140456	-1.54767	0	1	1	no
Adra2a	chr19:54119671-54123472	H1_eNSC	Bmi1_eNSC	OK	0.572117	0.195716	-1.54755	-1.91805	0.0315	0.163749	no
4930441O14Rik	chr13:67830198-67857775	H1_eNSC	Bmi1_eNSC	NOTEST	0.251064	0.0858889	-1.54751	0	1	1	no
Pla2g16	chr19:7631948-7663035	H1_eNSC	Bmi1_eNSC	OK	6.66284	2.27997	-1.54713	-3.17922	0.00015	0.00275241	yes
Sema3e	chr5:14025275-14256689	H1_eNSC	Bmi1_eNSC	NOTEST	0.192807	0.0660008	-1.5466	0	1	1	no
Hspb9	chr11:100575163-100575889	H1_eNSC	Bmi1_eNSC	OK	0.79276	0.27142	-1.54636	-1.41904	0.1745	0.479105	no
Pyhin1	chr1:175560989-175578059	H1_eNSC	Bmi1_eNSC	NOTEST	0.160936	0.0551064	-1.5462	0	1	1	no
Slc25a35	chr11:68781632-68787322	H1_eNSC	Bmi1_eNSC	OK	1.1866	0.406643	-1.545	-1.50668	0.14205	0.425755	no
Bfsp2	chr9:103325907-103382658	H1_eNSC	Bmi1_eNSC	OK	2.77181	0.951585	-1.54242	-2.03634	0.00665	0.0551378	no
1700065D16Rik	chr9:95755968-95852063	H1_eNSC	Bmi1_eNSC	NOTEST	0.110728	0.0380628	-1.54057	0	1	1	no
1700001K19Rik	chr12:111905898-111920829	H1_eNSC	Bmi1_eNSC	NOTEST	0.42435	0.145954	-1.53974	0	1	1	no
Tdo2	chr3:81762335-81779650	H1_eNSC	Bmi1_eNSC	NOTEST	0.19096	0.0656884	-1.53956	0	1	1	no
Sfi1	chr11:3024023-3093466	H1_eNSC	Bmi1_eNSC	OK	6.54954	2.25408	-1.53885	-2.31766	0.00225	0.0241207	yes
Phactr3	chr2:177853679-178073197	H1_eNSC	Bmi1_eNSC	OK	1.30207	0.448159	-1.53873	-2.26529	0.0035	0.0338674	yes
4930565N06Rik	chr16:36880604-36933171	H1_eNSC	Bmi1_eNSC	NOTEST	0.402012	0.138529	-1.53706	0	1	1	no
4930564G21Rik	chr10:118891369-119512649	H1_eNSC	Bmi1_eNSC	NOTEST	0.0851156	0.0293326	-1.53692	0	1	1	no
Pspn	chr17:57138879-57139441	H1_eNSC	Bmi1_eNSC	NOTEST	0.505154	0.17428	-1.53531	0	1	1	no
Slc7a11	chr3:50168857-50247535	H1_eNSC	Bmi1_eNSC	OK	9.31918	3.21556	-1.53513	-3.9566	5e-05	0.00105195	yes
Adamts14	chr10:60659859-60736186	H1_eNSC	Bmi1_eNSC	OK	4.65374	1.60579	-1.53511	-3.06095	0.00035	0.00544079	yes
Rab3b	chr4:108551674-108644682	H1_eNSC	Bmi1_eNSC	OK	2.05187	0.708082	-1.53495	-2.29836	0.0029	0.029018	yes
Csdc2	chr15:81767188-81781371	H1_eNSC	Bmi1_eNSC	OK	10.0472	3.46965	-1.53393	-3.18937	0.0003	0.00480223	yes
Pla2g4b	chr2:119859168-119868768	H1_eNSC	Bmi1_eNSC	NOTEST	0.255225	0.088167	-1.53346	0	1	1	no
Gm11240	chr4:73437147-73444282	H1_eNSC	Bmi1_eNSC	NOTEST	0.140299	0.0484902	-1.53274	0	1	1	no
Pzp	chr6:128388774-128476738	H1_eNSC	Bmi1_eNSC	NOTEST	0.0137865	0.00476502	-1.53271	0	1	1	no
Xpnpep2	chrX:45461901-45490158	H1_eNSC	Bmi1_eNSC	NOTEST	0.0205981	0.00712389	-1.53177	0	1	1	no
Pon2	chr6:5214623-5248373	H1_eNSC	Bmi1_eNSC	OK	36.7001	12.6959	-1.53142	-4.44749	5e-05	0.00105195	yes
1700019L03Rik	chr2:32631340-32639925	H1_eNSC	Bmi1_eNSC	NOTEST	0.278653	0.0964515	-1.5306	0	1	1	no
Gck	chr11:5800825-5849602	H1_eNSC	Bmi1_eNSC	NOTEST	0.275634	0.0954403	-1.53008	0	1	1	no
Mir3064	chr11:106641669-106649808	H1_eNSC	Bmi1_eNSC	OK	9278.32	3212.85	-1.53001	-0.168959	0.6462	0.879106	no
Trip6	chr5:137751126-137755469	H1_eNSC	Bmi1_eNSC	OK	2.72861	0.945286	-1.52934	-2.29356	0.0072	0.0584231	no
Speg	chr1:75371871-75428881	H1_eNSC	Bmi1_eNSC	OK	7.05328	2.4463	-1.52769	-2.27312	0.00315	0.0311337	yes
Dpy19l3	chr7:36470518-36539473	H1_eNSC	Bmi1_eNSC	OK	14.9506	5.18795	-1.52696	-4.33669	5e-05	0.00105195	yes
Epha2	chr4:140857135-140885299	H1_eNSC	Bmi1_eNSC	OK	1.6895	0.586402	-1.52663	-2.33301	0.0042	0.0390047	yes
Itln1	chr1:173448254-173465425	H1_eNSC	Bmi1_eNSC	NOTEST	0.072274	0.0250997	-1.52581	0	1	1	no
A930024E05Rik	chr5:123439362-123448350	H1_eNSC	Bmi1_eNSC	OK	21.3851	7.42861	-1.52544	-3.89924	5e-05	0.00105195	yes
Slc22a29	chr19:8234657-8293329	H1_eNSC	Bmi1_eNSC	OK	0.65566	0.227937	-1.52431	-1.49903	0.0657	0.269176	no
Pde6a	chr18:61380152-61449372	H1_eNSC	Bmi1_eNSC	NOTEST	0.0623251	0.0216916	-1.52268	0	1	1	no
Nfkb2	chr19:46379226-46401646	H1_eNSC	Bmi1_eNSC	OK	4.88298	1.70178	-1.52072	-1.58889	0.039	0.189971	no
Dbx2	chr15:95453993-95485202	H1_eNSC	Bmi1_eNSC	OK	22.7388	7.93024	-1.51972	-4.00103	5e-05	0.00105195	yes
A330021E22Rik	chr5:5580981-5664232	H1_eNSC	Bmi1_eNSC	NOTEST	0.35198	0.122839	-1.51872	0	1	1	no
Casq1	chr1:174140024-174150026	H1_eNSC	Bmi1_eNSC	OK	2.88187	1.00649	-1.51768	-2.19495	0.0048	0.0430301	yes
Matn2	chr15:34236435-34365995	H1_eNSC	Bmi1_eNSC	OK	15.5622	5.43646	-1.5173	-3.57265	5e-05	0.00105195	yes
Dusp15	chr2:152766730-152777318	H1_eNSC	Bmi1_eNSC	OK	12.9076	4.5112	-1.51664	-1.72262	0.0209	0.123001	no
Ssh3	chr19:4261667-4269172	H1_eNSC	Bmi1_eNSC	NOTEST	0.383636	0.134212	-1.51523	0	1	1	no
Gpr55	chr1:87836111-87857630	H1_eNSC	Bmi1_eNSC	OK	0.468491	0.163953	-1.51474	-1.50762	0.05455	0.237665	no
Lif	chr11:4157570-4172517	H1_eNSC	Bmi1_eNSC	OK	1.00764	0.352726	-1.51436	-1.95719	0.0124	0.0858891	no
Dmp1	chr5:104631635-104643121	H1_eNSC	Bmi1_eNSC	NOTEST	0.423778	0.148559	-1.51227	0	1	1	no
Mrps6	chr16:92058566-92112472	H1_eNSC	Bmi1_eNSC	OK	87.9754	30.867	-1.51104	-1.44834	0.06135	0.256645	no
Lrdd	chr7:148624413-148629254	H1_eNSC	Bmi1_eNSC	OK	4.88293	1.71453	-1.50993	-2.84074	0.00045	0.00665876	yes
Grk4	chr5:35003027-35097952	H1_eNSC	Bmi1_eNSC	OK	1.5075	0.52975	-1.50877	-1.9788	0.01275	0.0873301	no
Fam83h	chr15:75831521-75844766	H1_eNSC	Bmi1_eNSC	NOTEST	0.18974	0.0668838	-1.50429	0	1	1	no
4732471J01Rik	chr7:26164545-26351436	H1_eNSC	Bmi1_eNSC	NOTEST	0.0503253	0.0177415	-1.50416	0	1	1	no
Arg2	chr12:80231774-80273445	H1_eNSC	Bmi1_eNSC	OK	0.850976	0.300084	-1.50375	-0.285752	0.66535	0.886082	no
Stard6	chr18:70632198-70660717	H1_eNSC	Bmi1_eNSC	NOTEST	0.223188	0.0788163	-1.50169	0	1	1	no
Slc40a1	chr1:45964914-45982439	H1_eNSC	Bmi1_eNSC	NOTEST	0.301136	0.106365	-1.50139	0	1	1	no
Ptgs2	chr1:151947253-151955142	H1_eNSC	Bmi1_eNSC	NOTEST	0.347418	0.122725	-1.50124	0	1	1	no
Cdk5r2	chr1:74901602-74904306	H1_eNSC	Bmi1_eNSC	OK	1.18155	0.417405	-1.50116	-1.87596	0.03505	0.176383	no
Gm20324	chr15:82639054-82742564	H1_eNSC	Bmi1_eNSC	NOTEST	0.360774	0.127506	-1.50053	0	1	1	no
Zmynd10	chr9:107449640-107453650	H1_eNSC	Bmi1_eNSC	NOTEST	0.0855965	0.0302996	-1.49825	0	1	1	no
Hydin	chr8:112790876-113134153	H1_eNSC	Bmi1_eNSC	OK	0.612844	0.216942	-1.49821	-2.39113	0.0015	0.0173009	yes
Dsg2	chr18:20716616-20763027	H1_eNSC	Bmi1_eNSC	NOTEST	0.0239928	0.00849438	-1.49802	0	1	1	no
Abcb9	chr5:124511865-124545807	H1_eNSC	Bmi1_eNSC	OK	0.842613	0.298332	-1.49795	-1.94562	0.0203	0.120568	no
Gm14092	chr2:145068346-145467675	H1_eNSC	Bmi1_eNSC	NOTEST	0.118549	0.0419767	-1.49782	0	1	1	no
Pkib	chr10:57351786-57460918	H1_eNSC	Bmi1_eNSC	OK	1.84398	0.653154	-1.49733	-2.49785	0.0013	0.0155064	yes
Kirrel2	chr7:31232784-31242534	H1_eNSC	Bmi1_eNSC	OK	0.907072	0.321329	-1.49716	-2.00307	0.0208	0.122692	no
Gm5083	chr13:44216535-44220548	H1_eNSC	Bmi1_eNSC	NOTEST	0.0662405	0.023468	-1.49702	0	1	1	no
2013-03-11	chr15:26238826-26339328	H1_eNSC	Bmi1_eNSC	NOTEST	0.159459	0.056504	-1.49676	0	1	1	no
Alox12	chr11:70054956-70068843	H1_eNSC	Bmi1_eNSC	NOTEST	0.0443126	0.0157058	-1.49642	0	1	1	no
Zfhx2	chr14:55680495-55710885	H1_eNSC	Bmi1_eNSC	OK	1.01022	0.358229	-1.49572	-2.32712	0.0025	0.0261498	yes
2210404J11Rik	chr17:15178575-15201196	H1_eNSC	Bmi1_eNSC	OK	9.66141	3.42876	-1.49455	-2.7129	0.0003	0.00480223	yes
Gm514	chr9:65208866-65228184	H1_eNSC	Bmi1_eNSC	NOTEST	0.117123	0.0416099	-1.49302	0	1	1	no
Klhl35	chr7:106614513-106622530	H1_eNSC	Bmi1_eNSC	NOTEST	0.151092	0.0536999	-1.49243	0	1	1	no
Ttc23	chr7:74792295-74871462	H1_eNSC	Bmi1_eNSC	OK	8.45986	3.00781	-1.49192	-2.82259	0.0003	0.00480223	yes
Htra3	chr5:35994681-36022431	H1_eNSC	Bmi1_eNSC	OK	0.976791	0.347344	-1.49169	-1.77529	0.0294	0.155651	no
Zfp456	chr13:67464519-67476699	H1_eNSC	Bmi1_eNSC	NOTEST	0.36349	0.129269	-1.49154	0	1	1	no
Gm128	chr3:95040841-95045031	H1_eNSC	Bmi1_eNSC	NOTEST	0.104113	0.0370734	-1.4897	0	1	1	no
Atp6ap1l	chr13:91023053-91044960	H1_eNSC	Bmi1_eNSC	NOTEST	0.0635065	0.0226272	-1.48884	0	1	1	no
Hlx	chr1:186551023-186556372	H1_eNSC	Bmi1_eNSC	OK	4.3477	1.55191	-1.4862	-3.00745	0.0046	0.0418176	yes
Egf	chr3:129380492-129466800	H1_eNSC	Bmi1_eNSC	OK	0.40487	0.144867	-1.48273	-1.48753	0.0312	0.162582	no
Zfp365	chr10:67348852-67375410	H1_eNSC	Bmi1_eNSC	OK	67.0021	24.0038	-1.48095	-4.58167	5e-05	0.00105195	yes
Tlr6	chr5:65344333-65351273	H1_eNSC	Bmi1_eNSC	OK	1.42189	0.509665	-1.48019	-2.01548	0.01995	0.119367	no
Rhoj	chr12:76409299-76502442	H1_eNSC	Bmi1_eNSC	OK	11.2134	4.02165	-1.47936	-3.26408	0.0003	0.00480223	yes
AI836003	chr15:97998236-98000565	H1_eNSC	Bmi1_eNSC	OK	2.66834	0.95789	-1.47801	-2.46823	0.0051	0.045032	yes
Tm4sf19	chr16:32400591-32408313	H1_eNSC	Bmi1_eNSC	NOTEST	0.0620761	0.0222867	-1.47786	0	1	1	no
Pde1b	chr15:103333728-103360483	H1_eNSC	Bmi1_eNSC	OK	15.1796	5.45058	-1.47765	-3.38732	5e-05	0.00105195	yes
Ttpa	chr4:19935574-19957932	H1_eNSC	Bmi1_eNSC	OK	21.0708	7.56858	-1.47715	-3.9122	5e-05	0.00105195	yes
Dsc2	chr18:20189298-20218006	H1_eNSC	Bmi1_eNSC	OK	1.9618	0.705373	-1.47572	-2.47811	0.00185	0.0206376	yes
Dynlrb2	chr8:119028914-119039815	H1_eNSC	Bmi1_eNSC	OK	6.93377	2.49397	-1.4752	-2.63326	0.02815	0.151077	no
Ndrg4	chr8:98226936-98239019	H1_eNSC	Bmi1_eNSC	OK	13.7225	4.93641	-1.47501	-3.32444	5e-05	0.00105195	yes
Tapbpl	chr6:125174229-125189952	H1_eNSC	Bmi1_eNSC	OK	0.814127	0.292918	-1.47476	-1.47445	0.04355	0.204512	no
Fndc1	chr17:7931432-7997839	H1_eNSC	Bmi1_eNSC	OK	1.6922	0.6097	-1.47272	-2.46451	0.00135	0.0159409	yes
Pdp1	chr4:11885331-11893597	H1_eNSC	Bmi1_eNSC	OK	4.2054	1.51521	-1.47272	-2.77598	0.0004	0.00608622	yes
Olfr711	chr7:114114881-114118965	H1_eNSC	Bmi1_eNSC	NOTEST	0.0519725	0.0187285	-1.47251	0	1	1	no
Cd38	chr5:44260065-44303613	H1_eNSC	Bmi1_eNSC	NOTEST	0.464831	0.168156	-1.4669	0	1	1	no
Slc16a5	chr11:115323786-115335712	H1_eNSC	Bmi1_eNSC	NOTEST	0.167671	0.0606693	-1.46659	0	1	1	no
Grap	chr11:61466822-61486279	H1_eNSC	Bmi1_eNSC	NOTEST	0.139389	0.0504672	-1.4657	0	1	1	no
Spata3	chr1:87918516-87926533	H1_eNSC	Bmi1_eNSC	NOTEST	0.36591	0.132635	-1.46402	0	1	1	no
Fgf22	chr10:79217863-79219706	H1_eNSC	Bmi1_eNSC	NOTEST	0.227177	0.0823688	-1.46365	0	1	1	no
Hbegf	chr18:36664580-36675459	H1_eNSC	Bmi1_eNSC	OK	23.2554	8.45297	-1.46003	-3.8394	5e-05	0.00105195	yes
Slc4a10	chr2:61884571-62164800	H1_eNSC	Bmi1_eNSC	NOTEST	0.250262	0.0909742	-1.45991	0	1	1	no
Trp53inp1	chr4:11083587-11101524	H1_eNSC	Bmi1_eNSC	OK	113.745	41.3833	-1.45868	-4.11825	5e-05	0.00105195	yes
Stx3	chr19:11849607-11893893	H1_eNSC	Bmi1_eNSC	OK	10.7839	3.92398	-1.45849	-3.06871	5e-05	0.00105195	yes
Pnp2	chr14:51575815-51584424	H1_eNSC	Bmi1_eNSC	NOTEST	0.286323	0.104481	-1.4544	0	1	1	no
4930546K05Rik	chr9:41990320-42017314	H1_eNSC	Bmi1_eNSC	NOTEST	0.0325767	0.0119064	-1.45211	0	1	1	no
Gpnmb	chr6:48986516-49008181	H1_eNSC	Bmi1_eNSC	NOTEST	0.141947	0.0519664	-1.4497	0	1	1	no
Mxd4	chr5:34519228-34530359	H1_eNSC	Bmi1_eNSC	OK	84.0359	30.7698	-1.44949	-4.57093	5e-05	0.00105195	yes
Gm8787	chrX:76575851-76603407	H1_eNSC	Bmi1_eNSC	NOTEST	0.222052	0.0813264	-1.4491	0	1	1	no
9230116N13Rik	chr1:138308492-138336797	H1_eNSC	Bmi1_eNSC	NOTEST	0.377345	0.13825	-1.44861	0	1	1	no
Gm14446	chr19:34667377-34676458	H1_eNSC	Bmi1_eNSC	NOTEST	0.0809422	0.0296599	-1.44838	0	1	1	no
Ptpn14	chr1:191552146-191700572	H1_eNSC	Bmi1_eNSC	OK	12.2073	4.47333	-1.44833	-3.94578	5e-05	0.00105195	yes
1110006O24Rik	chr5:116081057-116081825	H1_eNSC	Bmi1_eNSC	OK	1.81033	0.663743	-1.44756	-2.12704	0.0891	0.323312	no
Mlc1	chr15:88786313-88808983	H1_eNSC	Bmi1_eNSC	OK	106.515	39.0542	-1.44751	-4.58154	5e-05	0.00105195	yes
F420014N23Rik	chr10:126627433-126648678	H1_eNSC	Bmi1_eNSC	NOTEST	0.199303	0.0730945	-1.44713	0	1	1	no
Tbc1d10c	chr19:4184356-4191047	H1_eNSC	Bmi1_eNSC	NOTEST	0.0411406	0.0150913	-1.44684	0	1	1	no
Mab21l1	chr3:55429119-55987623	H1_eNSC	Bmi1_eNSC	NOTEST	0.435094	0.15966	-1.44632	0	1	1	no
Cml2	chr6:85815415-85819131	H1_eNSC	Bmi1_eNSC	NOTEST	0.0575424	0.0211201	-1.44601	0	1	1	no
Ghrl	chr6:113666112-113669874	H1_eNSC	Bmi1_eNSC	OK	1.07554	0.394987	-1.44519	-1.44677	0.17245	0.476006	no
Snord4a	chr11:77994436-77997086	H1_eNSC	Bmi1_eNSC	OK	852.084	313.07	-1.44451	-0.346525	0.60195	0.859605	no
Gm4951	chr18:60371730-60407474	H1_eNSC	Bmi1_eNSC	NOTEST	0.0252552	0.00928266	-1.44397	0	1	1	no
Lhfp	chr3:52845468-53065601	H1_eNSC	Bmi1_eNSC	OK	33.7947	12.4306	-1.4429	-3.74545	5e-05	0.00105195	yes
Tmod4	chr3:94928435-94933130	H1_eNSC	Bmi1_eNSC	NOTEST	0.134855	0.0496036	-1.44289	0	1	1	no
Morn3	chr5:123487135-123496829	H1_eNSC	Bmi1_eNSC	NOTEST	0.401058	0.147525	-1.44285	0	1	1	no
Ascl4	chr10:85391235-85392392	H1_eNSC	Bmi1_eNSC	NOTEST	0.133866	0.0492512	-1.44255	0	1	1	no
Cd81	chr7:150218525-150253835	H1_eNSC	Bmi1_eNSC	OK	528.209	194.434	-1.44183	-3.99329	5e-05	0.00105195	yes
5031434O11Rik	chr3:51319239-51371038	H1_eNSC	Bmi1_eNSC	NOTEST	0.372115	0.136989	-1.44169	0	1	1	no
Rab36	chr10:74499833-74516845	H1_eNSC	Bmi1_eNSC	OK	1.60895	0.593002	-1.44001	-2.01016	0.00855	0.0661767	no
Gm6225	chr18:3266351-3366861	H1_eNSC	Bmi1_eNSC	NOTEST	0.225882	0.0833273	-1.43871	0	1	1	no
Fam198a	chr9:121860105-121889326	H1_eNSC	Bmi1_eNSC	NOTEST	0.19695	0.0726603	-1.43859	0	1	1	no
Olfr692	chr7:112516841-112517831	H1_eNSC	Bmi1_eNSC	NOTEST	0.217154	0.0802595	-1.43598	0	1	1	no
Gm5820	chr18:38998326-39130928	H1_eNSC	Bmi1_eNSC	NOTEST	0.502043	0.185575	-1.43581	0	1	1	no
Lpcat2	chr8:95379248-95443178	H1_eNSC	Bmi1_eNSC	NOTEST	0.0538598	0.0199194	-1.43503	0	1	1	no
Rimbp2	chr5:129266275-129459237	H1_eNSC	Bmi1_eNSC	OK	5.8341	2.16008	-1.43343	-2.92672	0.00025	0.0041457	yes
Masp2	chr4:147976652-148001105	H1_eNSC	Bmi1_eNSC	OK	0.748069	0.277199	-1.43225	-0.17306	0.66005	0.883761	no
Ky	chr9:102408467-102448569	H1_eNSC	Bmi1_eNSC	NOTEST	0.386154	0.143091	-1.43224	0	1	1	no
Gm11190	chr11:77725628-77742790	H1_eNSC	Bmi1_eNSC	NOTEST	0.0394443	0.0146206	-1.43181	0	1	1	no
Jph2	chr2:163161977-163223729	H1_eNSC	Bmi1_eNSC	NOTEST	0.032019	0.0118757	-1.43091	0	1	1	no
Sh3yl1	chr12:31596533-31645014	H1_eNSC	Bmi1_eNSC	OK	1.86244	0.690834	-1.43079	-2.05355	0.0198	0.1188	no
Pcdhga11	chr18:37089938-38001526	H1_eNSC	Bmi1_eNSC	OK	2.6781	0.993921	-1.43001	-0.249406	0.7823	0.934939	no
Rcsd1	chr1:167579075-167638225	H1_eNSC	Bmi1_eNSC	NOTEST	0.148513	0.0551265	-1.42977	0	1	1	no
Bcl2l10	chr9:75195564-75199447	H1_eNSC	Bmi1_eNSC	NOTEST	0.061594	0.0229179	-1.42631	0	1	1	no
Angptl1	chr1:158734296-158869757	H1_eNSC	Bmi1_eNSC	OK	2.38361	0.88701	-1.42612	-0.484406	0.44905	0.766073	no
Myo5c	chr9:75079820-75153257	H1_eNSC	Bmi1_eNSC	NOTEST	0.0268968	0.0100226	-1.42418	0	1	1	no
1700003M07Rik	chr4:129637617-129642382	H1_eNSC	Bmi1_eNSC	OK	4.05795	1.51264	-1.42368	-2.31	0.00315	0.0311337	yes
Rho	chr6:115881944-115888848	H1_eNSC	Bmi1_eNSC	NOTEST	0.0370252	0.0138043	-1.42339	0	1	1	no
Pabpc4l	chr3:46246118-46251863	H1_eNSC	Bmi1_eNSC	OK	1.32737	0.495378	-1.42197	-2.38843	0.0072	0.0584231	no
Fam5c	chr1:148342795-148749602	H1_eNSC	Bmi1_eNSC	OK	14.9082	5.56678	-1.42119	-3.18956	5e-05	0.00105195	yes
Ptrf	chr11:100818050-100831931	H1_eNSC	Bmi1_eNSC	OK	30.851	11.5269	-1.42031	-3.68998	5e-05	0.00105195	yes
Nid2	chr14:20570478-20643045	H1_eNSC	Bmi1_eNSC	OK	3.52753	1.31814	-1.42015	-1.08415	0.13235	0.409312	no
Atp1a2	chr1:174201839-174228195	H1_eNSC	Bmi1_eNSC	OK	128.823	48.1454	-1.41992	-3.89831	5e-05	0.00105195	yes
Gfi1	chr5:108145673-108153363	H1_eNSC	Bmi1_eNSC	NOTEST	0.0235851	0.00882523	-1.41817	0	1	1	no
Itgb4	chr11:115836038-115874033	H1_eNSC	Bmi1_eNSC	NOTEST	0.0913246	0.034195	-1.41722	0	1	1	no
Cds1	chr5:102194148-102252871	H1_eNSC	Bmi1_eNSC	OK	0.606769	0.227373	-1.41609	-1.73699	0.0321	0.166066	no
Tssc4	chr7:150255272-150256992	H1_eNSC	Bmi1_eNSC	OK	35.9392	13.4759	-1.41517	-3.0412	5e-05	0.00105195	yes
Nqo1	chr8:109912124-109927105	H1_eNSC	Bmi1_eNSC	OK	9.31462	3.49364	-1.41477	-2.95509	0.0007	0.00948856	yes
Rhod	chr19:4425456-4477143	H1_eNSC	Bmi1_eNSC	OK	5.46567	2.05238	-1.4131	-1.72478	0.0485	0.219678	no
Barx1	chr13:48758404-48761876	H1_eNSC	Bmi1_eNSC	NOTEST	0.155978	0.0586092	-1.41215	0	1	1	no
Gjb3	chr4:127002478-127008080	H1_eNSC	Bmi1_eNSC	NOTEST	0.0372169	0.0139894	-1.41162	0	1	1	no
Mgmt	chr7:144086293-144319871	H1_eNSC	Bmi1_eNSC	OK	2.93464	1.10379	-1.41072	-1.9548	0.0355	0.177817	no
Gm14204	chr2:158421207-158436459	H1_eNSC	Bmi1_eNSC	NOTEST	0.0103662	0.00389955	-1.4105	0	1	1	no
Islr	chr9:58004070-58007028	H1_eNSC	Bmi1_eNSC	NOTEST	0.230901	0.0868662	-1.41041	0	1	1	no
Rps18	chr17:34088943-34092586	H1_eNSC	Bmi1_eNSC	OK	1.67953	0.631958	-1.41016	-1.61381	0.12685	0.400452	no
Gm20199	chr9:59236360-59334181	H1_eNSC	Bmi1_eNSC	OK	0.534459	0.201135	-1.40992	-0.299692	0.6988	0.901242	no
Lhcgr	chr17:89140888-89191316	H1_eNSC	Bmi1_eNSC	NOTEST	0.0265433	0.00998996	-1.4098	0	1	1	no
Parp10	chr15:76063424-76073870	H1_eNSC	Bmi1_eNSC	NOTEST	0.0807817	0.0304043	-1.40975	0	1	1	no
Tstd1	chr1:173349163-173350483	H1_eNSC	Bmi1_eNSC	NOTEST	0.338949	0.1276	-1.40943	0	1	1	no
Gm16701	chr1:168904153-168929861	H1_eNSC	Bmi1_eNSC	NOTEST	0.17032	0.0641231	-1.40933	0	1	1	no
Phkb	chr8:88364900-88584541	H1_eNSC	Bmi1_eNSC	OK	37.1204	13.9834	-1.4085	-3.8667	5e-05	0.00105195	yes
2900057B20Rik	chr18:75979831-76308218	H1_eNSC	Bmi1_eNSC	NOTEST	0.076672	0.0289023	-1.40751	0	1	1	no
Galt	chr4:41702125-41705998	H1_eNSC	Bmi1_eNSC	OK	4.78697	1.80597	-1.40634	-2.62787	0.0027	0.0276157	yes
Impact	chr18:13130760-13151457	H1_eNSC	Bmi1_eNSC	OK	33.5626	12.6637	-1.40616	-3.95822	5e-05	0.00105195	yes
1700112E06Rik	chr14:22838933-23913793	H1_eNSC	Bmi1_eNSC	NOTEST	0.17582	0.066391	-1.40504	0	1	1	no
Hsf5	chr11:87430665-87473044	H1_eNSC	Bmi1_eNSC	NOTEST	0.173973	0.0657073	-1.40474	0	1	1	no
Sis	chr3:72692481-72770788	H1_eNSC	Bmi1_eNSC	NOTEST	0.0311269	0.0117591	-1.40438	0	1	1	no
Il7r	chr15:9435913-9459631	H1_eNSC	Bmi1_eNSC	NOTEST	0.0198513	0.00750211	-1.40386	0	1	1	no
H2-Q6	chr17:35561821-35565306	H1_eNSC	Bmi1_eNSC	NOTEST	0.141945	0.0536505	-1.40367	0	1	1	no
Anxa7	chr14:21274482-21299355	H1_eNSC	Bmi1_eNSC	OK	3.08132	1.16464	-1.40366	-2.28008	0.00225	0.0241207	yes
Gm10474	chrX:65920688-65931574	H1_eNSC	Bmi1_eNSC	NOTEST	0.242328	0.0915934	-1.40365	0	1	1	no
Ppfibp2	chr7:114738564-114901546	H1_eNSC	Bmi1_eNSC	OK	4.3273	1.63605	-1.40325	-2.20906	0.00195	0.02153	yes
Olfr543	chr7:109625286-109626416	H1_eNSC	Bmi1_eNSC	OK	0.848178	0.320805	-1.40267	-1.56241	0.10565	0.356155	no
BC055111	chr4:106263513-106289843	H1_eNSC	Bmi1_eNSC	NOTEST	0.0351259	0.0132881	-1.4024	0	1	1	no
Oxgr1	chr14:120418806-120441657	H1_eNSC	Bmi1_eNSC	NOTEST	0.0878896	0.0332568	-1.40204	0	1	1	no
Klrb1c	chr6:128728502-128738659	H1_eNSC	Bmi1_eNSC	OK	0.579653	0.219369	-1.40183	-1.39558	0.0647	0.266261	no
Etl4	chr2:20211539-20732162	H1_eNSC	Bmi1_eNSC	OK	1.68002	0.636323	-1.40065	-2.49986	0.00215	0.0233392	yes
Cpe	chr8:67071348-67171837	H1_eNSC	Bmi1_eNSC	OK	321.81	122.011	-1.3992	-4.30397	5e-05	0.00105195	yes
Myh11	chr16:14194619-14291501	H1_eNSC	Bmi1_eNSC	NOTEST	0.129259	0.0490074	-1.39919	0	1	1	no
Fgf5	chr5:98683202-98706049	H1_eNSC	Bmi1_eNSC	NOTEST	0.455393	0.172695	-1.39889	0	1	1	no
Zic3	chrX:55283804-55289807	H1_eNSC	Bmi1_eNSC	OK	0.736806	0.279462	-1.39863	-1.82778	0.03475	0.175352	no
Plekhh2	chr17:84911234-85021482	H1_eNSC	Bmi1_eNSC	OK	8.07837	3.07051	-1.39559	-3.35056	5e-05	0.00105195	yes
Pcdhga7	chr18:37089938-38001526	H1_eNSC	Bmi1_eNSC	OK	6.54449	2.48778	-1.39542	-0.387957	0.6468	0.879106	no
4930544O15Rik	chr4:115452438-115453639	H1_eNSC	Bmi1_eNSC	NOTEST	0.100542	0.0382244	-1.39523	0	1	1	no
4933436E23Rik	chr1:141276028-141299429	H1_eNSC	Bmi1_eNSC	NOTEST	0.0680582	0.0258747	-1.39523	0	1	1	no
Gm4984	chrX:12229008-12229946	H1_eNSC	Bmi1_eNSC	NOTEST	0.168204	0.0639484	-1.39523	0	1	1	no
Itgb2	chr10:76993092-77028419	H1_eNSC	Bmi1_eNSC	NOTEST	0.0622562	0.0236822	-1.39441	0	1	1	no
Scg5	chr2:113616469-113669248	H1_eNSC	Bmi1_eNSC	OK	14.3967	5.47825	-1.39395	-3.06734	0.00035	0.00544079	yes
Mmp25	chr17:23766424-23782236	H1_eNSC	Bmi1_eNSC	NOTEST	0.0389027	0.0148098	-1.39332	0	1	1	no
Spry3	chrX_random:101351-106392	H1_eNSC	Bmi1_eNSC	OK	0.72745	0.276935	-1.3933	-1.84954	0.0308	0.161279	no
4930578E11Rik	chr18:29556369-29656070	H1_eNSC	Bmi1_eNSC	NOTEST	0.0582486	0.0221883	-1.39243	0	1	1	no
1600002D24Rik	chr16:96052729-96150684	H1_eNSC	Bmi1_eNSC	NOTEST	0.0314704	0.0119923	-1.39189	0	1	1	no
Eda2r	chrX:94529179-94572548	H1_eNSC	Bmi1_eNSC	OK	87.4482	33.3339	-1.39144	-3.75726	5e-05	0.00105195	yes
Lrrc55	chr2:85028227-85036856	H1_eNSC	Bmi1_eNSC	NOTEST	0.0420481	0.0160305	-1.39123	0	1	1	no
4632428C04Rik	chr16:30008752-30021516	H1_eNSC	Bmi1_eNSC	NOTEST	0.0543515	0.0207288	-1.39068	0	1	1	no
Gm7904	chr9:21411530-21412773	H1_eNSC	Bmi1_eNSC	NOTEST	0.114393	0.0436307	-1.39058	0	1	1	no
Cbs	chr17:31749588-31774086	H1_eNSC	Bmi1_eNSC	OK	4.17517	1.59289	-1.39019	-2.27483	0.00255	0.0265652	yes
Gadd45g	chr13:51942043-51943843	H1_eNSC	Bmi1_eNSC	OK	23.4881	8.96434	-1.38966	-3.9175	0.00075	0.0100817	yes
Tbx15	chr3:99057682-99158183	H1_eNSC	Bmi1_eNSC	NOTEST	0.0730953	0.0279109	-1.38895	0	1	1	no
Gca	chr2:62502383-62532166	H1_eNSC	Bmi1_eNSC	OK	3.11702	1.19131	-1.38762	-2.63112	0.00315	0.0311337	yes
5330413P13Rik	chr2:131645741-131673392	H1_eNSC	Bmi1_eNSC	NOTEST	0.234185	0.0895226	-1.38732	0	1	1	no
Cebpd	chr16:15887378-16146926	H1_eNSC	Bmi1_eNSC	OK	5.8078	2.22061	-1.38704	-1.20195	0.10335	0.351891	no
Ccdc30	chr4:118996443-119088126	H1_eNSC	Bmi1_eNSC	OK	1.26267	0.482918	-1.38663	-1.68595	0.01565	0.101899	no
Peg3	chr7:6658670-6683130	H1_eNSC	Bmi1_eNSC	OK	84.8694	32.4735	-1.38598	-3.94746	5e-05	0.00105195	yes
Proca1	chr11:78006893-78019265	H1_eNSC	Bmi1_eNSC	NOTEST	0.240277	0.091952	-1.38574	0	1	1	no
1700029M20Rik	chr4:135182569-135186113	H1_eNSC	Bmi1_eNSC	NOTEST	0.0233086	0.00892092	-1.3856	0	1	1	no
Neurod4	chr10:129705207-129717296	H1_eNSC	Bmi1_eNSC	NOTEST	0.0585914	0.0224462	-1.38422	0	1	1	no
4932413F04Rik	chr9:103385265-103664167	H1_eNSC	Bmi1_eNSC	NOTEST	0.0717488	0.0274889	-1.38411	0	1	1	no
Col6a1	chr10:76171536-76188789	H1_eNSC	Bmi1_eNSC	NOTEST	0.160213	0.0614574	-1.38233	0	1	1	no
Gp1ba	chr11:70452623-70455557	H1_eNSC	Bmi1_eNSC	OK	0.710837	0.272744	-1.38197	-1.40486	0.03575	0.178515	no
Kcnc1	chr7:53651837-53694074	H1_eNSC	Bmi1_eNSC	OK	34.2715	13.1544	-1.38147	-3.7986	5e-05	0.00105195	yes
Baiap2	chr11:119804405-119868096	H1_eNSC	Bmi1_eNSC	OK	10.7468	4.12495	-1.38146	-2.88897	0.00035	0.00544079	yes
1700048M11Rik	chr16:92301547-92313286	H1_eNSC	Bmi1_eNSC	OK	0.803281	0.308359	-1.3813	-0.191606	0.6336	0.873796	no
Lama5	chr2:179911077-179960564	H1_eNSC	Bmi1_eNSC	OK	4.84364	1.85947	-1.3812	-3.31005	0.0001	0.00195136	yes
Igfbp2	chr1:72871053-72899045	H1_eNSC	Bmi1_eNSC	OK	898.158	344.875	-1.38089	-4.36902	5e-05	0.00105195	yes
Ptch2	chr4:116768960-116787436	H1_eNSC	Bmi1_eNSC	NOTEST	0.0913453	0.0350763	-1.38083	0	1	1	no
Fgf16	chrX:102959815-102971871	H1_eNSC	Bmi1_eNSC	NOTEST	0.0211685	0.00813381	-1.37992	0	1	1	no
1700102H20Rik	chr17:3557823-3559863	H1_eNSC	Bmi1_eNSC	OK	2.7196	1.04563	-1.37902	-1.06901	0.1326	0.409889	no
Itm2c	chr1:87791084-87805273	H1_eNSC	Bmi1_eNSC	OK	140.137	53.9292	-1.3777	-4.3869	5e-05	0.00105195	yes
Slit2	chr5:48374393-48697017	H1_eNSC	Bmi1_eNSC	OK	1.25614	0.483878	-1.37628	-2.34337	0.0018	0.0201494	yes
D030040B21Rik	chr1:16647632-16652359	H1_eNSC	Bmi1_eNSC	NOTEST	0.0233583	0.00900367	-1.37535	0	1	1	no
Galr2	chr11:116142252-116145252	H1_eNSC	Bmi1_eNSC	OK	0.743863	0.286824	-1.37487	-1.82676	0.0755	0.292798	no
2810007J24Rik	chr7:14996034-15031936	H1_eNSC	Bmi1_eNSC	NOTEST	0.0296785	0.0114528	-1.37372	0	1	1	no
Gpr20	chr15:73525036-73537935	H1_eNSC	Bmi1_eNSC	NOTEST	0.0294517	0.0113682	-1.37335	0	1	1	no
Tacr3	chr3:134491970-134597545	H1_eNSC	Bmi1_eNSC	NOTEST	0.0495342	0.0191339	-1.3723	0	1	1	no
Unc13d	chr11:115923409-115939275	H1_eNSC	Bmi1_eNSC	NOTEST	0.0484016	0.0187079	-1.3714	0	1	1	no
Gm3417	chr17:15132746-15159413	H1_eNSC	Bmi1_eNSC	NOTEST	0.208213	0.0805148	-1.37073	0	1	1	no
Pcdha7	chr18:37089938-38001526	H1_eNSC	Bmi1_eNSC	OK	0.745751	0.288424	-1.3705	-0.122058	0.6398	0.87631	no
Slfn3	chr11:83004831-83028656	H1_eNSC	Bmi1_eNSC	NOTEST	0.110545	0.0427677	-1.37005	0	1	1	no
Muc13	chr16:33794122-33820013	H1_eNSC	Bmi1_eNSC	NOTEST	0.0219329	0.00848689	-1.36979	0	1	1	no
C130083M11Rik	chr5:52591222-52607672	H1_eNSC	Bmi1_eNSC	OK	4.27065	1.65273	-1.3696	-2.41144	0.0029	0.029018	yes
Dydc1	chr14:41886199-41905486	H1_eNSC	Bmi1_eNSC	NOTEST	0.152252	0.0589214	-1.3696	0	1	1	no
Gpr1	chr1:63229267-63260783	H1_eNSC	Bmi1_eNSC	NOTEST	0.173322	0.0670972	-1.36913	0	1	1	no
5830403L16Rik	chr1:155696671-155698325	H1_eNSC	Bmi1_eNSC	NOTEST	0.0417753	0.0161843	-1.36806	0	1	1	no
Fam158a	chr14:56197330-56204091	H1_eNSC	Bmi1_eNSC	OK	2.94137	1.14011	-1.36731	-0.658523	0.34195	0.680948	no
A930012L18Rik	chr18:44584713-44971836	H1_eNSC	Bmi1_eNSC	NOTEST	0.226622	0.0878694	-1.36686	0	1	1	no
B230209K01Rik	chr1:122983981-123017552	H1_eNSC	Bmi1_eNSC	OK	13.0162	5.04688	-1.36685	-3.00975	0.00045	0.00665876	yes
Vsnl1	chr12:11332050-11443455	H1_eNSC	Bmi1_eNSC	OK	0.863657	0.335042	-1.36612	-1.59673	0.0517	0.22998	no
Fbxl13	chr5:20989664-21151423	H1_eNSC	Bmi1_eNSC	NOTEST	0.0271859	0.0105606	-1.36417	0	1	1	no
Fosl1	chr19:5447697-5457563	H1_eNSC	Bmi1_eNSC	NOTEST	0.270426	0.105075	-1.36381	0	1	1	no
Bmp4	chr14:46999198-47010274	H1_eNSC	Bmi1_eNSC	NOTEST	0.349403	0.135812	-1.36328	0	1	1	no
Frmd6	chr12:71926500-72003221	H1_eNSC	Bmi1_eNSC	OK	3.43634	1.33628	-1.36265	-2.70948	0.0009	0.0116495	yes
Slc3a1	chr17:85427686-85489614	H1_eNSC	Bmi1_eNSC	NOTEST	0.0712367	0.027704	-1.36253	0	1	1	no
AU040972	chr11:79153393-79395111	H1_eNSC	Bmi1_eNSC	OK	1.01051	0.393246	-1.36158	-0.148848	0.6207	0.868711	no
Iqcg	chr16:32914185-33056272	H1_eNSC	Bmi1_eNSC	OK	2.87079	1.11797	-1.36057	-0.928197	0.1558	0.448846	no
Acaa1b	chr9:119057160-119066211	H1_eNSC	Bmi1_eNSC	OK	0.64164	0.249918	-1.36031	-1.41684	0.0822	0.308062	no
Ttn	chr2:76542040-76820604	H1_eNSC	Bmi1_eNSC	NOTEST	0.0621383	0.0242062	-1.36011	0	1	1	no
Zfp941	chr7:147995575-148008077	H1_eNSC	Bmi1_eNSC	OK	1.70092	0.662653	-1.35999	-1.95075	0.00905	0.0692993	no
Robo4	chr9:37209630-37221607	H1_eNSC	Bmi1_eNSC	NOTEST	0.0151873	0.00591755	-1.3598	0	1	1	no
Wdr17	chr8:55714968-55809721	H1_eNSC	Bmi1_eNSC	OK	1.72181	0.670957	-1.35963	-2.0519	0.00535	0.0467284	yes
Tle2	chr10:81038031-81053590	H1_eNSC	Bmi1_eNSC	OK	8.57692	3.34282	-1.35939	-2.84135	0.00025	0.0041457	yes
Gpr126	chr10:14122390-14264842	H1_eNSC	Bmi1_eNSC	OK	15.1314	5.89781	-1.3593	-3.6851	5e-05	0.00105195	yes
Cpt1b	chr15:89246835-89260358	H1_eNSC	Bmi1_eNSC	OK	0.536854	0.209362	-1.35853	-0.556933	0.41575	0.739964	no
Irak2	chr6:113588460-113645020	H1_eNSC	Bmi1_eNSC	OK	1.34041	0.522753	-1.35847	-1.87145	0.0137	0.0923196	no
Adam8	chr7:147164839-147178387	H1_eNSC	Bmi1_eNSC	NOTEST	0.297647	0.116153	-1.35758	0	1	1	no
Adrbk2	chr5:113339497-113444534	H1_eNSC	Bmi1_eNSC	OK	14.4117	5.62438	-1.35748	-2.85914	5e-05	0.00105195	yes
Gbp3	chr3:142223015-142236176	H1_eNSC	Bmi1_eNSC	OK	25.2918	9.88284	-1.35567	-3.36244	5e-05	0.00105195	yes
Leng8	chr7:4088657-4099775	H1_eNSC	Bmi1_eNSC	OK	11.1017	4.33879	-1.35542	-3.40026	5e-05	0.00105195	yes
Azgp1	chr5:138422748-138431460	H1_eNSC	Bmi1_eNSC	NOTEST	0.0370735	0.0144997	-1.35436	0	1	1	no
Fam83c	chr2:155654918-155660590	H1_eNSC	Bmi1_eNSC	NOTEST	0.024871	0.00973743	-1.35285	0	1	1	no
Abra	chr15:41696838-41701266	H1_eNSC	Bmi1_eNSC	OK	0.488027	0.191123	-1.35246	-1.30829	0.1049	0.354552	no
Sv2a	chr3:95985149-95999103	H1_eNSC	Bmi1_eNSC	OK	11.4679	4.4929	-1.35189	-3.45203	5e-05	0.00105195	yes
4930529C04Rik	chr3:90875583-90879114	H1_eNSC	Bmi1_eNSC	NOTEST	0.0293237	0.0114906	-1.35161	0	1	1	no
Spna2	chr2:29821079-29886970	H1_eNSC	Bmi1_eNSC	OK	279.226	109.42	-1.35155	-3.2848	5e-05	0.00105195	yes
Gpr87	chr3:58810899-59148178	H1_eNSC	Bmi1_eNSC	NOTEST	0.257307	0.100865	-1.35106	0	1	1	no
Hibadh	chr6:52496223-52590294	H1_eNSC	Bmi1_eNSC	OK	27.2264	10.6897	-1.34879	-3.56884	5e-05	0.00105195	yes
Cryba1	chr11:77532233-77538795	H1_eNSC	Bmi1_eNSC	NOTEST	0.374109	0.147001	-1.34764	0	1	1	no
Luzp2	chr7:62090614-62524258	H1_eNSC	Bmi1_eNSC	OK	29.0264	11.4066	-1.34749	-3.85251	5e-05	0.00105195	yes
Tmtc1	chr6:147995937-148392874	H1_eNSC	Bmi1_eNSC	OK	1.67582	0.659293	-1.34587	-0.913212	0.19265	0.506648	no
Gm11696	chr11:109216091-109262683	H1_eNSC	Bmi1_eNSC	OK	0.519537	0.20446	-1.34541	-0.243037	0.71975	0.911182	no
Zglp1	chr9:20866836-20871537	H1_eNSC	Bmi1_eNSC	NOTEST	0.147971	0.058235	-1.34536	0	1	1	no
AW209491	chr13:14722511-14730469	H1_eNSC	Bmi1_eNSC	OK	6.08059	2.39564	-1.3438	-2.40722	0.0017	0.0191461	yes
Tpo	chr12:30739525-30817474	H1_eNSC	Bmi1_eNSC	NOTEST	0.0340642	0.0134309	-1.3427	0	1	1	no
Ank2	chr3:126624524-126701370	H1_eNSC	Bmi1_eNSC	OK	251.424	99.1376	-1.34262	-3.60004	5e-05	0.00105195	yes
Elmo3	chr8:107829500-107834523	H1_eNSC	Bmi1_eNSC	NOTEST	0.277039	0.109371	-1.34086	0	1	1	no
9030025P20Rik	chr17:15115827-15128541	H1_eNSC	Bmi1_eNSC	NOTEST	0.278276	0.109891	-1.34044	0	1	1	no
Cyp2c55	chr19:39081508-39117177	H1_eNSC	Bmi1_eNSC	NOTEST	0.130355	0.0514885	-1.34013	0	1	1	no
Epb4.1l4a	chr18:33955980-34166860	H1_eNSC	Bmi1_eNSC	OK	35.7053	14.1035	-1.34008	-3.75043	5e-05	0.00105195	yes
Jakmip3	chr7:146132432-146269875	H1_eNSC	Bmi1_eNSC	NOTEST	0.080266	0.0317246	-1.33919	0	1	1	no
Upk1b	chr16:38773296-38800316	H1_eNSC	Bmi1_eNSC	NOTEST	0.0394845	0.0156115	-1.33867	0	1	1	no
Asgr1	chr11:69867870-69871396	H1_eNSC	Bmi1_eNSC	NOTEST	0.100355	0.0396862	-1.3384	0	1	1	no
Cd109	chr9:78463352-78564067	H1_eNSC	Bmi1_eNSC	OK	16.0414	6.34503	-1.3381	-3.76496	5e-05	0.00105195	yes
Lrtm1	chr14:29718128-30535050	H1_eNSC	Bmi1_eNSC	NOTEST	0.0963315	0.0381152	-1.33764	0	1	1	no
E330016A19Rik	chr9:78278324-78290954	H1_eNSC	Bmi1_eNSC	OK	3.31498	1.31211	-1.33711	-2.67775	0.00125	0.015063	yes
Pcdha4	chr18:37089938-38001526	H1_eNSC	Bmi1_eNSC	OK	1.72601	0.683501	-1.33642	-0.195895	0.7896	0.93854	no
4933424G05Rik	chr18:15127193-15309955	H1_eNSC	Bmi1_eNSC	NOTEST	0.28397	0.112495	-1.33588	0	1	1	no
Fgf7	chr2:125684953-125971987	H1_eNSC	Bmi1_eNSC	NOTEST	0.134577	0.0533328	-1.33533	0	1	1	no
Ston1	chr17:89025894-89045064	H1_eNSC	Bmi1_eNSC	OK	3.68542	1.46166	-1.33422	-2.41945	0.002	0.0219507	yes
Bzrap1	chr11:87574042-87599430	H1_eNSC	Bmi1_eNSC	OK	1.72739	0.685343	-1.33369	-2.34661	0.0024	0.0253087	yes
Ttll9	chr2:152788220-152834218	H1_eNSC	Bmi1_eNSC	OK	0.748269	0.296898	-1.33359	-1.34876	0.0481	0.21848	no
Gm9962	chr7:64642641-64765379	H1_eNSC	Bmi1_eNSC	NOTEST	0.0657754	0.0261341	-1.33162	0	1	1	no
Cxcl5	chr5:91188324-91190651	H1_eNSC	Bmi1_eNSC	OK	1.00497	0.399521	-1.33081	-1.72899	0.07525	0.292355	no
Hist2h3c1	chr3:96050607-96052432	H1_eNSC	Bmi1_eNSC	OK	6.56687	2.61076	-1.33074	-3.2864	0.0046	0.0418176	yes
G530011O06Rik	chrX:166123178-166428729	H1_eNSC	Bmi1_eNSC	OK	3.48531	1.38692	-1.3294	-1.09099	0.12485	0.396366	no
C330021F23Rik	chr8:3567997-3584776	H1_eNSC	Bmi1_eNSC	NOTEST	0.0381561	0.0151882	-1.32897	0	1	1	no
A730017C20Rik	chr18:59222034-59236614	H1_eNSC	Bmi1_eNSC	OK	0.832583	0.331535	-1.32843	-1.37549	0.0523	0.231691	no
Ikbke	chr1:133151178-133176140	H1_eNSC	Bmi1_eNSC	NOTEST	0.10841	0.0431731	-1.32829	0	1	1	no
Mitf	chr6:97757051-97971352	H1_eNSC	Bmi1_eNSC	OK	2.72353	1.08549	-1.32713	-2.43444	0.0016	0.0182425	yes
Myo1h	chr5:114764949-114830514	H1_eNSC	Bmi1_eNSC	NOTEST	0.0284528	0.0113442	-1.32662	0	1	1	no
B830017H08Rik	chr16:17833211-17835112	H1_eNSC	Bmi1_eNSC	NOTEST	0.0642824	0.0256484	-1.32555	0	1	1	no
Fndc5	chr4:128814303-128821837	H1_eNSC	Bmi1_eNSC	OK	3.99277	1.59328	-1.32539	-2.32156	0.00355	0.0342231	yes
Fbxo43	chr15:36079814-36094639	H1_eNSC	Bmi1_eNSC	NOTEST	0.0164654	0.00658724	-1.32169	0	1	1	no
Traf3ip2	chr10:39332739-39451813	H1_eNSC	Bmi1_eNSC	OK	2.64239	1.05738	-1.32135	-1.50185	0.04435	0.206679	no
Pou6f2	chr13:18216793-18473873	H1_eNSC	Bmi1_eNSC	NOTEST	0.092152	0.036878	-1.32125	0	1	1	no
Ppp1r1a	chr15:103360709-103368423	H1_eNSC	Bmi1_eNSC	OK	27.7641	11.1254	-1.31937	-3.15288	5e-05	0.00105195	yes
Abcc2	chr19:43856797-43912708	H1_eNSC	Bmi1_eNSC	NOTEST	0.0225752	0.00905141	-1.31853	0	1	1	no
1700034F02Rik	chr11:29445841-29478352	H1_eNSC	Bmi1_eNSC	NOTEST	0.225579	0.0904802	-1.31796	0	1	1	no
Cyp4f17	chr17:32643406-32665839	H1_eNSC	Bmi1_eNSC	OK	2.29878	0.922977	-1.3165	-1.92584	0.0186	0.113982	no
Acbd7	chr2:3253439-3258269	H1_eNSC	Bmi1_eNSC	NOTEST	0.49953	0.200779	-1.31497	0	1	1	no
Trim9	chr12:71345523-71448601	H1_eNSC	Bmi1_eNSC	OK	38.7847	15.5893	-1.31494	-3.53075	5e-05	0.00105195	yes
Cplx3	chr9:57447798-57454088	H1_eNSC	Bmi1_eNSC	NOTEST	0.0219862	0.00883853	-1.31472	0	1	1	no
Fth1	chr19:10057192-10059582	H1_eNSC	Bmi1_eNSC	OK	759.826	306.11	-1.31162	-4.48845	5e-05	0.00105195	yes
Dgkg	chr16:22466641-22657304	H1_eNSC	Bmi1_eNSC	OK	3.4778	1.40123	-1.31148	-2.5831	0.0005	0.00727365	yes
Rgl1	chr1:154364659-154472241	H1_eNSC	Bmi1_eNSC	OK	33.5004	13.5049	-1.3107	-3.59138	5e-05	0.00105195	yes
Miat	chr5:112642247-112657968	H1_eNSC	Bmi1_eNSC	OK	1.20543	0.485989	-1.31056	-2.34236	0.00265	0.0272771	yes
Gm17252	chr9:35492663-35494956	H1_eNSC	Bmi1_eNSC	NOTEST	0.628732	0.253648	-1.30962	0	1	1	no
A630023A22Rik	chr14:34864315-34915940	H1_eNSC	Bmi1_eNSC	NOTEST	0.0514415	0.0207679	-1.30858	0	1	1	no
4931431C16Rik	chr5:35923875-35956450	H1_eNSC	Bmi1_eNSC	NOTEST	0.187727	0.0758116	-1.30814	0	1	1	no
Nfam1	chr15:82828225-82853568	H1_eNSC	Bmi1_eNSC	NOTEST	0.156089	0.0630978	-1.30671	0	1	1	no
1700025F24Rik	chr10:118850499-118863920	H1_eNSC	Bmi1_eNSC	NOTEST	0.168194	0.068027	-1.30595	0	1	1	no
Ramp3	chr11:6550150-6577478	H1_eNSC	Bmi1_eNSC	NOTEST	0.305729	0.123676	-1.30568	0	1	1	no
Akap17b	chrX:34148177-34185409	H1_eNSC	Bmi1_eNSC	OK	7.96877	3.22383	-1.30558	-3.10548	5e-05	0.00105195	yes
Gpr141	chr13:19841550-19916126	H1_eNSC	Bmi1_eNSC	NOTEST	0.0196275	0.00794211	-1.30528	0	1	1	no
Ntsr1	chr2:180234680-180279684	H1_eNSC	Bmi1_eNSC	NOTEST	0.0156228	0.00632166	-1.30528	0	1	1	no
Vgf	chr5:137506164-137509221	H1_eNSC	Bmi1_eNSC	OK	0.851874	0.344886	-1.30452	-1.79177	0.06465	0.266225	no
Mmp13	chr9:7272513-7283333	H1_eNSC	Bmi1_eNSC	NOTEST	0.0223192	0.00904167	-1.30362	0	1	1	no
Spo11	chr2:172805342-172819077	H1_eNSC	Bmi1_eNSC	NOTEST	0.035837	0.0145219	-1.30322	0	1	1	no
Pkd1	chr17:24686894-24769574	H1_eNSC	Bmi1_eNSC	OK	9.5186	3.85818	-1.30283	-2.70445	0.00035	0.00544079	yes
Ednrb	chr14:104213841-104243390	H1_eNSC	Bmi1_eNSC	OK	229.385	93.0081	-1.30235	-3.65045	5e-05	0.00105195	yes
Gm14139	chr2:150007490-150019015	H1_eNSC	Bmi1_eNSC	NOTEST	0.169919	0.0689018	-1.30224	0	1	1	no
Met	chr6:17413956-17523980	H1_eNSC	Bmi1_eNSC	NOTEST	0.0613615	0.024892	-1.30165	0	1	1	no
Nt5c1a	chr4:122878795-122893450	H1_eNSC	Bmi1_eNSC	NOTEST	0.128673	0.0522099	-1.30131	0	1	1	no
Perp	chr10:18564876-18576878	H1_eNSC	Bmi1_eNSC	OK	6.04917	2.45483	-1.30112	-2.50891	0.00395	0.037191	yes
3110007F17Rik	chrX:120217167-120256902	H1_eNSC	Bmi1_eNSC	OK	1.03985	0.422079	-1.3008	-1.36284	0.14405	0.429755	no
Slc16a12	chr19:34742895-34821601	H1_eNSC	Bmi1_eNSC	NOTEST	0.483991	0.196469	-1.30068	0	1	1	no
Apbb3	chr18:36830812-36843516	H1_eNSC	Bmi1_eNSC	OK	2.96046	1.20179	-1.30063	-0.899486	0.2002	0.519261	no
Pcdhgb8	chr18:37089938-38001526	H1_eNSC	Bmi1_eNSC	OK	4.58767	1.86237	-1.30062	-0.300411	0.72405	0.912532	no
Aspn	chr13:49559427-49748100	H1_eNSC	Bmi1_eNSC	NOTEST	0.418432	0.169955	-1.29984	0	1	1	no
Bmp5	chr9:75623171-75746824	H1_eNSC	Bmi1_eNSC	NOTEST	0.0248572	0.0100974	-1.29968	0	1	1	no
Dkk1	chr19:30620373-30623986	H1_eNSC	Bmi1_eNSC	NOTEST	0.0321125	0.0130452	-1.29962	0	1	1	no
Tktl2	chr8:69035638-69037677	H1_eNSC	Bmi1_eNSC	NOTEST	0.0280635	0.0114024	-1.29936	0	1	1	no
Pcdh19	chrX:130117399-130223532	H1_eNSC	Bmi1_eNSC	OK	5.50374	2.23657	-1.29912	-3.24838	5e-05	0.00105195	yes
4933426M11Rik	chr12:81891518-81981820	H1_eNSC	Bmi1_eNSC	OK	19.9325	8.11131	-1.29712	-3.45861	5e-05	0.00105195	yes
Gcnt7	chr2:172266077-172295399	H1_eNSC	Bmi1_eNSC	NOTEST	0.206489	0.0840338	-1.29702	0	1	1	no
Cym	chr3:107014212-107024650	H1_eNSC	Bmi1_eNSC	NOTEST	0.0559728	0.0227844	-1.29668	0	1	1	no
Ghitm	chr14:37933631-37948508	H1_eNSC	Bmi1_eNSC	OK	107.484	43.8324	-1.29405	-3.71056	5e-05	0.00105195	yes
Pthlh	chr6:147200631-147212607	H1_eNSC	Bmi1_eNSC	NOTEST	0.385413	0.157201	-1.29379	0	1	1	no
Adamtsl4	chr3:95480126-95491781	H1_eNSC	Bmi1_eNSC	NOTEST	0.282883	0.11539	-1.29369	0	1	1	no
Pycard	chr7:135134886-135137381	H1_eNSC	Bmi1_eNSC	OK	0.485628	0.198197	-1.29292	-1.22025	0.09015	0.325653	no
Cpxm2	chr7:139234492-139346424	H1_eNSC	Bmi1_eNSC	OK	0.720866	0.294267	-1.29261	-1.48469	0.0533	0.234673	no
Runx1t1	chr4:13670448-13820790	H1_eNSC	Bmi1_eNSC	OK	0.700942	0.286229	-1.29213	-1.78467	0.01695	0.107281	no
Mir17hg	chr14:115443526-115445950	H1_eNSC	Bmi1_eNSC	OK	2.96547	1.21187	-1.29103	-2.01733	0.0093	0.0705446	no
BC048644	chr8:124431732-124468812	H1_eNSC	Bmi1_eNSC	NOTEST	0.05097	0.0208344	-1.29068	0	1	1	no
Chrnb3	chr8:28479182-28510202	H1_eNSC	Bmi1_eNSC	NOTEST	0.0150478	0.00615497	-1.28973	0	1	1	no
Thpo	chr16:20724526-20742457	H1_eNSC	Bmi1_eNSC	NOTEST	0.0265532	0.0108654	-1.28915	0	1	1	no
Lrrc18	chr14:33772732-33998252	H1_eNSC	Bmi1_eNSC	NOTEST	0.246247	0.100777	-1.28894	0	1	1	no
Iffo1	chr6:125095258-125111800	H1_eNSC	Bmi1_eNSC	OK	18.5944	7.61284	-1.28836	-3.1742	5e-05	0.00105195	yes
AV051173	chr4:116357569-116372605	H1_eNSC	Bmi1_eNSC	OK	0.838278	0.343348	-1.28776	-0.166026	0.4598	0.775198	no
Prss52	chr14:64723159-64732588	H1_eNSC	Bmi1_eNSC	NOTEST	0.049521	0.0202862	-1.28754	0	1	1	no
Rp1	chr1:4280926-4399322	H1_eNSC	Bmi1_eNSC	NOTEST	0.0436877	0.0178996	-1.2873	0	1	1	no
2010009K17Rik	chr2:157854529-157917533	H1_eNSC	Bmi1_eNSC	NOTEST	0.298838	0.122459	-1.28706	0	1	1	no
Arpm1	chr3:30495994-30498792	H1_eNSC	Bmi1_eNSC	NOTEST	0.033922	0.0139022	-1.28691	0	1	1	no
Fgf18	chr11:33017430-33047400	H1_eNSC	Bmi1_eNSC	OK	0.477181	0.195567	-1.28687	-1.10016	0.1762	0.48142	no
Cldn22	chr8:48909835-48910829	H1_eNSC	Bmi1_eNSC	NOTEST	0.282542	0.11581	-1.28671	0	1	1	no
1700012D14Rik	chr7:118261186-118266189	H1_eNSC	Bmi1_eNSC	OK	1.02778	0.421435	-1.28615	-1.49487	0.2057	0.526915	no
Slc25a43	chrX:34283653-34317197	H1_eNSC	Bmi1_eNSC	NOTEST	0.0665984	0.0273176	-1.28566	0	1	1	no
Calhm2	chr19:47206721-47212784	H1_eNSC	Bmi1_eNSC	NOTEST	0.327271	0.134315	-1.28486	0	1	1	no
Shc1	chr3:89222472-89233951	H1_eNSC	Bmi1_eNSC	OK	4.55939	1.87254	-1.28384	-2.47135	0.00115	0.0142296	yes
Lrrc63	chr14:75484109-75530690	H1_eNSC	Bmi1_eNSC	NOTEST	0.0278733	0.0114486	-1.28372	0	1	1	no
Mvp	chr7:134130373-134158108	H1_eNSC	Bmi1_eNSC	OK	0.945037	0.388268	-1.28332	-1.59089	0.0382	0.18763	no
Pdgfc	chr3:80840337-81017953	H1_eNSC	Bmi1_eNSC	OK	5.55272	2.28137	-1.28329	-2.77064	0.0006	0.00837019	yes
Prr5l	chr2:101554441-101679137	H1_eNSC	Bmi1_eNSC	OK	6.78553	2.78927	-1.28257	-2.79975	0.00035	0.00544079	yes
D7Ertd443e	chr7:141457944-141568511	H1_eNSC	Bmi1_eNSC	NOTEST	0.481339	0.197913	-1.28219	0	1	1	no
Fgf1	chr18:38998326-39130928	H1_eNSC	Bmi1_eNSC	OK	16.4942	6.78446	-1.28166	-3.21705	5e-05	0.00105195	yes
Colec12	chr18:9707645-9877993	H1_eNSC	Bmi1_eNSC	OK	0.642418	0.264259	-1.28156	-1.41375	0.0452	0.209356	no
Galm	chr17:80526810-80584372	H1_eNSC	Bmi1_eNSC	OK	2.33542	0.960828	-1.28133	-1.83014	0.0128	0.0875333	no
4921525B02Rik	chr14:104049459-104104016	H1_eNSC	Bmi1_eNSC	NOTEST	0.260772	0.10734	-1.2806	0	1	1	no
Tmem229a	chr6:24901140-24906125	H1_eNSC	Bmi1_eNSC	OK	36.0747	14.8533	-1.2802	-4.20847	5e-05	0.00105195	yes
Gpr146	chr5:139835692-139936488	H1_eNSC	Bmi1_eNSC	OK	3.04306	1.25342	-1.27965	-1.3255	0.07095	0.281577	no
Kcnk13	chr12:101202708-101300892	H1_eNSC	Bmi1_eNSC	OK	1.16991	0.482243	-1.27857	-1.73147	0.02495	0.138447	no
3200001D21Rik	chr12:89599244-89700162	H1_eNSC	Bmi1_eNSC	NOTEST	0.0821297	0.0338623	-1.27822	0	1	1	no
Itm2a	chrX:104592533-104598699	H1_eNSC	Bmi1_eNSC	OK	10.6076	4.37461	-1.27787	-2.80885	0.00245	0.0256684	yes
Dmpk	chr7:19669197-19679169	H1_eNSC	Bmi1_eNSC	OK	3.2133	1.32618	-1.27678	-2.11944	0.00445	0.0408856	yes
Grin2a	chr16:9577802-9992626	H1_eNSC	Bmi1_eNSC	OK	0.467944	0.193168	-1.27648	-1.39797	0.0406	0.195406	no
Sult5a1	chr8:125666746-125682180	H1_eNSC	Bmi1_eNSC	NOTEST	0.0633895	0.0261858	-1.27546	0	1	1	no
Lnp	chr2:74352893-74417005	H1_eNSC	Bmi1_eNSC	OK	8.18908	3.38298	-1.27541	-3.24427	5e-05	0.00105195	yes
Ell3	chr2:121264762-121268337	H1_eNSC	Bmi1_eNSC	NOTEST	0.327989	0.135516	-1.27519	0	1	1	no
Myo6	chr9:80012840-80159536	H1_eNSC	Bmi1_eNSC	OK	63.2302	26.1248	-1.27519	-3.62662	5e-05	0.00105195	yes
Epb4.9	chr14:71001990-71035855	H1_eNSC	Bmi1_eNSC	NOTEST	0.231355	0.0956353	-1.27449	0	1	1	no
Rasgrp4	chr7:29919951-29941229	H1_eNSC	Bmi1_eNSC	NOTEST	0.0975119	0.0403107	-1.27442	0	1	1	no
1700022I11Rik	chr4:42982817-42987197	H1_eNSC	Bmi1_eNSC	NOTEST	0.133805	0.0553595	-1.27323	0	1	1	no
Eif2ak2	chr17:79251889-79281912	H1_eNSC	Bmi1_eNSC	OK	10.5528	4.3721	-1.27122	-2.92926	5e-05	0.00105195	yes
Ccbl2	chr3:142364043-142407874	H1_eNSC	Bmi1_eNSC	OK	5.50056	2.28083	-1.27002	-2.56742	0.0027	0.0276157	yes
Cacna2d1	chr5:15440508-15880329	H1_eNSC	Bmi1_eNSC	OK	8.57201	3.55616	-1.26931	-3.22211	5e-05	0.00105195	yes
Trpv5	chr6:41602768-41630722	H1_eNSC	Bmi1_eNSC	NOTEST	0.0191359	0.00794196	-1.26872	0	1	1	no
Myh7	chr14:55587623-55613386	H1_eNSC	Bmi1_eNSC	OK	0.698799	0.29036	-1.26703	-1.49067	0.01895	0.115415	no
Fbxo15	chr18:85104416-85150784	H1_eNSC	Bmi1_eNSC	NOTEST	0.362155	0.150498	-1.26686	0	1	1	no
Shpk	chr11:73012983-73038008	H1_eNSC	Bmi1_eNSC	OK	1.25441	0.521379	-1.2666	-1.69015	0.0221	0.127792	no
Cacnb2	chr2:14525932-14909535	H1_eNSC	Bmi1_eNSC	OK	2.70452	1.12463	-1.26592	-2.18685	0.004	0.0375523	yes
Vav3	chr3:109143600-109488612	H1_eNSC	Bmi1_eNSC	OK	74.806	31.1435	-1.26422	-3.59789	5e-05	0.00105195	yes
Fggy	chr4:95224197-95593630	H1_eNSC	Bmi1_eNSC	OK	0.890831	0.371124	-1.26325	-1.26365	0.06545	0.268663	no
Gpr151	chr18:42737673-42739306	H1_eNSC	Bmi1_eNSC	OK	0.473037	0.197195	-1.26233	-1.17534	0.1297	0.405485	no
Gm4566	chr17:71682540-71691144	H1_eNSC	Bmi1_eNSC	NOTEST	0.171354	0.0715665	-1.25962	0	1	1	no
Gm4975	chr8:66403490-66430967	H1_eNSC	Bmi1_eNSC	NOTEST	0.0158903	0.0066382	-1.25928	0	1	1	no
Pipox	chr11:77694116-77707374	H1_eNSC	Bmi1_eNSC	OK	10.599	4.4306	-1.25835	-2.62177	0.0014	0.0163667	yes
B3galt5	chr16:96457407-96541465	H1_eNSC	Bmi1_eNSC	OK	1.75665	0.734406	-1.25818	-2.07636	0.00595	0.0505672	no
Cdr1	chrX:58436420-58438733	H1_eNSC	Bmi1_eNSC	OK	0.560457	0.234782	-1.25528	-1.63862	0.13925	0.420779	no
Dgki	chr6:36796021-37249976	H1_eNSC	Bmi1_eNSC	OK	15.649	6.55659	-1.25506	-3.18855	0.0001	0.00195136	yes
Fam26e	chr10:33757402-33829621	H1_eNSC	Bmi1_eNSC	OK	0.490674	0.20562	-1.25478	-0.931485	0.1738	0.4782	no
Slamf9	chr1:174405490-174408540	H1_eNSC	Bmi1_eNSC	NOTEST	0.0594899	0.0249397	-1.2542	0	1	1	no
E430016F16Rik	chr7:85725951-85863106	H1_eNSC	Bmi1_eNSC	NOTEST	0.0581577	0.0243847	-1.25399	0	1	1	no
Cpped1	chr16:11803813-11930687	H1_eNSC	Bmi1_eNSC	OK	35.1287	14.7308	-1.25382	-3.40098	5e-05	0.00105195	yes
C230004F18Rik	chrX:58369552-58392635	H1_eNSC	Bmi1_eNSC	OK	0.866764	0.363517	-1.25362	-1.25047	0.15985	0.454933	no
Peg3as	chr7:6658670-6683130	H1_eNSC	Bmi1_eNSC	OK	5.43487	2.27992	-1.25327	-0.221247	0.76915	0.929369	no
Lamc1	chr1:155066051-155179916	H1_eNSC	Bmi1_eNSC	OK	54.5871	22.9013	-1.25313	-3.48469	5e-05	0.00105195	yes
Pcdh12	chr18:38426745-38444055	H1_eNSC	Bmi1_eNSC	NOTEST	0.0103805	0.00435923	-1.25174	0	1	1	no
Spag17	chr3:99689339-99966326	H1_eNSC	Bmi1_eNSC	NOTEST	0.110587	0.0464688	-1.25084	0	1	1	no
Pglyrp1	chr7:19470038-19475787	H1_eNSC	Bmi1_eNSC	NOTEST	0.117058	0.0492057	-1.25032	0	1	1	no
Gm10345	chr15:76124863-76137675	H1_eNSC	Bmi1_eNSC	NOTEST	0.0852119	0.0358425	-1.24938	0	1	1	no
Ccnb1ip1	chr14:51408923-51415403	H1_eNSC	Bmi1_eNSC	NOTEST	0.12623	0.0531016	-1.24922	0	1	1	no
Pln	chr10:52997886-53099657	H1_eNSC	Bmi1_eNSC	NOTEST	0.327708	0.13802	-1.24753	0	1	1	no
Spata17	chr1:188872285-189039325	H1_eNSC	Bmi1_eNSC	NOTEST	0.326893	0.137931	-1.24487	0	1	1	no
Ccdc164	chr5:30607913-30668993	H1_eNSC	Bmi1_eNSC	OK	1.22406	0.516491	-1.24486	-1.41194	0.02805	0.150665	no
Sardh	chr2:27043912-27102823	H1_eNSC	Bmi1_eNSC	OK	17.8242	7.52762	-1.24357	-3.17803	0.0001	0.00195136	yes
Adamts1	chr16:85794072-85803360	H1_eNSC	Bmi1_eNSC	OK	16.4818	6.96164	-1.24338	-3.22986	5e-05	0.00105195	yes
Angpt2	chr8:18595172-18803188	H1_eNSC	Bmi1_eNSC	OK	33.5951	14.1925	-1.24312	-2.395	0.0022	0.0237225	yes
Gm5577	chr6:87931676-87934174	H1_eNSC	Bmi1_eNSC	OK	1.29718	0.548167	-1.24269	-1.56812	0.0647	0.266261	no
4921515J06Rik	chr3:108743001-108763694	H1_eNSC	Bmi1_eNSC	NOTEST	0.17135	0.0724221	-1.24245	0	1	1	no
Mbp	chr18:82644514-82755029	H1_eNSC	Bmi1_eNSC	OK	6.21917	2.62902	-1.2422	-2.26847	0.00115	0.0142296	yes
Ccr9	chr9:123676328-123692575	H1_eNSC	Bmi1_eNSC	NOTEST	0.048972	0.0207133	-1.2414	0	1	1	no
Gpc4	chrX:49406194-49518100	H1_eNSC	Bmi1_eNSC	OK	14.4507	6.1147	-1.24079	-2.99711	0.0002	0.00345401	yes
Atp6v1g2	chr17:35373540-35375712	H1_eNSC	Bmi1_eNSC	OK	5.51186	2.33314	-1.24027	-2.40841	0.009	0.0689982	no
Axl	chr7:26541518-26573752	H1_eNSC	Bmi1_eNSC	OK	5.34806	2.2647	-1.2397	-2.6672	0.00045	0.00665876	yes
4933406C10Rik	chr12:33604248-33638654	H1_eNSC	Bmi1_eNSC	NOTEST	0.038724	0.0164221	-1.23759	0	1	1	no
Ect2l	chr10:17848827-17930696	H1_eNSC	Bmi1_eNSC	NOTEST	0.0193339	0.00820215	-1.23706	0	1	1	no
Ppef1	chrX:157061026-157157904	H1_eNSC	Bmi1_eNSC	NOTEST	0.0665185	0.028253	-1.23535	0	1	1	no
Dzip1	chr14:119274741-119322389	H1_eNSC	Bmi1_eNSC	OK	15.0713	6.40244	-1.23511	-3.12796	5e-05	0.00105195	yes
Phyh	chr2:4840041-4859789	H1_eNSC	Bmi1_eNSC	OK	12.8191	5.44608	-1.23501	-2.62567	0.0019	0.0210861	yes
Fam195a	chr17:26000642-26005683	H1_eNSC	Bmi1_eNSC	OK	17.1588	7.29389	-1.23419	-2.79811	0.0027	0.0276157	yes
Nipal2	chr15:34502553-34608959	H1_eNSC	Bmi1_eNSC	NOTEST	0.140909	0.0598985	-1.23417	0	1	1	no
Ptprm	chr17:67016187-67703799	H1_eNSC	Bmi1_eNSC	OK	13.0982	5.56964	-1.23371	-3.073	5e-05	0.00105195	yes
Nwd1	chr8:75170609-75238645	H1_eNSC	Bmi1_eNSC	OK	23.4536	9.97358	-1.23363	-3.24445	5e-05	0.00105195	yes
Gm15915	chr10:93103793-93208717	H1_eNSC	Bmi1_eNSC	NOTEST	0.397019	0.168868	-1.23332	0	1	1	no
Pi16	chr17:29455826-29465847	H1_eNSC	Bmi1_eNSC	NOTEST	0.0997747	0.0424546	-1.23275	0	1	1	no
Lmx1a	chr1:169619688-169778864	H1_eNSC	Bmi1_eNSC	NOTEST	0.0158015	0.00672482	-1.23249	0	1	1	no
Efhd1	chr1:89160938-89207366	H1_eNSC	Bmi1_eNSC	OK	2.15401	0.916899	-1.23219	-1.96437	0.03525	0.177045	no
Adamts12	chr15:10994544-11276622	H1_eNSC	Bmi1_eNSC	OK	5.5013	2.34228	-1.23186	-2.66549	0.0002	0.00345401	yes
Mab21l2	chr3:86028611-86586616	H1_eNSC	Bmi1_eNSC	NOTEST	0.0264361	0.0112575	-1.23163	0	1	1	no
Htra4	chr8:26135399-26149434	H1_eNSC	Bmi1_eNSC	NOTEST	0.0643723	0.0274375	-1.23029	0	1	1	no
Lrguk	chr6:33979447-34084034	H1_eNSC	Bmi1_eNSC	NOTEST	0.168943	0.0720092	-1.23028	0	1	1	no
Zbtb46	chr2:181125590-181194131	H1_eNSC	Bmi1_eNSC	OK	2.70044	1.15115	-1.23012	-1.84969	0.0096	0.0723951	no
Serinc4	chr2:121274963-121282500	H1_eNSC	Bmi1_eNSC	OK	0.566555	0.241513	-1.23011	-0.354924	0.6194	0.868208	no
Paqr6	chr3:88168510-88172463	H1_eNSC	Bmi1_eNSC	NOTEST	0.0431277	0.018414	-1.22782	0	1	1	no
Akr1b8	chr6:34304163-34318454	H1_eNSC	Bmi1_eNSC	NOTEST	0.21975	0.0938703	-1.22712	0	1	1	no
4922501L14Rik	chr3:154374096-154411976	H1_eNSC	Bmi1_eNSC	OK	7.31657	3.12582	-1.22693	-2.47738	0.0022	0.0237225	yes
F2rl1	chr13:96281683-96295195	H1_eNSC	Bmi1_eNSC	NOTEST	0.0644601	0.027575	-1.22504	0	1	1	no
Mtap7d3	chrX:54051129-54075502	H1_eNSC	Bmi1_eNSC	NOTEST	0.196114	0.0839135	-1.22472	0	1	1	no
5830432E09Rik	chr7:142729506-142877977	H1_eNSC	Bmi1_eNSC	NOTEST	0.326687	0.139801	-1.22454	0	1	1	no
Tap1	chr17:34324500-34334170	H1_eNSC	Bmi1_eNSC	OK	5.76884	2.46896	-1.22438	-2.43653	0.00225	0.0241207	yes
Muc6	chr7:148819947-148841207	H1_eNSC	Bmi1_eNSC	NOTEST	0.0807268	0.0345536	-1.22421	0	1	1	no
Trpm3	chr19:22213606-23064374	H1_eNSC	Bmi1_eNSC	OK	1.66007	0.710586	-1.22417	-1.91757	0.0096	0.0723951	no
Fam129c	chr8:74121544-74132048	H1_eNSC	Bmi1_eNSC	OK	0.776845	0.332535	-1.22412	-1.49869	0.06375	0.263228	no
Ptgr1	chr4:58978461-58999950	H1_eNSC	Bmi1_eNSC	OK	7.84576	3.35893	-1.22391	-2.47556	0.00185	0.0206376	yes
Ifi27l1	chr12:104672398-104678455	H1_eNSC	Bmi1_eNSC	OK	3.97846	1.70414	-1.22316	-1.4229	0.048	0.218179	no
Il1rn	chr2:24192379-24207011	H1_eNSC	Bmi1_eNSC	NOTEST	0.0707014	0.0302964	-1.22259	0	1	1	no
Cass4	chr2:172219293-172258360	H1_eNSC	Bmi1_eNSC	NOTEST	0.0333866	0.0143075	-1.2225	0	1	1	no
Lect2	chr13:56643820-56649899	H1_eNSC	Bmi1_eNSC	NOTEST	0.0813459	0.0348728	-1.22197	0	1	1	no
Mc1r	chr8:125930981-125934647	H1_eNSC	Bmi1_eNSC	NOTEST	0.0158099	0.00677817	-1.22186	0	1	1	no
Grk1	chr8:13405080-13421949	H1_eNSC	Bmi1_eNSC	NOTEST	0.0426872	0.0183021	-1.22179	0	1	1	no
Apbb1ip	chr2:22629846-22731173	H1_eNSC	Bmi1_eNSC	NOTEST	0.0935536	0.0401822	-1.21923	0	1	1	no
Hsbp1l1	chr18:80426494-80443841	H1_eNSC	Bmi1_eNSC	NOTEST	0.208088	0.0894868	-1.21745	0	1	1	no
Rerg	chr6:137003345-137119017	H1_eNSC	Bmi1_eNSC	OK	4.44199	1.91063	-1.21716	-2.03716	0.0078	0.0621594	no
Arhgap42	chr9:8994952-9260885	H1_eNSC	Bmi1_eNSC	OK	9.86101	4.24408	-1.21628	-2.98426	5e-05	0.00105195	yes
Neurl2	chr2:164656229-164683208	H1_eNSC	Bmi1_eNSC	OK	1.8432	0.793816	-1.21533	-0.507345	0.6004	0.858317	no
Tmem116	chr5:121902717-121945430	H1_eNSC	Bmi1_eNSC	NOTEST	0.403366	0.173774	-1.21488	0	1	1	no
Tnfrsf25	chr4:151490451-151494220	H1_eNSC	Bmi1_eNSC	NOTEST	0.194715	0.0838871	-1.21484	0	1	1	no
Pcdha1	chr18:37089938-38001526	H1_eNSC	Bmi1_eNSC	NOTEST	0.0322376	0.0138901	-1.21468	0	1	1	no
A630071L07Rik	chr2:33585475-33743466	H1_eNSC	Bmi1_eNSC	NOTEST	0.241982	0.104311	-1.21401	0	1	1	no
0610005C13Rik	chr7:52823164-52845080	H1_eNSC	Bmi1_eNSC	NOTEST	0.118592	0.0511292	-1.21378	0	1	1	no
Sla2	chr2:156688857-156712814	H1_eNSC	Bmi1_eNSC	NOTEST	0.149943	0.064652	-1.21365	0	1	1	no
Abca6	chr11:110038135-110113090	H1_eNSC	Bmi1_eNSC	NOTEST	0.218079	0.0940667	-1.21309	0	1	1	no
Slc39a5	chr10:127832987-127838280	H1_eNSC	Bmi1_eNSC	NOTEST	0.0303701	0.0131	-1.21308	0	1	1	no
Ccdc113	chr8:98057999-98082788	H1_eNSC	Bmi1_eNSC	OK	0.689429	0.297409	-1.21295	-1.15567	0.12375	0.394522	no
Arhgap29	chr3:121656243-121719071	H1_eNSC	Bmi1_eNSC	OK	7.36695	3.17811	-1.2129	-2.87687	0.00015	0.00275241	yes
4932411G14Rik	chr13:59827285-59833113	H1_eNSC	Bmi1_eNSC	NOTEST	0.0300222	0.0129539	-1.21264	0	1	1	no
Gm15787	chr5:110564858-110605523	H1_eNSC	Bmi1_eNSC	OK	0.628844	0.271781	-1.21026	-0.239907	0.7029	0.902988	no
Rab9b	chrX:133392689-133403079	H1_eNSC	Bmi1_eNSC	OK	1.26546	0.547049	-1.20992	-1.57811	0.03065	0.160623	no
Piwil2	chr14:70772286-70828901	H1_eNSC	Bmi1_eNSC	NOTEST	0.0425887	0.0184149	-1.20959	0	1	1	no
Clcn1	chr6:42236683-42264655	H1_eNSC	Bmi1_eNSC	NOTEST	0.274768	0.118901	-1.20846	0	1	1	no
Ier5l	chr2:30328160-30329719	H1_eNSC	Bmi1_eNSC	OK	11.3924	4.93228	-1.20775	-3.46962	0.00345	0.0335091	yes
Hadhb	chr5:30481861-30511123	H1_eNSC	Bmi1_eNSC	OK	11.9819	5.18802	-1.2076	-2.50637	0.00065	0.00892317	yes
Gm16796	chr2:170308464-170344570	H1_eNSC	Bmi1_eNSC	NOTEST	0.121283	0.0525164	-1.20754	0	1	1	no
Fkbp7	chr2:76501090-76511155	H1_eNSC	Bmi1_eNSC	OK	10.1989	4.41786	-1.20699	-2.34154	0.00815	0.0638845	no
4930455C13Rik	chr10:21015784-21088695	H1_eNSC	Bmi1_eNSC	NOTEST	0.223756	0.0969545	-1.20655	0	1	1	no
Npl	chr1:155350145-155396844	H1_eNSC	Bmi1_eNSC	OK	29.3423	12.7151	-1.20644	-3.25698	0.00015	0.00275241	yes
Fam83f	chr15:80502276-80530855	H1_eNSC	Bmi1_eNSC	NOTEST	0.182123	0.0789612	-1.20569	0	1	1	no
Myt1l	chr12:30213248-30608074	H1_eNSC	Bmi1_eNSC	NOTEST	0.121456	0.0526662	-1.20548	0	1	1	no
Upb1	chr10:74869778-74902940	H1_eNSC	Bmi1_eNSC	NOTEST	0.033429	0.014496	-1.20544	0	1	1	no
Ttll3	chr6:113328106-113364565	H1_eNSC	Bmi1_eNSC	OK	0.791961	0.343508	-1.20509	-0.368338	0.6039	0.860393	no
Nalcn	chr14:123675862-124026366	H1_eNSC	Bmi1_eNSC	OK	6.2952	2.73156	-1.20453	-2.84542	5e-05	0.00105195	yes
Snhg3	chr4:131907847-131909601	H1_eNSC	Bmi1_eNSC	OK	19.7798	8.60039	-1.20155	-3.84014	0.0303	0.159501	no
Vgll3	chr16:65815877-65863311	H1_eNSC	Bmi1_eNSC	OK	1.21611	0.528963	-1.20104	-1.81038	0.0272	0.147696	no
Extl1	chr4:133912287-133928462	H1_eNSC	Bmi1_eNSC	OK	0.510977	0.222303	-1.20073	-1.42804	0.0551	0.239577	no
Esrrb	chr12:87702066-87862578	H1_eNSC	Bmi1_eNSC	OK	1.78699	0.778375	-1.199	-1.96304	0.00765	0.0613425	no
Hdac7	chr15:97614795-97674933	H1_eNSC	Bmi1_eNSC	OK	6.99189	3.04668	-1.19845	-1.8115	0.0128	0.0875333	no
Gm166	chr7:134716861-134732109	H1_eNSC	Bmi1_eNSC	OK	3.42933	1.49444	-1.19833	-1.22	0.09025	0.325653	no
Serpinb1a	chr13:32933960-32943054	H1_eNSC	Bmi1_eNSC	NOTEST	0.20856	0.0909079	-1.19799	0	1	1	no
Fam19a2	chr10:122701131-123178260	H1_eNSC	Bmi1_eNSC	OK	1.24756	0.544151	-1.19703	-1.77614	0.0225	0.12918	no
Meg3	chr12:110779205-110809939	H1_eNSC	Bmi1_eNSC	NOTEST	0.274277	0.119684	-1.1964	0	1	1	no
1700065I17Rik	chr18:56748001-56754433	H1_eNSC	Bmi1_eNSC	NOTEST	0.149419	0.0652029	-1.19636	0	1	1	no
Ahr	chr12:36182650-36219661	H1_eNSC	Bmi1_eNSC	OK	0.858727	0.374744	-1.19629	-1.87237	0.021	0.123308	no
Fam19a1	chr6:96063147-96607192	H1_eNSC	Bmi1_eNSC	OK	0.477255	0.208285	-1.1962	-1.36584	0.07595	0.293749	no
4931406C07Rik	chr9:15087780-15162232	H1_eNSC	Bmi1_eNSC	OK	14.6711	6.40321	-1.19611	-1.19968	0.08115	0.305893	no
Acyp2	chr11:30405991-30549396	H1_eNSC	Bmi1_eNSC	OK	32.8141	14.3255	-1.19573	-3.37333	0.0028	0.0283023	yes
Fgd6	chr10:93498745-93608084	H1_eNSC	Bmi1_eNSC	OK	4.27421	1.86601	-1.19571	-2.73149	0.00025	0.0041457	yes
Pitx3	chr19:46206388-46222815	H1_eNSC	Bmi1_eNSC	NOTEST	0.228929	0.0999473	-1.19566	0	1	1	no
Myo18a	chr11:77590766-77679482	H1_eNSC	Bmi1_eNSC	OK	42.0674	18.3677	-1.19553	-3.14728	5e-05	0.00105195	yes
Gdf11	chr10:128321601-128328774	H1_eNSC	Bmi1_eNSC	OK	30.3521	13.2598	-1.19473	-2.93511	5e-05	0.00105195	yes
Efhb	chr17:53538213-53602646	H1_eNSC	Bmi1_eNSC	NOTEST	0.178784	0.07814	-1.19408	0	1	1	no
Gm14169	chr2:156434933-156439158	H1_eNSC	Bmi1_eNSC	NOTEST	0.0892551	0.0390114	-1.19404	0	1	1	no
4930404I05Rik	chr16:90936341-91044624	H1_eNSC	Bmi1_eNSC	OK	0.831583	0.363486	-1.19396	-0.250531	0.7396	0.918757	no
Ap3m2	chr8:23897825-23916126	H1_eNSC	Bmi1_eNSC	OK	25.2779	11.0525	-1.1935	-3.14232	5e-05	0.00105195	yes
9230114K14Rik	chr5:52581919-52589223	H1_eNSC	Bmi1_eNSC	OK	13.0988	5.73131	-1.1925	-2.67705	0.00065	0.00892317	yes
Atp1b2	chr11:69413251-69419462	H1_eNSC	Bmi1_eNSC	OK	80.9125	35.4063	-1.19236	-3.50982	5e-05	0.00105195	yes
4930444M15Rik	chr14:76914364-76920662	H1_eNSC	Bmi1_eNSC	NOTEST	0.0368758	0.0161397	-1.19206	0	1	1	no
Slc6a20b	chr9:123502937-123541683	H1_eNSC	Bmi1_eNSC	NOTEST	0.173319	0.0758702	-1.19182	0	1	1	no
Gramd1c	chr16:43980462-44028058	H1_eNSC	Bmi1_eNSC	OK	1.47751	0.646797	-1.19178	-1.74509	0.01925	0.116638	no
Tsnaxip1	chr8:108351643-108368576	H1_eNSC	Bmi1_eNSC	NOTEST	0.0987817	0.0432461	-1.19167	0	1	1	no
Gm1564	chr11:102526901-102543551	H1_eNSC	Bmi1_eNSC	NOTEST	0.252679	0.110662	-1.19115	0	1	1	no
4933402D24Rik	chr1:63801482-63815841	H1_eNSC	Bmi1_eNSC	OK	0.79417	0.347987	-1.19041	-1.30664	0.0842	0.311839	no
Gm9920	chr15:54931471-55085757	H1_eNSC	Bmi1_eNSC	NOTEST	0.132861	0.058255	-1.18946	0	1	1	no
1700003E16Rik	chr6:83106397-83112969	H1_eNSC	Bmi1_eNSC	OK	0.614158	0.269401	-1.18886	-1.29273	0.10415	0.353126	no
Pcdhb7	chr18:37089938-38001526	H1_eNSC	Bmi1_eNSC	OK	2.40252	1.05394	-1.18876	-0.171214	0.8034	0.943029	no
Wsb1	chr11:79052883-79068197	H1_eNSC	Bmi1_eNSC	OK	46.9496	20.5967	-1.1887	-3.24709	5e-05	0.00105195	yes
Irf4	chr13:30841126-30858796	H1_eNSC	Bmi1_eNSC	NOTEST	0.0477651	0.0209563	-1.18857	0	1	1	no
Capn12	chr7:29666674-29747299	H1_eNSC	Bmi1_eNSC	NOTEST	0.0422406	0.0185633	-1.18618	0	1	1	no
Bbc3	chr7:16894931-16903683	H1_eNSC	Bmi1_eNSC	OK	10.4472	4.59138	-1.18612	-2.98617	0.0019	0.0210861	yes
Pcdhgb1	chr18:37089938-38001526	H1_eNSC	Bmi1_eNSC	OK	2.80183	1.23263	-1.18463	-0.216016	0.80805	0.94448	no
A330049M08Rik	chr4:134925491-134954142	H1_eNSC	Bmi1_eNSC	NOTEST	0.0428766	0.0188632	-1.18461	0	1	1	no
Ptp4a3	chr15:73553574-73589196	H1_eNSC	Bmi1_eNSC	OK	12.384	5.44877	-1.18447	-2.76631	0.00015	0.00275241	yes
Fstl5	chr3:75878482-76513927	H1_eNSC	Bmi1_eNSC	OK	0.805095	0.354986	-1.1814	-1.57127	0.02805	0.150665	no
1110019D14Rik	chr6:13821568-13846421	H1_eNSC	Bmi1_eNSC	OK	2.38665	1.05268	-1.18092	-1.57248	0.03095	0.161671	no
Myo7a	chr7:105199563-105268003	H1_eNSC	Bmi1_eNSC	NOTEST	0.131301	0.0579428	-1.18018	0	1	1	no
Phyhip	chr14:70857323-70868631	H1_eNSC	Bmi1_eNSC	NOTEST	0.156119	0.0688967	-1.18014	0	1	1	no
Ushbp1	chr8:73908172-73919700	H1_eNSC	Bmi1_eNSC	NOTEST	0.024603	0.0108582	-1.18005	0	1	1	no
Fnbp1	chr2:30881725-30997528	H1_eNSC	Bmi1_eNSC	OK	43.8112	19.3395	-1.17975	-2.88493	0.00015	0.00275241	yes
Msrb2	chr2:19293262-19316597	H1_eNSC	Bmi1_eNSC	OK	7.01674	3.0975	-1.1797	-2.22977	0.01115	0.0800198	no
Pklr	chr3:88940063-88950516	H1_eNSC	Bmi1_eNSC	NOTEST	0.0405151	0.0178877	-1.17949	0	1	1	no
Msx1as	chr5:38211729-38215824	H1_eNSC	Bmi1_eNSC	NOTEST	0.0496959	0.0219638	-1.178	0	1	1	no
Tsga13	chr6:30846980-30865573	H1_eNSC	Bmi1_eNSC	NOTEST	0.0566667	0.0250461	-1.17791	0	1	1	no
Lpo	chr11:87619929-87639616	H1_eNSC	Bmi1_eNSC	OK	16.2834	7.20192	-1.17695	-2.65568	0.0017	0.0191461	yes
Pcdhga3	chr18:37089938-38001526	H1_eNSC	Bmi1_eNSC	OK	6.92123	3.06121	-1.17692	-0.346207	0.6706	0.887674	no
Gdf1	chr8:72839673-72877172	H1_eNSC	Bmi1_eNSC	OK	2.65819	1.17575	-1.17687	-0.609528	0.4801	0.789433	no
2610204G22Rik	chr4:155135300-155137669	H1_eNSC	Bmi1_eNSC	OK	1.12173	0.496356	-1.17627	-0.971807	0.1689	0.470632	no
1700011J10Rik	chr2:72774489-72827306	H1_eNSC	Bmi1_eNSC	OK	11.8317	5.23867	-1.17538	-0.556183	0.4103	0.735258	no
Acsbg1	chr9:54452803-54509692	H1_eNSC	Bmi1_eNSC	OK	172.015	76.1652	-1.17533	-3.18716	5e-05	0.00105195	yes
Gyltl1b	chr2:92205202-92211193	H1_eNSC	Bmi1_eNSC	NOTEST	0.0753836	0.0333999	-1.17441	0	1	1	no
Snurf	chr7:67127386-67285105	H1_eNSC	Bmi1_eNSC	OK	1.38365	0.61312	-1.17424	-0.399688	0.6701	0.887376	no
Dhrs2	chr14:55840843-55860277	H1_eNSC	Bmi1_eNSC	OK	1.01557	0.450029	-1.1742	-1.30306	0.1014	0.348189	no
Apod	chr16:31296277-31314682	H1_eNSC	Bmi1_eNSC	NOTEST	0.296995	0.131622	-1.17404	0	1	1	no
Klf2	chr8:74842960-74845553	H1_eNSC	Bmi1_eNSC	OK	1.02545	0.454557	-1.17372	-1.6343	0.08475	0.313158	no
Mtmr11	chr3:95965892-95975641	H1_eNSC	Bmi1_eNSC	OK	17.3739	7.70193	-1.17363	-3.00989	0.00065	0.00892317	yes
4930593A02Rik	chr3:58496510-58592446	H1_eNSC	Bmi1_eNSC	NOTEST	0.0720907	0.0319742	-1.1729	0	1	1	no
Serpini1	chr3:75361454-75446445	H1_eNSC	Bmi1_eNSC	OK	6.64443	2.94786	-1.17248	-2.47687	0.0023	0.0245346	yes
Csf1	chr3:107543965-107563387	H1_eNSC	Bmi1_eNSC	OK	8.82473	3.9155	-1.17236	-2.46332	0.00055	0.00780758	yes
Tekt2	chr4:125999364-126002443	H1_eNSC	Bmi1_eNSC	NOTEST	0.122965	0.0545754	-1.17192	0	1	1	no
4933436C20Rik	chr8:94849931-94880019	H1_eNSC	Bmi1_eNSC	NOTEST	0.101771	0.0451741	-1.17175	0	1	1	no
Htr2b	chr1:87961193-88035870	H1_eNSC	Bmi1_eNSC	OK	0.629485	0.279504	-1.1713	-0.135602	0.6787	0.892402	no
Dcaf12l1	chrX:42139743-42143374	H1_eNSC	Bmi1_eNSC	OK	5.06699	2.25006	-1.17116	-2.33893	0.00165	0.0187135	yes
Zmynd17	chr14:21302085-21316123	H1_eNSC	Bmi1_eNSC	OK	0.575972	0.255811	-1.17092	-1.18531	0.118	0.382515	no
Atp1b1	chr1:166237805-166388486	H1_eNSC	Bmi1_eNSC	OK	65.5426	29.1177	-1.17054	-2.60102	0.00065	0.00892317	yes
Fam13b	chr18:34569076-34666477	H1_eNSC	Bmi1_eNSC	OK	31.0226	13.7901	-1.16969	-3.11704	5e-05	0.00105195	yes
1810010D01Rik	chr7:152391722-152394024	H1_eNSC	Bmi1_eNSC	NOTEST	0.0810688	0.0360716	-1.16829	0	1	1	no
Ephx1	chr1:182919686-182947626	H1_eNSC	Bmi1_eNSC	OK	139.201	61.9627	-1.1677	-3.34023	5e-05	0.00105195	yes
Tmem202	chr9:59366491-59373308	H1_eNSC	Bmi1_eNSC	OK	0.786011	0.350448	-1.16535	-1.25573	0.13615	0.415494	no
Sesn2	chr4:132048721-132066371	H1_eNSC	Bmi1_eNSC	OK	27.2846	12.1771	-1.16392	-3.41879	0.00015	0.00275241	yes
Plxnb3	chrX:71002441-71017849	H1_eNSC	Bmi1_eNSC	OK	5.25903	2.34772	-1.16354	-2.07265	0.00085	0.0111249	yes
Blcap	chr2:157382097-157392097	H1_eNSC	Bmi1_eNSC	OK	22.9101	10.2296	-1.16324	-0.772919	0.3488	0.687161	no
Atp2c2	chr8:122223908-122281618	H1_eNSC	Bmi1_eNSC	NOTEST	0.0173985	0.00777283	-1.16245	0	1	1	no
Ppfia4	chr1:136193359-136229505	H1_eNSC	Bmi1_eNSC	NOTEST	0.0887432	0.0396606	-1.16193	0	1	1	no
D330050G23Rik	chr2:116725887-116738527	H1_eNSC	Bmi1_eNSC	OK	0.73329	0.327841	-1.16139	-1.14231	0.09345	0.331645	no
1700029G01Rik	chr4:125827845-125840585	H1_eNSC	Bmi1_eNSC	NOTEST	0.222378	0.0995115	-1.16008	0	1	1	no
Abcc9	chr6:142536381-142650794	H1_eNSC	Bmi1_eNSC	NOTEST	0.0359688	0.0161011	-1.15958	0	1	1	no
Spon2	chr5:33556166-33560887	H1_eNSC	Bmi1_eNSC	NOTEST	0.114126	0.0510955	-1.15937	0	1	1	no
Pctp	chr11:89844730-89864208	H1_eNSC	Bmi1_eNSC	NOTEST	0.0906493	0.0406111	-1.15842	0	1	1	no
Apln	chrX:45378322-45388029	H1_eNSC	Bmi1_eNSC	OK	71.9203	32.2242	-1.15826	-3.58519	5e-05	0.00105195	yes
H60c	chr10:7078769-7090333	H1_eNSC	Bmi1_eNSC	NOTEST	0.0200389	0.0089806	-1.15792	0	1	1	no
Ccdc62	chr5:124380697-124419904	H1_eNSC	Bmi1_eNSC	OK	0.511037	0.229102	-1.15743	-1.38593	0.0657	0.269176	no
Trim66	chr7:116592514-116651648	H1_eNSC	Bmi1_eNSC	OK	0.796464	0.357227	-1.15677	-1.89356	0.0103	0.075815	no
Dnajb7	chr15:81230617-81285318	H1_eNSC	Bmi1_eNSC	NOTEST	0.106547	0.0477965	-1.15651	0	1	1	no
Vmn1r32	chr6:66502176-66509702	H1_eNSC	Bmi1_eNSC	NOTEST	0.210001	0.0942709	-1.15551	0	1	1	no
9030624G23Rik	chr12:24728066-24782134	H1_eNSC	Bmi1_eNSC	NOTEST	0.0481541	0.0216227	-1.15511	0	1	1	no
Oplah	chr15:76124863-76137675	H1_eNSC	Bmi1_eNSC	OK	1.39335	0.625731	-1.15494	-1.69914	0.01735	0.108958	no
2610019F03Rik	chr8:13952007-13974777	H1_eNSC	Bmi1_eNSC	OK	1.46109	0.656626	-1.1539	-1.71331	0.0368	0.182488	no
Kcnj6	chr16:94970289-95219303	H1_eNSC	Bmi1_eNSC	NOTEST	0.0811309	0.0364828	-1.15304	0	1	1	no
Mkl2	chr16:13256573-13417622	H1_eNSC	Bmi1_eNSC	OK	19.1385	8.60723	-1.15286	-2.93912	0.00045	0.00665876	yes
Cacng2	chr15:77824052-77949710	H1_eNSC	Bmi1_eNSC	NOTEST	0.0235947	0.0106148	-1.15238	0	1	1	no
Slc6a11	chr6:114081234-114199880	H1_eNSC	Bmi1_eNSC	OK	87.9735	39.5884	-1.15199	-3.37858	5e-05	0.00105195	yes
4933407K13Rik	chrX:72970796-73010038	H1_eNSC	Bmi1_eNSC	OK	1.19381	0.537408	-1.15148	-1.67133	0.0292	0.154846	no
Xist	chrX:100626855-100680296	H1_eNSC	Bmi1_eNSC	OK	21.2571	9.588	-1.14864	-3.18841	5e-05	0.00105195	yes
Fam150b	chr12:31569188-31596477	H1_eNSC	Bmi1_eNSC	NOTEST	0.0594755	0.0268326	-1.14831	0	1	1	no
[truncated: 21,236 more rows]
