# Supplementary material for: Effect of Bmi1 over-expression on gene expression in adult and embryonic murine neural stem cells
Source: Sci Rep. 2018 May 10;8:7464. doi: 10.1038/s41598-018-25921-8 (PMC5945652; doi:10.1038/s41598-018-25921-8)
Supplement: Supplementary file 8 — Dataset 3 [file 41598_2018_25921_MOESM8_ESM.xlsx]

## Sheet: Galaxy194 aNSC Bmi1 oe vs H1-tr
Supplementary Data File 3. Gene expression from RNA-seq for aNSCs transduced with control empty vector or Bmi1 overexpression vector. Values are averages from two replicate experiments.
test_id	gene_id	locus	sample_1	sample_2	status	value_1	value_2	log2(fold_change)	test_stat	p_value	q_value	significant
NM_001103171	Myo15	chr11:60282840-60341870	H1	Bmi1	NOTEST	0.032899	4.69136e-08	-19.4196	0	1	1	no
NM_028560	Pebp4	chr14:70240226-70459693	H1	Bmi1	NOTEST	0.132655	3.99043e-07	-18.3427	0	1	1	no
NM_001252192	Eya1	chr1:14159038-14300280	H1	Bmi1	OK	0.758542	2.50304e-06	-18.2092	-0.002349	0.2578	0.999163	no
NM_001161839	Ptprr	chr10:115455418-115711985	H1	Bmi1	OK	0.874451	2.98076e-06	-18.1623	-0.00160306	0.2927	0.999163	no
NM_008879	Lcp1	chr14:75530929-75630649	H1	Bmi1	NOTEST	0.205082	8.03435e-07	-17.9616	0	1	1	no
NM_022014	Fn3k	chr11:121296266-121311804	H1	Bmi1	OK	0.96578	4.82794e-06	-17.6099	-0.00109928	0.25525	0.999163	no
NM_145890	Grhl1	chr12:25257151-25302256	H1	Bmi1	OK	0.965277	7.04268e-06	-17.0645	-0.00447305	0.3838	0.999163	no
NM_146184	B3gnt8	chr7:26412642-26414509	H1	Bmi1	NOTEST	0.14374	1.38232e-06	-16.666	0	1	1	no
NM_027673	Tssk4	chr14:56269020-56271376	H1	Bmi1	OK	0.860705	1.00405e-05	-16.3874	-0.00311032	0.31175	0.999163	no
NM_001010941	Gpr12	chr5:147393725-147396815	H1	Bmi1	NOTEST	0.0722794	9.4846e-07	-16.2176	0	1	1	no
NM_001163269	Lpar5	chr6:125017937-125032490	H1	Bmi1	NOTEST	0.137554	1.81848e-06	-16.2069	0	1	1	no
NM_001038602	Marveld2	chr13:101365911-101386926	H1	Bmi1	NOTEST	0.0223783	3.07661e-07	-16.1504	0	1	1	no
NM_001162863	Rnase10	chr14:51627425-51630433	H1	Bmi1	NOTEST	0.297156	4.28769e-06	-16.0807	0	1	1	no
NR_045302	1700102H20Rik	chr17:3557823-3559863	H1	Bmi1	NOTEST	0.128554	2.09053e-06	-15.9082	0	1	1	no
NM_001042613	Sepp1	chr15:3220766-3230508	H1	Bmi1	OK	10.7775	0.00019486	-15.7552	-0.0633462	0.0581	0.783359	no
NM_175461	Fam78b	chr1:168931547-169021433	H1	Bmi1	NOTEST	0.326103	5.96625e-06	-15.7381	0	1	1	no
NR_040322	4930500J02Rik	chr2:104399340-104411586	H1	Bmi1	NOTEST	0.201427	3.75114e-06	-15.7126	0	1	1	no
NM_028365	Zfp839	chr12:112088488-112108208	H1	Bmi1	OK	1.14825	2.15104e-05	-15.704	-0.0152864	0.07255	0.849627	no
NM_001080780	Ret	chr6:118101765-118147762	H1	Bmi1	NOTEST	0.0431716	8.2888e-07	-15.6686	0	1	1	no
NM_010762	Mal	chr2:127458961-127482431	H1	Bmi1	OK	0.725556	1.5828e-05	-15.4843	-0.00847341	0.21295	0.999163	no
NM_001167828	Trim30d	chr7:111618528-111656363	H1	Bmi1	NOTEST	0.123783	3.15499e-06	-15.2598	0	1	1	no
NM_001197028	Vit	chr17:78907402-79026749	H1	Bmi1	OK	3.01618	7.73171e-05	-15.2516	-0.0149539	0.3763	0.999163	no
NM_028141	Zfp661	chr2:127401268-127410413	H1	Bmi1	OK	0.706833	1.8685e-05	-15.2072	-0.0101705	0.19685	0.999163	no
NM_001168405	Ankrd55	chr13:113078658-113174210	H1	Bmi1	NOTEST	0.019129	5.57127e-07	-15.0674	0	1	1	no
NR_040261	2210408F21Rik	chr6:31170350-31287394	H1	Bmi1	OK	1.46654	4.37832e-05	-15.0317	-0.00361935	0.2434	0.999163	no
NM_001141930	Ctnnbip1	chr4:148892349-148940546	H1	Bmi1	OK	6.73681	0.000212844	-14.95	-0.024419	0.28965	0.999163	no
NM_001167818	Rnls	chr19:33212234-33466785	H1	Bmi1	NOTEST	0.338512	1.10693e-05	-14.9004	0	1	1	no
NM_001008791	Whrn	chr4:63075943-63156985	H1	Bmi1	OK	0.726367	2.53487e-05	-14.8065	-0.0185474	0.30025	0.999163	no
NM_001166433	AU022751	chrX:5658335-5660538	H1	Bmi1	NOTEST	0.0520315	1.84788e-06	-14.7812	0	1	1	no
NM_001243008	Col6a3	chr1:92663434-92740548	H1	Bmi1	NOTEST	0.0192196	7.0948e-07	-14.7255	0	1	1	no
NM_010862	Myo15	chr11:60282840-60341870	H1	Bmi1	NOTEST	0.00109649	4.05827e-08	-14.7217	0	1	1	no
NM_001185153	Zpbp	chr11:11180042-11362422	H1	Bmi1	NOTEST	0.306418	1.15615e-05	-14.6939	0	1	1	no
NM_001160099	Cldn10	chr14:119187092-119273747	H1	Bmi1	OK	1.85213	7.37322e-05	-14.6165	-0.00878013	0.34155	0.999163	no
NM_001168223	Clec2g	chr6:128884398-128934725	H1	Bmi1	NOTEST	0.0557652	2.27972e-06	-14.5782	0	1	1	no
NM_001252568	Phyhd1	chr2:30122048-30137669	H1	Bmi1	OK	2.41516	0.000108619	-14.4406	-0.0217698	0.3647	0.999163	no
NM_001033538	Cass4	chr2:172219293-172258360	H1	Bmi1	NOTEST	0.0203106	9.23275e-07	-14.4251	0	1	1	no
NM_021412	Mmp19	chr10:128227965-128241426	H1	Bmi1	OK	0.976256	4.54826e-05	-14.3897	-0.0269668	0.3306	0.999163	no
NR_027853	Clk1	chr1:58468831-58480932	H1	Bmi1	OK	10.3387	0.000499753	-14.3365	-0.0478692	0.345	0.999163	no
NM_016765	Ddah2	chr17:35195979-35199044	H1	Bmi1	OK	15.4284	0.00077611	-14.279	-0.11252	0.30375	0.999163	no
NM_001169131	Papd7	chr13:69636836-69672742	H1	Bmi1	OK	3.57025	0.000191521	-14.1862	-0.0590955	0.35725	0.999163	no
NM_008965	Ptger4	chr15:5183403-5193831	H1	Bmi1	NOTEST	0.352866	2.08413e-05	-14.0474	0	1	1	no
NM_001170787	Cntn5	chr9:9660890-10904775	H1	Bmi1	NOTEST	0.0295465	1.95666e-06	-13.8823	0	1	1	no
NR_033765	A730017C20Rik	chr18:59222034-59236614	H1	Bmi1	NOTEST	0.221948	1.5344e-05	-13.8203	0	1	1	no
NM_001243968	Ube2m	chr7:13620468-13623624	H1	Bmi1	OK	6.00324	0.000422061	-13.796	-0.0445526	0.22735	0.999163	no
NM_026257	Ubxn11	chr4:133658497-133682695	H1	Bmi1	NOTEST	0.0837956	6.02969e-06	-13.7625	0	1	1	no
NM_001160261	Fam78b	chr1:168931547-169021433	H1	Bmi1	NOTEST	0.35054	2.6159e-05	-13.71	0	1	1	no
NM_001035243	Trpm3	chr19:22213606-23064374	H1	Bmi1	OK	1.12103	8.64177e-05	-13.6631	-0.0982131	0.17815	0.999163	no
NM_001205313	Stat1	chr1:52176281-52218709	H1	Bmi1	OK	0.658921	5.3178e-05	-13.597	-0.044285	0.382	0.999163	no
NM_026682	Cpsf4l	chr11:113559484-113571331	H1	Bmi1	NOTEST	0.0531151	4.46417e-06	-13.5384	0	1	1	no
NM_001195497	Dclk2	chr3:86590071-86724806	H1	Bmi1	OK	2.54503	0.000235688	-13.3985	-0.109499	0.2734	0.999163	no
NM_026770	Cgref1	chr5:31235515-31247853	H1	Bmi1	OK	1.33627	0.000135549	-13.2671	-0.026046	0.036	0.651147	no
NM_001205054	Aga	chr8:54597055-54608776	H1	Bmi1	OK	3.70206	0.000377854	-13.2582	-0.0596004	0.1584	0.999163	no
NM_001198794	AB124611	chr9:21330620-21349775	H1	Bmi1	NOTEST	0.163897	1.69158e-05	-13.2421	0	1	1	no
NM_001161796	Gucy1b3	chr3:81835925-81878633	H1	Bmi1	OK	2.01849	0.000238887	-13.0447	-0.0498512	0.34915	0.999163	no
NM_001001176	Taf9b	chrX:103402212-103416497	H1	Bmi1	OK	1.32947	0.000160444	-13.0165	-0.0493589	0.3651	0.999163	no
NR_045518	Cldn25	chr16:58728022-58734360	H1	Bmi1	OK	4.36523	0.000527252	-13.0153	-0.104369	0.2553	0.999163	no
NM_172275	Trafd1	chr5:121821733-121835624	H1	Bmi1	OK	10.1186	0.00126902	-12.961	-0.212385	0.2223	0.999163	no
NR_029424	Ccdc11	chr18:74442753-74519638	H1	Bmi1	NOTEST	0.0484573	6.07953e-06	-12.9605	0	1	1	no
NR_045833	E130006D01Rik	chr5:112163303-112190748	H1	Bmi1	NOTEST	0.181042	2.33446e-05	-12.9209	0	1	1	no
NM_001115085	Tssc4	chr7:150255272-150256992	H1	Bmi1	OK	6.12495	0.000812813	-12.8795	-0.14093	0.1996	0.999163	no
NM_001177806	Eif2ak4	chr2:118214352-118300970	H1	Bmi1	OK	0.661384	9.25115e-05	-12.8036	-0.0447578	0.30475	0.999163	no
NR_015494	4930511M06Rik	chr18:57693479-57890719	H1	Bmi1	NOTEST	0.087081	1.23205e-05	-12.7871	0	1	1	no
NM_001165943	Nsun6	chr2:14916757-14976499	H1	Bmi1	NOTEST	0.284203	4.06026e-05	-12.7731	0	1	1	no
NM_001110192	Inpp5d	chr1:89516886-89617083	H1	Bmi1	NOTEST	0.0938875	1.35611e-05	-12.7572	0	1	1	no
NM_133220	Sgk3	chr1:9788210-9892649	H1	Bmi1	NOTEST	0.509774	7.39803e-05	-12.7504	0	1	1	no
NM_001255997	Cacna1c	chr6:118542313-119171632	H1	Bmi1	NOTEST	0.313834	4.69288e-05	-12.7072	0	1	1	no
NM_001199843	1700019E19Rik	chr12:87423510-87503409	H1	Bmi1	OK	5.20088	0.000806556	-12.6547	-0.0793468	0.1979	0.999163	no
NR_027844	Pex11b	chr3:96439279-96449304	H1	Bmi1	NOTEST	0.285975	4.44026e-05	-12.653	0	1	1	no
NM_001253370	Kcnma1	chr14:24117915-24823427	H1	Bmi1	OK	2.11077	0.0003305	-12.6408	-0.123557	0.0546	0.759944	no
NM_023689	Spock3	chr8:65430028-65835893	H1	Bmi1	NOTEST	0.231605	3.66138e-05	-12.627	0	1	1	no
NM_173408	Dcun1d3	chr7:126996676-127039259	H1	Bmi1	OK	1.24405	0.000197924	-12.6178	-0.0995852	0.1986	0.999163	no
NM_021371	Caln1	chr5:130845327-131316515	H1	Bmi1	NOTEST	0.0728169	1.2077e-05	-12.5578	0	1	1	no
NM_198417	C030039L03Rik	chr7:28459679-28491501	H1	Bmi1	OK	1.72108	0.000286439	-12.5528	-0.202645	0.20315	0.999163	no
NM_010237	Frk	chr10:34203205-34331036	H1	Bmi1	OK	1.29686	0.000220352	-12.5229	-0.157527	0.19655	0.999163	no
NM_001195816	Pld5	chr1:177892436-178205443	H1	Bmi1	NOTEST	0.0363233	6.20318e-06	-12.5156	0	1	1	no
NM_001130515	Hexim2	chr11:102994652-103001222	H1	Bmi1	OK	1.368	0.000247231	-12.4339	-0.066664	0.041	0.684171	no
NM_001252453	Ptprs	chr17:56551848-56615903	H1	Bmi1	OK	26.0429	0.00472148	-12.4294	-0.178774	0.2033	0.999163	no
NM_001044705	Zscan21	chr5:138558132-138575487	H1	Bmi1	OK	8.36103	0.00157814	-12.3712	-0.19322	0.02005	0.501056	no
NM_001252333	2014-09-08	chr11:53333237-53357598	H1	Bmi1	OK	17.8742	0.00353963	-12.302	-0.208792	0.19925	0.999163	no
NM_029846	Atg16l1	chr1:89652585-89689003	H1	Bmi1	OK	1.89641	0.000393556	-12.2344	-0.146202	0.20345	0.999163	no
NM_013662	Sema6b	chr17:56262507-56279766	H1	Bmi1	NOTEST	0.496182	0.000104612	-12.2116	0	1	1	no
NM_001160370	A830018L16Rik	chr1:11404185-11965983	H1	Bmi1	NOTEST	0.0172296	3.67259e-06	-12.1958	0	1	1	no
NM_010336	Lpar1	chr4:58448123-58566363	H1	Bmi1	OK	1.0171	0.000219226	-12.1798	-0.108371	0.1067	0.961043	no
NR_040258	2210408F21Rik	chr6:31170350-31287394	H1	Bmi1	OK	1.42458	0.000310886	-12.1619	-0.0269157	0.2033	0.999163	no
NM_010566	Inpp5d	chr1:89516886-89617083	H1	Bmi1	NOTEST	0.051831	1.14866e-05	-12.1396	0	1	1	no
NM_001159555	Cd36	chr5:17287507-17394777	H1	Bmi1	OK	0.867567	0.00019919	-12.0886	-0.103206	0.2363	0.999163	no
NM_001168667	Fam114a2	chr11:57296491-57332146	H1	Bmi1	OK	10.6263	0.00244725	-12.0842	-0.275561	0.22075	0.999163	no
NM_001167829	Fam45a	chr19:60887472-60912132	H1	Bmi1	OK	5.82523	0.00136195	-12.0624	-0.14739	0.17205	0.999163	no
NM_010747	Lyn	chr4:3605267-3718759	H1	Bmi1	OK	9.67301	0.00231142	-12.031	-0.25483	0.022	0.520454	no
NM_001163713	Tufm	chr7:133630868-133634245	H1	Bmi1	OK	0.437137	0.000104662	-12.0281	-0.0254489	0.21405	0.999163	no
NM_027208	Bdh2	chr3:134944184-134967389	H1	Bmi1	OK	0.497981	0.000119629	-12.0233	-0.0165244	0.35365	0.999163	no
NM_001127330	Pparg	chr6:115311238-115440419	H1	Bmi1	NOTEST	0.37208	9.19594e-05	-11.9823	0	1	1	no
NM_001113529	Csf1	chr3:107543965-107563387	H1	Bmi1	OK	0.829725	0.000205338	-11.9804	-0.0588585	0.2175	0.999163	no
NM_133908	1110008J03Rik	chr5:121059068-121062598	H1	Bmi1	NOTEST	0.203363	5.09404e-05	-11.963	0	1	1	no
NR_027710	Ppargc1a	chr5:51845487-51945160	H1	Bmi1	OK	9.19008	0.00240529	-11.8997	-0.417475	0.0505	0.745852	no
NM_001113327	Fam131b	chr6:42265310-42274639	H1	Bmi1	OK	0.679774	0.000183388	-11.8559	-0.0917547	0.38815	0.999163	no
NM_001025377	Arhgap15	chr2:43604343-44243143	H1	Bmi1	NOTEST	0.0146047	4.07209e-06	-11.8084	0	1	1	no
NM_213660	Stat3	chr11:100748123-100800825	H1	Bmi1	OK	4.4778	0.00130549	-11.744	-0.144601	0.196	0.999163	no
NM_001163239	Nqo2	chr13:34009786-34094663	H1	Bmi1	OK	1.23714	0.000371272	-11.7023	-0.0939383	0.18665	0.999163	no
NM_146120	Gsn	chr2:35111878-35163422	H1	Bmi1	OK	0.4367	0.000133124	-11.6797	-0.031093	0.2688	0.999163	no
NM_029646	Il34	chr8:113265728-113329803	H1	Bmi1	NOTEST	0.135075	4.27018e-05	-11.6272	0	1	1	no
NM_019688	Rapgef4	chr2:71819271-72095531	H1	Bmi1	OK	0.977448	0.000312967	-11.6088	-0.126995	0.209	0.999163	no
NM_001081071	Lclat1	chr17:73457324-73592706	H1	Bmi1	OK	3.19839	0.00105486	-11.5661	-0.209045	0.2995	0.999163	no
NM_001039092	Tom1l2	chr11:60040215-60166407	H1	Bmi1	NOTEST	0.161468	5.45113e-05	-11.5324	0	1	1	no
NM_001252531	Slco2b1	chr7:106806313-106859850	H1	Bmi1	NOTEST	0.0429314	1.5191e-05	-11.4646	0	1	1	no
NM_134251	Slc12a8	chr16:33518414-33664221	H1	Bmi1	NOTEST	0.125292	4.50755e-05	-11.4407	0	1	1	no
NM_001163433	Samd4	chr14:47502639-47725492	H1	Bmi1	NOTEST	0.492514	0.00017795	-11.4345	0	1	1	no
NR_015581	5430402O13Rik	chr6:50516641-50546589	H1	Bmi1	NOTEST	0.293486	0.000106847	-11.4235	0	1	1	no
NM_001166623	Rbmx	chrX:54636524-54646213	H1	Bmi1	OK	16.4593	0.00603093	-11.4142	-0.291604	0.01815	0.473395	no
NM_001243587	Mif4gd	chr11:115469232-115474283	H1	Bmi1	OK	0.784525	0.000295194	-11.3759	-0.0478978	0.14195	0.999163	no
NM_001163333	Cttnbp2nl	chr3:104804832-104856064	H1	Bmi1	OK	2.20435	0.000830536	-11.374	-0.10144	0.19445	0.999163	no
NM_001163704	Fbxo6	chr4:147519824-147526244	H1	Bmi1	NOTEST	0.174389	6.75899e-05	-11.3332	0	1	1	no
NM_001163276	Med16	chr10:79357451-79371683	H1	Bmi1	OK	2.8534	0.00112047	-11.3144	-0.256199	0.0376	0.666874	no
NM_011490	Stau1	chr2:166773641-166821778	H1	Bmi1	NOTEST	0.255675	0.000100681	-11.3103	0	1	1	no
NM_001162858	Nrip2	chr6:128349783-128358953	H1	Bmi1	NOTEST	0.142672	5.69019e-05	-11.2919	0	1	1	no
NM_009737	Bcat2	chr7:52823164-52845080	H1	Bmi1	NOTEST	0.181708	7.6165e-05	-11.2202	0	1	1	no
NM_001167925	A730017C20Rik	chr18:59222034-59236614	H1	Bmi1	NOTEST	0.369518	0.000163221	-11.1446	0	1	1	no
NM_010397	H2-T22	chr17:36175353-36179647	H1	Bmi1	NOTEST	0.269458	0.000119963	-11.1333	0	1	1	no
NM_001013581	Pard3	chr8:129587955-130136186	H1	Bmi1	NOTEST	0.506916	0.000227435	-11.1221	0	1	1	no
NM_011847	Dnajb6	chr5:30061873-30113018	H1	Bmi1	OK	0.691894	0.000315861	-11.097	-0.0649091	0.1443	0.999163	no
NM_001111272	Stau2	chr1:16218890-16509383	H1	Bmi1	OK	1.18581	0.000550482	-11.0729	-0.144738	0.2055	0.999163	no
NM_001166556	Abca6	chr11:110038135-110113090	H1	Bmi1	NOTEST	0.16205	7.52405e-05	-11.0726	0	1	1	no
NM_001109042	Kif21a	chr15:90763706-90880379	H1	Bmi1	OK	3.94784	0.0018774	-11.0381	-0.329499	0.04425	0.708685	no
NM_001161430	Nxt2	chrX:138662479-138674235	H1	Bmi1	OK	1.95653	0.000933935	-11.0327	-0.155004	0.2025	0.999163	no
NR_027618	Vps39	chr2:120142196-120178869	H1	Bmi1	NOTEST	0.085822	4.31614e-05	-10.9574	0	1	1	no
NM_001161739	Glmn	chr5:107963729-108090857	H1	Bmi1	NOTEST	0.501372	0.000253705	-10.9485	0	1	1	no
NM_008619	Mov10	chr3:104597749-104621481	H1	Bmi1	NOTEST	0.206589	0.000106696	-10.919	0	1	1	no
NM_001205312	Tyk2	chr9:20908511-20935719	H1	Bmi1	OK	0.74235	0.000399743	-10.8588	-0.169572	0.22565	0.999163	no
NM_145984	Prepl	chr17:85427686-85489614	H1	Bmi1	NOTEST	0.323573	0.000177336	-10.8334	0	1	1	no
NM_028903	Scara5	chr14:66285239-66383663	H1	Bmi1	NOTEST	0.0323959	1.78313e-05	-10.8272	0	1	1	no
NM_001199351	Pnck	chrX:70901330-70905409	H1	Bmi1	NOTEST	0.105118	5.89821e-05	-10.7994	0	1	1	no
NR_045526	Rbbp8	chr18:11791784-11901716	H1	Bmi1	OK	1.45906	0.000826095	-10.7864	-0.0925475	0.19535	0.999163	no
NM_011951	Mapk14	chr17:28828286-28885350	H1	Bmi1	OK	0.720166	0.000414016	-10.7644	-0.0857418	0.0864	0.901555	no
NM_001013387	Zfp182	chrX:20603309-20639164	H1	Bmi1	OK	1.69001	0.00098211	-10.7489	-0.44764	0.071	0.847576	no
NM_029075	Stx11	chr10:12659786-12684065	H1	Bmi1	NOTEST	0.0803264	4.69067e-05	-10.7419	0	1	1	no
NM_001168684	Tmcc3	chr10:93977601-94053699	H1	Bmi1	OK	2.06149	0.00121366	-10.7301	-0.179001	0.13625	0.999163	no
NM_001163421	Tatdn3	chr1:192869708-192886811	H1	Bmi1	OK	0.503416	0.000296772	-10.7282	-0.0429598	0.31775	0.999163	no
NM_170704	Cd40	chr2:164881135-164897154	H1	Bmi1	NOTEST	0.135638	8.17705e-05	-10.6959	0	1	1	no
NM_001164472	Nip7	chr8:109580776-109584828	H1	Bmi1	OK	3.57896	0.00216986	-10.6877	-0.296919	0.30855	0.999163	no
NR_027651	Meg3	chr12:110779205-110809939	H1	Bmi1	NOTEST	0.000187201	1.13898e-07	-10.6826	0	1	1	no
NM_001039543	Mlf1	chr3:67178018-67203922	H1	Bmi1	NOTEST	0.311199	0.000190187	-10.6762	0	1	1	no
NM_133720	Cysltr2	chr14:73428934-73448921	H1	Bmi1	NOTEST	0.0950262	5.89413e-05	-10.6548	0	1	1	no
NM_001111059	Cd34	chr1:196765014-196803153	H1	Bmi1	NOTEST	0.0284695	1.8643e-05	-10.5766	0	1	1	no
NM_001172136	Exog	chr9:119354040-119374636	H1	Bmi1	OK	1.36792	0.00091465	-10.5465	-0.322717	0.23785	0.999163	no
NM_001159729	Rab23	chr1:33776740-33799409	H1	Bmi1	NOTEST	0.119235	8.08613e-05	-10.5261	0	1	1	no
NM_001142810	Slc6a8	chrX:70918471-70927839	H1	Bmi1	OK	4.87692	0.00333337	-10.5148	-0.393006	0.24385	0.999163	no
NM_001168277	Jazf1	chr6:52718061-53018618	H1	Bmi1	NOTEST	0.482433	0.000333162	-10.4999	0	1	1	no
NM_001172122	Rbms3	chr9:116481863-117539031	H1	Bmi1	NOTEST	0.446015	0.000315685	-10.4644	0	1	1	no
NM_001164630	Mum1l1	chrX:135744582-135772874	H1	Bmi1	NOTEST	0.133907	9.59758e-05	-10.4463	0	1	1	no
NM_001164572	Snrk	chr9:122026383-122078820	H1	Bmi1	OK	0.793755	0.000571911	-10.4387	-0.19121	0.2085	0.999163	no
NM_019706	Rnf138	chr18:21159841-21186724	H1	Bmi1	OK	6.83278	0.00503923	-10.4051	-0.347365	0.06215	0.801729	no
NM_011236	Rad52	chr6:119852715-119872841	H1	Bmi1	OK	1.3082	0.000981258	-10.3807	-0.131974	0.314	0.999163	no
NM_028201	2210009G21Rik	chr2:136699516-136895514	H1	Bmi1	NOTEST	0.265537	0.000200639	-10.3701	0	1	1	no
NM_016770	Folh1	chr7:93867485-93924374	H1	Bmi1	NOTEST	0.137457	0.000104696	-10.3586	0	1	1	no
NM_001201569	Atp9b	chr18:80930879-81130797	H1	Bmi1	OK	6.59013	0.00505298	-10.349	-0.499953	0.25	0.999163	no
NM_030114	Herc4	chr10:62706544-62780629	H1	Bmi1	NOTEST	0.461844	0.000354143	-10.3489	0	1	1	no
NM_027141	Spsb3	chr17:25023618-25029092	H1	Bmi1	OK	1.23707	0.000949684	-10.3472	-0.179746	0.21575	0.999163	no
NM_027180	Arap1	chr7:108496582-108561100	H1	Bmi1	OK	1.08126	0.000840494	-10.3292	-0.150761	0.40015	0.999163	no
NM_080471	Ankrd6	chr4:32891009-33037801	H1	Bmi1	NOTEST	0.141289	0.000111183	-10.3115	0	1	1	no
NM_001145824	Hipk3	chr2:104266638-104334646	H1	Bmi1	OK	5.211	0.00412189	-10.304	-0.560407	0.0616	0.797972	no
NM_001190378	Camta2	chr11:70482964-70501607	H1	Bmi1	NOTEST	0.445487	0.000354194	-10.2966	0	1	1	no
NM_001163705	Fbxo6	chr4:147519824-147526244	H1	Bmi1	OK	1.34754	0.00107683	-10.2893	-0.143624	0.23105	0.999163	no
NR_033402	Tyms	chr5:30384739-30400165	H1	Bmi1	NOTEST	0.397546	0.000323319	-10.2639	0	1	1	no
NM_026728	Echdc2	chr4:107838041-107851913	H1	Bmi1	NOTEST	0.169863	0.000140988	-10.2346	0	1	1	no
NM_009653	Alas2	chrX:146981959-147005165	H1	Bmi1	OK	0.59887	0.000512677	-10.19	-0.119163	0.261	0.999163	no
NM_178279	Pxk	chr14:8930726-8997625	H1	Bmi1	NOTEST	0.394979	0.000339827	-10.1828	0	1	1	no
NM_001129999	Cep250	chr2:155782293-155824636	H1	Bmi1	NOTEST	0.385882	0.000334415	-10.1723	0	1	1	no
NM_212473	Fam53b	chr7:139903766-140004879	H1	Bmi1	OK	0.834684	0.000724391	-10.1702	-0.216683	0.24055	0.999163	no
NR_027395	Rnf44	chr13:54780759-54795321	H1	Bmi1	OK	1.18173	0.00103401	-10.1584	-0.133113	0.17785	0.999163	no
NR_028142	Pnpla2	chr7:148641086-148646642	H1	Bmi1	NOTEST	0.184166	0.00016529	-10.1218	0	1	1	no
NM_001243586	Mif4gd	chr11:115469232-115474283	H1	Bmi1	NOTEST	0.117425	0.000106323	-10.1091	0	1	1	no
NM_019446	Barhl1	chr2:28763199-28771960	H1	Bmi1	NOTEST	0.0559931	5.17777e-05	-10.0787	0	1	1	no
NM_152808	Slc44a2	chr9:21125162-21159472	H1	Bmi1	NOTEST	0.243265	0.000228065	-10.0589	0	1	1	no
NM_001080389	Mark2	chr19:7349885-7416334	H1	Bmi1	OK	1.45453	0.00137576	-10.0461	-0.244588	0.2373	0.999163	no
NM_001255992	Bbs12	chr3:37211475-37220373	H1	Bmi1	OK	1.63623	0.00156981	-10.0256	-0.278355	0.21015	0.999163	no
NM_001141927	Pln	chr10:52997886-53099657	H1	Bmi1	NOTEST	0.1389	0.000133366	-10.0244	0	1	1	no
NM_001145948	Ttc39a	chr4:109079704-109117350	H1	Bmi1	NOTEST	0.0784756	7.6636e-05	-10	0	1	1	no
NM_001134461	Prickle2	chr6:92320885-92656178	H1	Bmi1	NOTEST	0.12975	0.000126774	-9.99927	0	1	1	no
NM_001146007	Trim12c	chr7:111487267-111501872	H1	Bmi1	NOTEST	0.227072	0.000226813	-9.96743	0	1	1	no
NM_021327	Tnip1	chr11:54724288-54776442	H1	Bmi1	NOTEST	0.0211258	2.11519e-05	-9.964	0	1	1	no
NM_001252434	Dlg1	chr16:31663528-31873442	H1	Bmi1	OK	0.643515	0.000644974	-9.96252	-0.0509982	0.28905	0.999163	no
NM_145406	Slc10a3	chrX:71614557-71618688	H1	Bmi1	NOTEST	0.253679	0.000258183	-9.9404	0	1	1	no
NM_201392	Plec	chr15:76001403-76061808	H1	Bmi1	NOTEST	0.38429	0.00039127	-9.93981	0	1	1	no
NM_001242364	Fam160a2	chr7:112519724-112548568	H1	Bmi1	OK	1.8305	0.00200418	-9.835	-0.64418	0.07165	0.848751	no
NM_001256117	Sun1	chr5:139676590-139725793	H1	Bmi1	NOTEST	0.123485	0.000136966	-9.8163	0	1	1	no
NM_001199337	Apoo	chrX:91612448-91662431	H1	Bmi1	OK	0.973629	0.00110792	-9.77937	-0.141039	0.1669	0.999163	no
NM_153808	Smc5	chr19:23280930-23348387	H1	Bmi1	OK	3.5042	0.00430596	-9.66854	-0.24298	0.2043	0.999163	no
NM_010867	Myom1	chr17:71368896-71476196	H1	Bmi1	NOTEST	0.0206823	2.56108e-05	-9.65743	0	1	1	no
NM_001025613	Otud7b	chr3:95908449-95965052	H1	Bmi1	OK	0.80497	0.00100718	-9.64247	-0.210569	0.2121	0.999163	no
NM_028220	Wdr17	chr8:55714968-55809721	H1	Bmi1	OK	1.66064	0.00210042	-9.62684	-0.623766	0.1301	0.999163	no
NM_001177398	Anks1b	chr10:89336253-90435729	H1	Bmi1	NOTEST	0.398335	0.00054323	-9.5182	0	1	1	no
NM_001032413	Pear1	chr3:87553018-87572875	H1	Bmi1	NOTEST	0.158392	0.000223652	-9.46803	0	1	1	no
NM_153409	Csrnp3	chr2:65683823-65869603	H1	Bmi1	NOTEST	0.160536	0.000229293	-9.45149	0	1	1	no
NM_001200038	1700021K19Rik	chr16:32821787-32868452	H1	Bmi1	OK	0.659517	0.000952824	-9.43498	-0.158268	0.2101	0.999163	no
NM_017405	Lsr	chr7:31742788-31758488	H1	Bmi1	NOTEST	0.210865	0.00032001	-9.36399	0	1	1	no
NM_001164662	Cyfip1	chr7:63097440-63217863	H1	Bmi1	OK	0.697059	0.00106744	-9.35098	-0.122316	0.2394	0.999163	no
NM_001039512	Ivns1abp	chr1:153191627-153211575	H1	Bmi1	OK	2.71651	0.00417459	-9.3459	-0.103504	0.2072	0.999163	no
NM_183144	Inpp5a	chr7:146575007-146768696	H1	Bmi1	OK	1.80684	0.00278047	-9.34393	-0.326641	0.23135	0.999163	no
NM_178415	Bbs9	chr9:22280158-22692724	H1	Bmi1	NOTEST	0.332222	0.000516696	-9.32862	0	1	1	no
NM_001205044	Jarid2	chr13:44826142-45017012	H1	Bmi1	NOTEST	0.183898	0.000288053	-9.31836	0	1	1	no
NM_001164192	Mtm1	chrX:68463941-68568470	H1	Bmi1	NOTEST	0.624204	0.000983748	-9.30951	0	1	1	no
NM_001205215	Rxrb	chr17:34168756-34175348	H1	Bmi1	OK	1.80228	0.00288185	-9.28861	-0.323835	0.06825	0.831896	no
NM_145956	Brcc3	chrX:72661966-72701040	H1	Bmi1	OK	3.15112	0.00506299	-9.28166	-0.458879	0.2169	0.999163	no
NM_001001602	Dab2ip	chr2:35405053-35586514	H1	Bmi1	NOTEST	0.140806	0.000226255	-9.28154	0	1	1	no
NM_001113414	Ebf3	chr7:144385353-144506128	H1	Bmi1	NOTEST	0.0916081	0.000149512	-9.25907	0	1	1	no
NM_013613	Nr4a2	chr2:56959636-56976414	H1	Bmi1	NOTEST	0.138438	0.000229513	-9.23645	0	1	1	no
NM_153787	Bclaf1	chr10:20032274-20062307	H1	Bmi1	OK	18.2731	0.0304287	-9.23007	-0.337499	0.0394	0.671922	no
NM_001167860	Wipf3	chr6:54402876-54453762	H1	Bmi1	NOTEST	0.0920056	0.000155621	-9.20754	0	1	1	no
NM_001252437	Mgrn1	chr16:4886099-4941025	H1	Bmi1	NOTEST	0.0947846	0.000160468	-9.20623	0	1	1	no
NM_207654	Efna5	chr17:62952305-63230666	H1	Bmi1	NOTEST	0.292371	0.000506592	-9.17276	0	1	1	no
NM_019503	Fxyd1	chr7:31836696-31840675	H1	Bmi1	NOTEST	0.185156	0.000324943	-9.15434	0	1	1	no
NM_001024857	Ttbk2	chr2:120558551-120676320	H1	Bmi1	NOTEST	0.440547	0.000783949	-9.13432	0	1	1	no
NM_001162521	Dguok	chr6:83430207-83456963	H1	Bmi1	OK	2.56402	0.00462542	-9.1146	-0.193763	0.1024	0.952154	no
NM_013680	Syn1	chrX:20425668-20498044	H1	Bmi1	OK	0.616534	0.00111739	-9.10791	-0.174668	0.2083	0.999163	no
NM_001253888	Tssk4	chr14:56269020-56271376	H1	Bmi1	NOTEST	0.000398929	7.34044e-07	-9.08605	0	1	1	no
NM_001166666	Rtel1	chr2:181054428-181091321	H1	Bmi1	OK	2.53615	0.00495501	-8.99954	-0.387002	0.25375	0.999163	no
NM_001081166	Phf21b	chr15:84615805-84686559	H1	Bmi1	OK	0.659606	0.00137164	-8.90955	-0.193144	0.23145	0.999163	no
NM_133914	Rasa4	chr5:136559785-136587730	H1	Bmi1	NOTEST	0.0416007	8.71013e-05	-8.8997	0	1	1	no
NM_172691	B230312A22Rik	chr4:43045285-43059092	H1	Bmi1	OK	0.61043	0.00131976	-8.8534	-0.238837	0.22785	0.999163	no
NM_001042534	Capg	chr6:72494432-72512974	H1	Bmi1	NOTEST	0.218232	0.000487338	-8.80673	0	1	1	no
NM_019798	Pde4a	chr9:20970157-21017692	H1	Bmi1	NOTEST	0.291284	0.000657172	-8.79194	0	1	1	no
NM_019460	Sfmbt1	chr14:31528034-31635907	H1	Bmi1	NOTEST	0.206705	0.000488316	-8.72554	0	1	1	no
NM_028744	Pi4k2b	chr5:53132812-53160579	H1	Bmi1	NOTEST	0.153822	0.000369205	-8.70263	0	1	1	no
NM_007965	Evl	chr12:109648864-109940516	H1	Bmi1	OK	1.69569	0.004155	-8.67281	-0.109937	0.21585	0.999163	no
NM_001253753	Zmym5	chr14:57409421-57430553	H1	Bmi1	OK	0.812989	0.0019973	-8.66904	-0.38134	0.17445	0.999163	no
NM_172558	Gemin5	chr11:57933502-57982041	H1	Bmi1	NOTEST	0.001153	0.00808405	-8.6321	0	1	1	no
NM_001168372	Usp19	chr9:108393006-108404668	H1	Bmi1	OK	0.942263	0.00238211	-8.62774	-0.265347	0.37545	0.999163	no
NM_001161422	Ikbkg	chrX:71638629-71699117	H1	Bmi1	OK	4.5487	0.0117774	-8.59329	-0.541101	0.14755	0.999163	no
NM_001042418	Cabyr	chr18:12899863-12913651	H1	Bmi1	NOTEST	0.0130498	3.46356e-05	-8.55756	0	1	1	no
NM_001005864	Mtus1	chr8:42076265-42219080	H1	Bmi1	NOTEST	0.318858	0.000858449	-8.53696	0	1	1	no
NM_080562	Ubox5	chr2:130415731-130455774	H1	Bmi1	OK	0.660529	0.00184158	-8.48653	-0.200298	0.3223	0.999163	no
NM_001159956	Pde1c	chr6:56019797-56319628	H1	Bmi1	NOTEST	0.0275688	7.77388e-05	-8.47018	0	1	1	no
NM_013510	Epb4.1l1	chr2:156246787-156368950	H1	Bmi1	NOTEST	0.380282	0.00109009	-8.44648	0	1	1	no
NM_009792	Camk2a	chr18:61085285-61147806	H1	Bmi1	NOTEST	0.295933	0.000863823	-8.42032	0	1	1	no
NM_001115018	Suv420h2	chr7:4691728-4699116	H1	Bmi1	OK	4.66662	0.0141316	-8.36731	-0.782754	0.13625	0.999163	no
NM_177409	Tram2	chr1:20991458-21069306	H1	Bmi1	NOTEST	0.491875	0.00157223	-8.28933	0	1	1	no
NM_029786	Pomgnt1	chr4:115823122-115832449	H1	Bmi1	OK	0.92883	0.00300105	-8.2738	-0.256011	0.21895	0.999163	no
NM_001164611	Smpd4	chr16:17619446-17644923	H1	Bmi1	OK	3.21409	0.0111892	-8.16616	-0.629422	0.2652	0.999163	no
NM_001135152	Slc39a14	chr14:70703273-70751231	H1	Bmi1	OK	1.04541	0.00366252	-8.15701	-0.513411	0.2486	0.999163	no
NM_001113399	Zfp385b	chr2:77248688-77654873	H1	Bmi1	NOTEST	0.0895509	0.000323115	-8.11451	0	1	1	no
NM_001159941	Kctd10	chr5:114764949-114830514	H1	Bmi1	OK	0.982219	0.00355625	-8.10954	-0.203079	0.1167	0.991279	no
NM_001243047	Dlg2	chr7:98239295-99597756	H1	Bmi1	NOTEST	0.165882	0.000677396	-7.93594	0	1	1	no
NM_001159631	Nek6	chr2:38367216-38443010	H1	Bmi1	OK	2.82956	0.0116099	-7.92907	-0.374736	0.24095	0.999163	no
NM_145407	Usp19	chr9:108393006-108404668	H1	Bmi1	OK	2.95309	0.0128843	-7.84047	-0.514703	0.40755	0.999163	no
NR_027357	Slc25a44	chr3:88214417-88229061	H1	Bmi1	OK	5.38131	0.023859	-7.81728	-0.784526	0.24355	0.999163	no
NM_001142737	Pcdh15	chr10:73284614-74112477	H1	Bmi1	NOTEST	0.0873997	0.000407553	-7.7445	0	1	1	no
NM_001177627	Slc2a6	chr2:26876884-26883518	H1	Bmi1	OK	0.605423	0.00282343	-7.74435	-0.246218	0.25285	0.999163	no
NM_001177618	Arpp21	chr9:111967594-112251429	H1	Bmi1	NOTEST	0.271498	0.00133502	-7.66794	0	1	1	no
NM_001164497	Papd5	chr8:90723111-90783621	H1	Bmi1	OK	0.688972	0.00348009	-7.62918	-0.261696	0.22785	0.999163	no
NM_001252494	Rapgef6	chr11:54336346-54512788	H1	Bmi1	NOTEST	0.00983788	5.0003e-05	-7.62019	0	1	1	no
NM_177940	Ece2	chr16:20611673-20645988	H1	Bmi1	OK	0.609506	0.00310379	-7.61746	-0.389433	0.10215	0.952154	no
NM_001077359	Git2	chr5:115177416-115223501	H1	Bmi1	NOTEST	0.0827776	0.000436881	-7.56586	0	1	1	no
NM_001195774	Gprc5b	chr7:125985731-126138725	H1	Bmi1	NOTEST	0.330656	0.00177281	-7.54315	0	1	1	no
NM_001130150	Arhgef1	chr7:25688004-25711610	H1	Bmi1	NOTEST	0.0767238	0.000413601	-7.53529	0	1	1	no
NM_001252403	Gria1	chr11:56825119-57143746	H1	Bmi1	OK	0.687225	0.00375907	-7.51426	-0.474313	0.39735	0.999163	no
NM_027384	Tet1	chr10:62267317-62342762	H1	Bmi1	OK	2.08905	0.0114315	-7.51369	-0.793553	0.3438	0.999163	no
NM_001035242	Trpm3	chr19:22213606-23064374	H1	Bmi1	NOTEST	0.00139486	8.17525e-06	-7.41464	0	1	1	no
NM_001205214	Rxrb	chr17:34168756-34175348	H1	Bmi1	OK	0.721913	0.00430025	-7.39126	-0.351679	0.0752	0.857479	no
NM_001164481	Sipa1	chr19:5651184-5663707	H1	Bmi1	NOTEST	0.240453	0.00145399	-7.3696	0	1	1	no
NM_001160378	Fam46a	chr9:85214045-85220757	H1	Bmi1	OK	0.559689	0.00341164	-7.35802	-0.302806	0.25435	0.999163	no
NM_028422	Gtpbp5	chr2:179805297-179820607	H1	Bmi1	OK	0.533655	0.00326298	-7.35357	-0.21098	0.33165	0.999163	no
NM_001166437	Tbc1d25	chrX:7731597-7753307	H1	Bmi1	OK	1.04233	0.00638961	-7.34986	-0.628782	0.17225	0.999163	no
NM_001160256	Smg7	chr1:154684124-154749776	H1	Bmi1	NOTEST	0.329719	0.00210615	-7.29049	0	1	1	no
NM_001042726	Pcdh8	chr14:80166578-80171119	H1	Bmi1	NOTEST	0.127487	0.000830639	-7.26191	0	1	1	no
NM_175387	Rbfox2	chr15:76909419-77137483	H1	Bmi1	OK	1.27376	0.00850259	-7.22697	-0.581525	0.2331	0.999163	no
NM_001040654	Cdkn2a	chr4:88920376-88940523	H1	Bmi1	OK	38.6911	0.258662	-7.22479	-2.34131	0.21625	0.999163	no
NM_025795	Ncaph2	chr15:89186152-89207468	H1	Bmi1	OK	6.43817	0.0431925	-7.21973	-0.530875	0.10985	0.970269	no
NM_001113392	Cd247	chr1:167718811-167932765	H1	Bmi1	NOTEST	0.271433	0.00190862	-7.15192	0	1	1	no
NM_016915	Pla2g6	chr15:79116657-79158801	H1	Bmi1	OK	0.994219	0.00751045	-7.04852	-0.589608	0.35825	0.999163	no
NM_011199	Pth1r	chr9:110624588-110649649	H1	Bmi1	NOTEST	0.12196	0.000963797	-6.98346	0	1	1	no
NM_028464	Mocs1	chr17:49567688-49594755	H1	Bmi1	OK	0.524706	0.00430468	-6.92946	-0.461752	0.29765	0.999163	no
NM_172426	Slc24a2	chr4:86629029-86876444	H1	Bmi1	NOTEST	0.0554642	0.000455154	-6.92906	0	1	1	no
NM_011518	Syk	chr13:52678805-52744161	H1	Bmi1	NOTEST	0.0962921	0.000797137	-6.91645	0	1	1	no
NR_026565	1500010J02Rik	chr11:68829412-68849975	H1	Bmi1	NOTEST	0.0606033	0.00051027	-6.89199	0	1	1	no
NM_001162365	Ptk2b	chr14:66772093-66899889	H1	Bmi1	NOTEST	5.78148e-05	4.92461e-07	-6.87529	0	1	1	no
NR_040422	Gm15401	chr6:72576373-72738950	H1	Bmi1	NOTEST	0.0591042	0.000508779	-6.86008	0	1	1	no
NM_001163820	Fance	chr17:28450474-28463519	H1	Bmi1	NOTEST	0.122433	0.00110485	-6.792	0	1	1	no
NM_007587	Calca	chr7:121774991-121779871	H1	Bmi1	OK	2.29186	0.0208064	-6.78335	-1.65814	0.10155	0.951089	no
NM_001048142	Bdnf	chr2:109514856-109567200	H1	Bmi1	OK	2.4544	0.0223905	-6.77634	-2.3614	0.17555	0.999163	no
NM_001163031	Cd97	chr8:86239075-86265210	H1	Bmi1	NOTEST	0.275685	0.00257499	-6.74231	0	1	1	no
NM_001163359	Fignl1	chr11:11700290-11708965	H1	Bmi1	OK	0.831892	0.00779132	-6.73838	-0.240141	0.2254	0.999163	no
NM_001159580	Lnx1	chr5:74931506-75098928	H1	Bmi1	OK	4.53603	0.0461961	-6.61752	-0.233925	0.2745	0.999163	no
NM_001170591	Nfu1	chr6:86959829-86978455	H1	Bmi1	OK	3.51008	0.0358613	-6.61293	-0.526933	0.30835	0.999163	no
NM_080453	Mmp28	chr11:83255377-83276463	H1	Bmi1	NOTEST	0.080062	0.00083753	-6.57883	0	1	1	no
NM_173034	Zfp398	chr6:47785659-47818256	H1	Bmi1	NOTEST	0.00401849	4.35088e-05	-6.5292	0	1	1	no
NM_001110850	Crem	chr18:3266351-3366861	H1	Bmi1	OK	0.811441	0.00885884	-6.51722	-0.507055	0.2525	0.999163	no
NM_030708	Zfhx4	chr3:5177827-5415855	H1	Bmi1	NOTEST	0.307238	0.00345102	-6.47619	0	1	1	no
NM_023046	Asb1	chr1:93437141-93456167	H1	Bmi1	NOTEST	0.136645	0.00161653	-6.40139	0	1	1	no
NM_001197321	Foxp1	chr6:98875335-99385339	H1	Bmi1	NOTEST	0.164743	0.00197084	-6.38526	0	1	1	no
NM_001205345	Sun2	chr15:79554497-79572966	H1	Bmi1	NOTEST	0.22527	0.00270562	-6.37955	0	1	1	no
NR_030710	Rtel1	chr2:181054428-181091321	H1	Bmi1	OK	1.70267	0.0205623	-6.37165	-0.546095	0.36285	0.999163	no
NM_080440	Slc8a3	chr12:82298901-82434167	H1	Bmi1	OK	0.540082	0.00652345	-6.3714	-0.353882	0.3758	0.999163	no
NR_027515	Rbm18	chr2:35971598-36045803	H1	Bmi1	OK	6.01917	0.0738926	-6.34799	-0.715021	0.36105	0.999163	no
NM_010939	Nrp2	chr1:62749890-62865266	H1	Bmi1	NOTEST	0.0105383	0.000130962	-6.33034	0	1	1	no
NR_002891	Gm5512	chr10:5914188-5943372	H1	Bmi1	NOTEST	0.00270022	3.38997e-05	-6.31566	0	1	1	no
NM_008797	Pcx	chr19:4510471-4621752	H1	Bmi1	NOTEST	0.00465917	5.96972e-05	-6.28627	0	1	1	no
NM_001163098	Tchh	chr3:93246251-93252999	H1	Bmi1	OK	1.20164	0.0159943	-6.23131	-3.51126	0.06765	0.828578	no
NM_178740	Slitrk4	chrX:61522618-61530171	H1	Bmi1	NOTEST	0.422388	0.00570304	-6.21069	0	1	1	no
NM_001199927	Fam198a	chr9:121860105-121889326	H1	Bmi1	NOTEST	0.0294525	0.000397747	-6.2104	0	1	1	no
NM_001045481	Ifi203	chr1:175850533-175872623	H1	Bmi1	NOTEST	0.00543532	7.76918e-05	-6.12846	0	1	1	no
NM_010141	Epha7	chr4:28740294-28894649	H1	Bmi1	OK	1.31784	0.0194874	-6.07949	-3.36256	0.21105	0.999163	no
NM_029455	4930525F21Rik	chr2:125684953-125971987	H1	Bmi1	OK	1.02509	0.0152961	-6.06645	-0.520115	0.23585	0.999163	no
NM_175252	Zfp934	chr13:62618156-62659959	H1	Bmi1	NOTEST	0.0058624	8.90941e-05	-6.04002	0	1	1	no
NM_001039507	Lipe	chr7:26164545-26351436	H1	Bmi1	NOTEST	0.562021	0.00857768	-6.03389	0	1	1	no
NM_133715	Arhgap27	chr11:103192797-103225006	H1	Bmi1	NOTEST	0.0168295	0.000258422	-6.02512	0	1	1	no
NM_007643	Cd36	chr5:17287507-17394777	H1	Bmi1	NOTEST	0.00602002	9.24785e-05	-6.02451	0	1	1	no
NM_001165998	Spopl	chr2:23365573-23427624	H1	Bmi1	OK	2.24221	0.0349751	-6.00245	-0.726063	0.17805	0.999163	no
NM_001042408	Txnl4a	chr18:80403536-80422590	H1	Bmi1	OK	44.8475	0.700768	-5.99995	-1.01595	0.24895	0.999163	no
NM_029987	Rpe65	chr3:159262144-159288271	H1	Bmi1	OK	0.685124	0.0108579	-5.97954	-1.50285	0.22735	0.999163	no
NM_001205071	Josd2	chr7:51723349-51727028	H1	Bmi1	OK	1.59118	0.025494	-5.96379	-0.673972	0.30785	0.999163	no
NM_001252105	Cadps2	chr6:23212773-23789421	H1	Bmi1	NOTEST	0.00800806	0.000131142	-5.93225	0	1	1	no
NM_198942	Dhx57	chr17:80637643-80696816	H1	Bmi1	NOTEST	0.515148	0.00870212	-5.88748	0	1	1	no
NM_001099275	Tekt5	chr16:10361346-10395541	H1	Bmi1	OK	0.797343	0.0138814	-5.84398	-1.30413	0.22745	0.999163	no
NM_019691	Gria4	chr9:4417892-4796234	H1	Bmi1	OK	7.06193	0.124051	-5.83106	-4.17504	0.00175	0.133784	no
NM_026643	Cep57l1	chr10:41438645-41529674	H1	Bmi1	OK	1.56457	0.0282698	-5.79036	-0.632812	0.4347	0.999163	no
NM_053191	Pi15	chr1:17591981-17621020	H1	Bmi1	NOTEST	0.244032	0.00445192	-5.7765	0	1	1	no
NM_182959	Slc17a8	chr10:89036764-89083994	H1	Bmi1	NOTEST	0.504365	0.00927017	-5.76573	0	1	1	no
NM_001102400	Dab2	chr15:6249788-6390709	H1	Bmi1	NOTEST	0.00870329	0.000167508	-5.69926	0	1	1	no
NR_040436	E130218I03Rik	chr4:133799220-133801788	H1	Bmi1	OK	1.16591	0.0224556	-5.69824	-0.495278	0.12695	0.999163	no
NM_001168296	Ephb1	chr9:101824457-102257023	H1	Bmi1	OK	1.59798	0.0309458	-5.69036	-0.7374	0.4229	0.999163	no
NM_001177939	Eda	chrX:97170944-97596099	H1	Bmi1	NOTEST	0.0095928	0.000188561	-5.66885	0	1	1	no
NM_029134	Lrriq1	chr10:102525831-102698956	H1	Bmi1	OK	0.596038	0.0119872	-5.63584	-1.89277	0.14095	0.999163	no
NM_001193645	Galns	chr8:125102136-125135387	H1	Bmi1	NOTEST	0.00614596	0.000127189	-5.5946	0	1	1	no
NM_029947	Prdm8	chr5:98609887-98616467	H1	Bmi1	OK	5.04686	0.104861	-5.58884	-5.19766	0.00465	0.23506	no
NM_001146296	Adar	chr3:89518943-89568554	H1	Bmi1	NOTEST	0.00288478	5.9953e-05	-5.58849	0	1	1	no
NM_009807	Casp1	chr9:5298516-5307281	H1	Bmi1	OK	2.64089	0.0568479	-5.53778	-2.90933	0.12865	0.999163	no
NM_001198808	Sfmbt2	chr2:10292077-10516880	H1	Bmi1	OK	0.543491	0.011734	-5.53348	-2.69947	0.14085	0.999163	no
NM_001166542	Hmga1	chr17:27693518-27700617	H1	Bmi1	NOTEST	0.00136595	3.02627e-05	-5.49622	0	1	1	no
NM_001198998	Vdac3	chr8:23687546-23704285	H1	Bmi1	OK	2.54635	0.0564149	-5.49621	-0.492328	0.2993	0.999163	no
NM_001113415	Ebf3	chr7:144385353-144506128	H1	Bmi1	NOTEST	0.00183044	4.18416e-05	-5.45111	0	1	1	no
NM_001252456	Ptprs	chr17:56551848-56615903	H1	Bmi1	OK	33.4749	0.771088	-5.44004	-1.11027	0.24735	0.999163	no
NM_001204152	C1qtnf6	chr15:78353775-78360081	H1	Bmi1	OK	0.776153	0.0180602	-5.42545	-0.832727	0.24115	0.999163	no
NM_175513	Zfp804a	chr2:81893814-82100035	H1	Bmi1	NOTEST	0.173071	0.00408295	-5.40561	0	1	1	no
NM_201390	Plec	chr15:76001403-76061808	H1	Bmi1	NOTEST	0.00311906	7.38266e-05	-5.40083	0	1	1	no
NR_030701	Gm20554	chr13:72760913-72766012	H1	Bmi1	NOTEST	0.184554	0.0045532	-5.34102	0	1	1	no
NM_001161712	Gcat	chr15:78861303-78873988	H1	Bmi1	NOTEST	0.532678	0.0131607	-5.33896	0	1	1	no
NM_009697	Nr2f2	chr7:77496835-77556032	H1	Bmi1	OK	1.51898	0.0380187	-5.32025	-2.90087	0.2318	0.999163	no
NM_001098226	Tead3	chr17:28468617-28487750	H1	Bmi1	OK	1.19152	0.0299109	-5.31599	-1.11251	0.2504	0.999163	no
NM_008002	Fgf10	chr13:119503505-119581380	H1	Bmi1	NOTEST	0.223689	0.00563084	-5.312	0	1	1	no
NM_011143	Pou4f1	chr14:104861540-104867216	H1	Bmi1	NOTEST	0.31024	0.00785918	-5.30286	0	1	1	no
NM_139138	Emr4	chr17:55889248-55992927	H1	Bmi1	NOTEST	0.295625	0.00751966	-5.29696	0	1	1	no
NR_039573	Mir5113	chr15:80541742-80771516	H1	Bmi1	LOWDATA	207.676	5.31535	-5.28802	0	1	1	no
NM_052977	Adarb2	chr13:8202154-8759554	H1	Bmi1	NOTEST	0.239831	0.00628295	-5.25443	0	1	1	no
NM_173868	St18	chr1:6477311-6851021	H1	Bmi1	NOTEST	0.249	0.00654019	-5.25067	0	1	1	no
NM_001161714	Tgm1	chr14:56318845-56332329	H1	Bmi1	NOTEST	0.196932	0.00520253	-5.24234	0	1	1	no
NM_001205156	Yipf1	chr4:106986967-107032428	H1	Bmi1	OK	3.98417	0.10554	-5.23842	-0.95025	0.3223	0.999163	no
NM_178721	Cadm2	chr16:66655665-67621153	H1	Bmi1	NOTEST	0.550155	0.0146621	-5.22968	0	1	1	no
NM_001146052	Htatip2	chr7:57014475-57029369	H1	Bmi1	NOTEST	0.361036	0.0096872	-5.21992	0	1	1	no
NM_001172092	Depdc1a	chr3:159158396-159192919	H1	Bmi1	OK	0.899486	0.024233	-5.21405	-0.801447	0.2529	0.999163	no
NM_001164734	Mpp6	chr6:50060239-50148597	H1	Bmi1	NOTEST	0.429461	0.0116511	-5.20398	0	1	1	no
NM_152816	Dnm1l	chr16:16312325-16359123	H1	Bmi1	OK	9.80582	0.267195	-5.19767	-0.944849	0.2917	0.999163	no
NR_038025	4933412E12Rik	chr10:116387617-116400335	H1	Bmi1	NOTEST	0.0545934	0.00149924	-5.18642	0	1	1	no
NM_001110332	Eci2	chr13:35069616-35086013	H1	Bmi1	OK	14.0299	0.388394	-5.17484	-1.06617	0.46065	0.999163	no
NM_008880	Plscr2	chr9:92170439-92192590	H1	Bmi1	OK	2.80967	0.0780751	-5.16939	-2.69798	0.072	0.849627	no
NM_019994	Ralgapa1	chr12:56703885-56922154	H1	Bmi1	NOTEST	0.498373	0.013924	-5.16158	0	1	1	no
NM_010201	Fgf14	chr14:124377512-125076349	H1	Bmi1	NOTEST	0.392344	0.0111035	-5.14303	0	1	1	no
NM_001204959	Retn	chr8:3655769-3659818	H1	Bmi1	OK	1.74941	0.0499032	-5.13159	-1.25823	0.10205	0.952154	no
NM_001122953	Nfia	chr4:97234565-97785567	H1	Bmi1	NOTEST	0.361359	0.0103253	-5.12918	0	1	1	no
NM_001164150	Tcf3	chr10:79871909-79896398	H1	Bmi1	OK	6.71434	0.192747	-5.12247	-0.834986	0.38265	0.999163	no
NM_001080793	Ash2l	chr8:26927341-26958142	H1	Bmi1	OK	1.52756	0.0439984	-5.11764	-0.32199	0.35635	0.999163	no
NM_010872	Naip2	chr13:100914017-100972047	H1	Bmi1	NOTEST	0.0204266	0.000590094	-5.11336	0	1	1	no
NM_001243119	2010315B03Rik	chr9_random:202786-223677	H1	Bmi1	OK	4.33423	0.130623	-5.05229	-1.19882	0.21665	0.999163	no
NM_001141983	Golga7b	chr19:42322067-42344838	H1	Bmi1	NOTEST	0.00892056	0.000270081	-5.04567	0	1	1	no
NM_001252647	4833439L19Rik	chr13:54605165-54666743	H1	Bmi1	NOTEST	0.209979	0.00635969	-5.04515	0	1	1	no
NM_001161626	Tmem116	chr5:121902717-121945430	H1	Bmi1	OK	1.12225	0.0344239	-5.02684	-0.736659	0.13685	0.999163	no
NM_001253879	Mtf2	chr5:108494692-108538238	H1	Bmi1	NOTEST	0.0126007	0.000388175	-5.02065	0	1	1	no
NM_001177871	Filip1l	chr16:57302112-57606980	H1	Bmi1	OK	0.580245	0.0183734	-4.98097	-0.50152	0.19295	0.999163	no
NM_152815	Lins	chr7:73834774-73862142	H1	Bmi1	NOTEST	0.186794	0.00594207	-4.97434	0	1	1	no
NR_045365	2900057B20Rik	chr18:75979831-76308218	H1	Bmi1	OK	1.07145	0.034094	-4.97391	-0.406772	0.40555	0.999163	no
NM_010882	Ndn	chr7:69493162-69494813	H1	Bmi1	OK	18.2234	0.582686	-4.96693	-5.52179	5e-05	0.0125153	yes
NM_001080971	Tubb1	chr2:174276195-174283383	H1	Bmi1	NOTEST	0.372125	0.0119682	-4.95851	0	1	1	no
NM_027655	4933405L10Rik	chr8:108232202-108234068	H1	Bmi1	NOTEST	0.427319	0.0137667	-4.95605	0	1	1	no
NM_001167743	Slfn8	chr11:82815659-82834312	H1	Bmi1	NOTEST	0.102666	0.00331488	-4.95286	0	1	1	no
NM_001113405	Eaf2	chr16:36792969-36874912	H1	Bmi1	NOTEST	0.06421	0.0021	-4.93434	0	1	1	no
NM_001168404	Ankrd55	chr13:113078658-113174210	H1	Bmi1	OK	0.585363	0.0192421	-4.927	-1.18683	0.1489	0.999163	no
NM_009808	Casp12	chr9:5345475-5373034	H1	Bmi1	OK	3.24871	0.108879	-4.89907	-4.46552	0.00505	0.250386	no
NM_027613	Mmrn1	chr6:60894310-60939372	H1	Bmi1	NOTEST	0.0543408	0.00183007	-4.89206	0	1	1	no
NM_001163507	Mmrn1	chr6:60894310-60939372	H1	Bmi1	NOTEST	0.0545016	0.00184097	-4.88776	0	1	1	no
NM_134072	Akr1c14	chr13:4058836-4089668	H1	Bmi1	OK	1.10278	0.0373766	-4.88286	-2.68586	0.12865	0.999163	no
NM_009465	Axl	chr7:26541518-26573752	H1	Bmi1	NOTEST	0.313444	0.0106578	-4.87823	0	1	1	no
NM_199257	Tpte	chr8:23393912-23481890	H1	Bmi1	NOTEST	0.26714	0.0091193	-4.87253	0	1	1	no
NM_173743	Apol9b	chr15:77559501-77566812	H1	Bmi1	NOTEST	0.129578	0.00444655	-4.86499	0	1	1	no
NM_001033371	Lrrc36	chr8:107937521-107987986	H1	Bmi1	OK	1.05603	0.036669	-4.84795	-2.22836	0.1782	0.999163	no
NM_001093750	Ptchd1	chrX:152004278-152057870	H1	Bmi1	NOTEST	0.500113	0.0175871	-4.82967	0	1	1	no
NM_011338	Ccl9	chr11:83386418-83392138	H1	Bmi1	NOTEST	0.259487	0.00915886	-4.82435	0	1	1	no
NM_001039386	Nelf	chr2:24909898-24918401	H1	Bmi1	OK	0.599414	0.0213175	-4.81344	-0.381821	0.3447	0.999163	no
NR_040281	3632454L22Rik	chrX:131556960-131594875	H1	Bmi1	NOTEST	0.0209435	0.00075225	-4.79915	0	1	1	no
NM_001177323	2014-09-06	chrX:34450828-34529690	H1	Bmi1	OK	2.8586	0.103043	-4.79399	-0.788788	0.4465	0.999163	no
NM_009203	Slc22a12	chr19:6535855-6543070	H1	Bmi1	NOTEST	0.198169	0.00728071	-4.7665	0	1	1	no
NM_021306	Ecel1	chr1:89044229-89051602	H1	Bmi1	NOTEST	0.307909	0.0113226	-4.76523	0	1	1	no
NM_001166541	Hmga1	chr17:27693518-27700617	H1	Bmi1	NOTEST	0.000663553	2.44865e-05	-4.76015	0	1	1	no
NM_001166661	Ccdc85a	chr11:28285691-28484296	H1	Bmi1	OK	0.78192	0.0289314	-4.75631	-0.37654	0.36495	0.999163	no
NM_001164563	Amigo2	chr15:97074504-97216122	H1	Bmi1	NOTEST	0.0380211	0.00141505	-4.74787	0	1	1	no
NM_001038594	Glrx2	chr1:145586478-145596808	H1	Bmi1	NOTEST	0.0163335	0.000617885	-4.72435	0	1	1	no
NM_053242	Foxp2	chr6:14851348-15391977	H1	Bmi1	OK	0.724766	0.0277064	-4.70923	-2.09025	0.1607	0.999163	no
NM_207105	H2-Ab1	chr17:34400171-34406363	H1	Bmi1	OK	0.745515	0.0285546	-4.70644	-1.91697	0.24285	0.999163	no
NM_001145921	Arhgef40	chr14:52604507-52640408	H1	Bmi1	OK	5.8346	0.224595	-4.69924	-0.961271	0.4429	0.999163	no
NM_033605	Dach2	chrX:110411864-110949995	H1	Bmi1	NOTEST	0.318127	0.012299	-4.69299	0	1	1	no
NM_023121	Gngt2	chr11:95685813-95707045	H1	Bmi1	NOTEST	0.159226	0.00618221	-4.68681	0	1	1	no
NM_001163495	Arhgap19	chr19:41841077-41876574	H1	Bmi1	OK	6.74938	0.266147	-4.66446	-1.28647	0.2107	0.999163	no
NM_021367	Tslp	chr18:32823295-33026074	H1	Bmi1	NOTEST	0.390958	0.0157111	-4.63715	0	1	1	no
NM_001201413	Apbb2	chr5:66689963-67010056	H1	Bmi1	OK	1.05848	0.0434286	-4.60721	-0.757875	0.4397	0.999163	no
NM_177820	Apol10b	chr15:77414587-77426555	H1	Bmi1	NOTEST	0.407873	0.0167437	-4.60643	0	1	1	no
NM_021487	Kcne1l	chrX:138739295-138740741	H1	Bmi1	NOTEST	0.553695	0.0227374	-4.60595	0	1	1	no
NM_001011874	Xkr4	chr1:3204562-3661579	H1	Bmi1	OK	1.5239	0.0626324	-4.60472	-3.31346	0.0125	0.396702	no
NM_001160411	Gstm4	chr3:107843325-107847777	H1	Bmi1	NOTEST	0.000199594	8.21469e-06	-4.60272	0	1	1	no
NM_021308	Piwil2	chr14:70772286-70828901	H1	Bmi1	NOTEST	0.082188	0.00338692	-4.60088	0	1	1	no
NM_011935	Esrrg	chr1:189432884-190038763	H1	Bmi1	OK	1.1901	0.0498107	-4.57848	-0.863033	0.21535	0.999163	no
NM_001025307	Stx3	chr19:11849607-11893893	H1	Bmi1	OK	2.16861	0.0907821	-4.57822	-1.28137	0.2292	0.999163	no
NM_001205099	Npy2r	chr3:82342304-82352007	H1	Bmi1	NOTEST	0.473553	0.0200349	-4.56294	0	1	1	no
NM_010134	En2	chr5:28492235-28498706	H1	Bmi1	NOTEST	0.416607	0.0177201	-4.55523	0	1	1	no
NM_054085	Alpk3	chr7:88202485-88250498	H1	Bmi1	NOTEST	0.0477349	0.00203435	-4.55241	0	1	1	no
NM_011380	Six2	chr17:86083607-86087594	H1	Bmi1	NOTEST	0.361938	0.0155086	-4.5446	0	1	1	no
NM_001042503	Trim71	chr9:114420390-114473487	H1	Bmi1	NOTEST	0.114298	0.00490298	-4.543	0	1	1	no
NM_028708	Jakmip3	chr7:146132432-146269875	H1	Bmi1	NOTEST	0.458729	0.0198406	-4.53111	0	1	1	no
NM_019790	Tmeff2	chr1:50984366-51244114	H1	Bmi1	OK	4.103	0.177532	-4.53053	-4.60207	0.0001	0.0204197	yes
NM_007686	Cfi	chr3:129539656-129578246	H1	Bmi1	NOTEST	0.209463	0.0090648	-4.53028	0	1	1	no
NM_001110849	Prr5l	chr2:101554441-101679137	H1	Bmi1	OK	4.82197	0.209883	-4.52196	-1.64575	0.19885	0.999163	no
NM_174851	Il28ra	chr4:135242371-135264095	H1	Bmi1	NOTEST	0.108295	0.00471484	-4.52162	0	1	1	no
NM_007963	Mecom	chr3:29850217-29912126	H1	Bmi1	NOTEST	0.185217	0.00807277	-4.52001	0	1	1	no
NR_046182	A630019I02Rik	chr13:93810669-93914679	H1	Bmi1	NOTEST	0.213911	0.00934174	-4.51718	0	1	1	no
NM_031396	Cnnm1	chr19:43514925-43571703	H1	Bmi1	NOTEST	0.175156	0.00772045	-4.50381	0	1	1	no
NM_012035	Trpc7	chr13:56874468-56996949	H1	Bmi1	OK	0.780893	0.0344498	-4.50256	-2.21327	0.05495	0.761401	no
NM_001145897	Gse1	chr8:123012765-123112975	H1	Bmi1	NOTEST	0.0307124	0.00136109	-4.49599	0	1	1	no
NM_001048227	Dbndd2	chr2:164311639-164318823	H1	Bmi1	OK	2.91974	0.129682	-4.49278	-1.12125	0.25005	0.999163	no
NM_178714	Lrfn5	chr12:62625618-62946245	H1	Bmi1	NOTEST	0.140767	0.00629553	-4.48284	0	1	1	no
NM_001161374	F8	chrX:72418055-72625380	H1	Bmi1	OK	1.87292	0.0840076	-4.47862	-1.64342	0.205	0.999163	no
NM_009436	Tssk2	chr16:17898729-17900117	H1	Bmi1	NOTEST	0.240903	0.0108769	-4.46911	0	1	1	no
NM_011527	Tal1	chr4:114732131-114744360	H1	Bmi1	NOTEST	0.157731	0.0071362	-4.46616	0	1	1	no
NR_004853	Cdk3-ps	chr11:116077315-116081601	H1	Bmi1	NOTEST	0.470617	0.02198	-4.42029	0	1	1	no
NM_001164612	Atp13a4	chr16:29396123-29544950	H1	Bmi1	OK	0.49699	0.0232474	-4.41808	-1.02098	0.40335	0.999163	no
NM_025369	Mrps36	chr13:101505894-101514614	H1	Bmi1	NOTEST	0.00385062	0.000181602	-4.40624	0	1	1	no
NM_001082552	Trim21	chr7:109706435-109713983	H1	Bmi1	OK	1.40814	0.0664549	-4.40527	-1.22607	0.43325	0.999163	no
NR_030721	9130206I24Rik	chr4:114581893-114593723	H1	Bmi1	OK	0.624283	0.0295074	-4.40305	-2.00931	0.09835	0.937705	no
NM_001253682	Trpc4	chr3:53959978-54122393	H1	Bmi1	NOTEST	0.124246	0.00587899	-4.40149	0	1	1	no
NM_020568	Plin4	chr17:56219079-56249225	H1	Bmi1	NOTEST	0.0453262	0.00215471	-4.39478	0	1	1	no
NM_001081299	Cdh18	chr15:22966217-23404173	H1	Bmi1	NOTEST	0.130273	0.00625273	-4.38091	0	1	1	no
NM_177872	Adamts3	chr5:90102865-90312359	H1	Bmi1	NOTEST	0.3991	0.0191596	-4.38061	0	1	1	no
NM_011487	Stat4	chr1:52065087-52164028	H1	Bmi1	NOTEST	0.231583	0.0112073	-4.36901	0	1	1	no
NM_001025259	Mbp	chr18:82644514-82755029	H1	Bmi1	OK	0.932914	0.0451869	-4.36777	-0.560427	0.44655	0.999163	no
NM_001252072	Hs3st4	chr7:131126694-131542503	H1	Bmi1	NOTEST	0.387199	0.0188699	-4.35892	0	1	1	no
NM_170588	Cpne1	chr2:155897576-155937701	H1	Bmi1	OK	12.7765	0.623789	-4.3563	-1.12688	0.2612	0.999163	no
NM_001033489	Rnf207	chr4:151671322-151692734	H1	Bmi1	NOTEST	0.1302	0.00636971	-4.35336	0	1	1	no
NM_010164	Eya1	chr1:14159038-14300280	H1	Bmi1	OK	1.92715	0.0957545	-4.33099	-3.45647	0.00125	0.112132	no
NM_183161	Slc17a9	chr2:180460043-180476983	H1	Bmi1	NOTEST	0.172755	0.00864113	-4.32137	0	1	1	no
NM_009139	Ccl6	chr11:83395562-83437195	H1	Bmi1	NOTEST	0.31677	0.0158793	-4.31821	0	1	1	no
NM_011924	Avpr1b	chr1:133495690-133508577	H1	Bmi1	NOTEST	0.0801297	0.00401831	-4.31767	0	1	1	no
NM_001243761	Ciita	chr16:10480164-10527657	H1	Bmi1	NOTEST	0.113913	0.00573118	-4.31295	0	1	1	no
NM_001252506	St6gal1	chr16:23224812-23360423	H1	Bmi1	NOTEST	0.256627	0.0131541	-4.28609	0	1	1	no
NM_177346	Gpr149	chr3:62333884-62409062	H1	Bmi1	NOTEST	0.302919	0.0155358	-4.28527	0	1	1	no
NM_001099917	2210404O07Rik	chr10:80855808-80857824	H1	Bmi1	NOTEST	0.63907	0.0330429	-4.27356	0	1	1	no
NM_183309	Gm5111	chr6:48539443-48540583	H1	Bmi1	NOTEST	0.450059	0.0233365	-4.26945	0	1	1	no
NM_177859	Aknad1	chr3:108542575-108585227	H1	Bmi1	NOTEST	0.116526	0.00608309	-4.2597	0	1	1	no
NM_001004149	Zfp366	chr13:99954777-100016987	H1	Bmi1	NOTEST	0.100023	0.00522679	-4.25827	0	1	1	no
NM_008134	Glycam1	chr15:103393192-103395509	H1	Bmi1	OK	0.914283	0.0479472	-4.25312	-1.08869	0.22135	0.999163	no
NM_008535	Lyl1	chr8:87225355-87228615	H1	Bmi1	NOTEST	0.210058	0.0111264	-4.23873	0	1	1	no
NM_172469	Clic6	chr16:92498391-92541486	H1	Bmi1	NOTEST	0.103488	0.00549953	-4.23402	0	1	1	no
NM_133871	Ifi44	chr3:151393886-151412923	H1	Bmi1	OK	0.787151	0.0418394	-4.23371	-2.62673	0.09845	0.937705	no
NM_145967	Vstm2a	chr11:16157726-16184554	H1	Bmi1	NOTEST	0.443412	0.0237315	-4.22377	0	1	1	no
NR_040309	2310069G16Rik	chr15:44503402-44637375	H1	Bmi1	OK	1.66718	0.0895115	-4.21919	-0.821704	0.3725	0.999163	no
NR_045838	A730036I17Rik	chr2:129044704-129061342	H1	Bmi1	NOTEST	0.0922204	0.00497369	-4.2127	0	1	1	no
NM_001190734	Dcun1d4	chr5:73872293-73952033	H1	Bmi1	OK	6.17151	0.33295	-4.21225	-1.26897	0.3963	0.999163	no
NM_001252620	Spock3	chr8:65430028-65835893	H1	Bmi1	NOTEST	0.0552079	0.00297865	-4.21214	0	1	1	no
NM_001256517	Zfp672	chr11:58128615-58143841	H1	Bmi1	NOTEST	0.0114993	0.000621393	-4.2099	0	1	1	no
NM_139233	Fgd4	chr16:16422070-16560289	H1	Bmi1	OK	1.28063	0.0694376	-4.20499	-0.721876	0.24065	0.999163	no
NR_045521	Prmt1	chr7:52232124-52241790	H1	Bmi1	OK	1.79551	0.0976116	-4.2012	-0.351221	0.388	0.999163	no
NM_001048228	Dbndd2	chr2:164311639-164318823	H1	Bmi1	OK	6.43761	0.350237	-4.20012	-1.50245	0.1847	0.999163	no
NM_001113181	Gria4	chr9:4417892-4796234	H1	Bmi1	OK	3.65383	0.199245	-4.19679	-2.38525	0.05205	0.752938	no
NM_001254747	Il15	chr8:84855522-84926485	H1	Bmi1	NOTEST	0.153632	0.00839938	-4.19305	0	1	1	no
NM_001253689	Immt	chr6:71781313-71825260	H1	Bmi1	OK	0.521166	0.0285066	-4.19238	-0.167438	0.3524	0.999163	no
NM_010195	Lgr5	chr10:114887369-115024836	H1	Bmi1	OK	1.06416	0.0585761	-4.18326	-3.415	0.0086	0.337029	no
NM_001253869	Tmem205	chr9:21725452-21740316	H1	Bmi1	OK	4.12298	0.228691	-4.17222	-1.74702	0.21915	0.999163	no
NM_178695	Prrg4	chr2:104670897-104690007	H1	Bmi1	OK	1.92534	0.108366	-4.15112	-3.59621	0.0043	0.223183	no
NM_001159628	Heph	chrX:93650774-93769823	H1	Bmi1	NOTEST	0.000119944	6.75973e-06	-4.14925	0	1	1	no
NM_026253	Lrrc18	chr14:33772732-33998252	H1	Bmi1	NOTEST	0.36369	0.0205214	-4.14751	0	1	1	no
NM_008029	Flt4	chr11:49423180-49466241	H1	Bmi1	NOTEST	0.0959989	0.00544565	-4.13984	0	1	1	no
NM_001002927	Penk	chr4:4060682-4065592	H1	Bmi1	NOTEST	0.193616	0.011023	-4.13462	0	1	1	no
NM_001252484	Inca1	chr11:70501862-70513657	H1	Bmi1	OK	2.04458	0.116759	-4.1302	-1.41183	0.2325	0.999163	no
NM_026789	Wdr65	chr4:118227300-118293010	H1	Bmi1	NOTEST	0.205503	0.0117581	-4.12743	0	1	1	no
NM_025557	Pcp4l1	chr1:173103394-173126399	H1	Bmi1	OK	29.4229	1.68799	-4.12356	-5.87984	5e-05	0.0125153	yes
NM_009841	Cd14	chr18:36884720-36886308	H1	Bmi1	NOTEST	0.376902	0.0218405	-4.10911	0	1	1	no
NM_175428	Zfp295	chr16:98168598-98183786	H1	Bmi1	OK	2.01309	0.116778	-4.10757	-0.949455	0.25315	0.999163	no
NM_001081167	B3gnt6	chr7:105340924-105347985	H1	Bmi1	NOTEST	0.180936	0.0105387	-4.10171	0	1	1	no
NM_027223	Cinp	chr12:112110819-112127355	H1	Bmi1	OK	0.815048	0.0475414	-4.09963	-0.374561	0.31205	0.999163	no
NM_030688	Il1rapl2	chrX:134106087-135381494	H1	Bmi1	NOTEST	0.119275	0.00697808	-4.09531	0	1	1	no
NM_031379	Tktl1	chrX:71422597-71453837	H1	Bmi1	NOTEST	0.270232	0.015899	-4.08719	0	1	1	no
NM_001042614	Sepp1	chr15:3220766-3230508	H1	Bmi1	OK	2.93771	0.173621	-4.08068	-0.863626	0.42775	0.999163	no
NM_027651	Tmem30c	chr16:57266251-57292964	H1	Bmi1	NOTEST	0.269271	0.0161038	-4.06359	0	1	1	no
NR_046277	4930479D17Rik	chr6:146605739-146613925	H1	Bmi1	NOTEST	0.483833	0.0289453	-4.06311	0	1	1	no
NM_010277	Gfap	chr11:102748649-102758514	H1	Bmi1	OK	5.01521	0.303964	-4.04434	-3.6579	5e-05	0.0125153	yes
NM_011593	Timp1	chrX:20425668-20498044	H1	Bmi1	OK	5.53221	0.335399	-4.04391	-0.54855	0.3087	0.999163	no
NM_010596	Kcna7	chr7:52661329-52666752	H1	Bmi1	NOTEST	0.0984595	0.00599444	-4.03783	0	1	1	no
NM_018826	Irx5	chr8:94881694-94885355	H1	Bmi1	OK	5.36653	0.327425	-4.03475	-4.98697	0.0008	0.0862167	no
NM_001110209	Lnp	chr2:74352893-74417005	H1	Bmi1	OK	1.12131	0.068524	-4.03243	-1.81026	0.2471	0.999163	no
NM_001167777	Asxl3	chr18:22503589-22688728	H1	Bmi1	NOTEST	0.294422	0.0180566	-4.02729	0	1	1	no
NM_010583	Itk	chr11:46138651-46203017	H1	Bmi1	NOTEST	0.226168	0.0138829	-4.02601	0	1	1	no
NM_001077425	Cntnap5a	chr1:117581713-118477251	H1	Bmi1	NOTEST	0.143175	0.00879438	-4.02505	0	1	1	no
NM_001204276	Hdac7	chr15:97614795-97674933	H1	Bmi1	OK	0.797773	0.049346	-4.01497	-0.521439	0.4838	0.999163	no
NR_038005	4933413J09Rik	chr14:27177032-27219942	H1	Bmi1	NOTEST	0.224998	0.0139463	-4.01196	0	1	1	no
NR_040521	4932412D23Rik	chr16:42725814-42875875	H1	Bmi1	NOTEST	0.443124	0.0275542	-4.00737	0	1	1	no
NM_014193	Cacna1s	chr1:137949477-138016399	H1	Bmi1	NOTEST	0.0256061	0.00159736	-4.00272	0	1	1	no
NM_010474	Hs3st1	chr5:40005173-40035870	H1	Bmi1	OK	1.88639	0.117845	-4.00066	-3.19147	0.01645	0.45827	no
NM_146447	Olfr1309	chr2:111823290-111824253	H1	Bmi1	OK	1.39314	0.0873173	-3.99593	-2.76691	0.2195	0.999163	no
NM_019983	Rabgef1	chr5:130647688-130690207	H1	Bmi1	OK	1.99252	0.124939	-3.9953	-0.967199	0.3013	0.999163	no
NM_018852	Scn9a	chr2:66278936-66473009	H1	Bmi1	NOTEST	0.0357442	0.00224489	-3.99299	0	1	1	no
NM_001198809	Sfmbt2	chr2:10292077-10516880	H1	Bmi1	NOTEST	0.342381	0.0216417	-3.98371	0	1	1	no
NM_001008797	Whrn	chr4:63075943-63156985	H1	Bmi1	OK	2.41935	0.153517	-3.97815	-1.22793	0.12345	0.999163	no
NR_028088	Cox18	chr5:90643749-90653021	H1	Bmi1	NOTEST	0.00542846	0.000344551	-3.97775	0	1	1	no
NM_028351	Rspo3	chr10:29172912-29255673	H1	Bmi1	NOTEST	0.129809	0.00826152	-3.97384	0	1	1	no
NM_009814	Casq2	chr3:101890432-101950435	H1	Bmi1	OK	1.82155	0.11597	-3.97335	-3.04779	0.00485	0.241241	no
NR_045403	A830052D11Rik	chr18:32518710-32595394	H1	Bmi1	NOTEST	0.241527	0.0155049	-3.96139	0	1	1	no
NM_008123	Gja8	chr3:96722944-96729853	H1	Bmi1	NOTEST	0.181986	0.0117485	-3.95328	0	1	1	no
NM_183000	Accn3	chr5:23919268-23923652	H1	Bmi1	NOTEST	0.282354	0.0182554	-3.95112	0	1	1	no
NM_011820	Ggt5	chr10:75052125-75079713	H1	Bmi1	NOTEST	0.197916	0.0128056	-3.95004	0	1	1	no
NR_040562	2810442N19Rik	chr1:163917432-164408165	H1	Bmi1	OK	0.665971	0.0433278	-3.94209	-0.501413	0.41255	0.999163	no
NM_001080944	Atp8b4	chr2:126146708-126317289	H1	Bmi1	NOTEST	0.0524953	0.00344397	-3.93004	0	1	1	no
NM_027758	Tbc1d9	chr8:85689250-85796839	H1	Bmi1	NOTEST	0.00618436	0.000406177	-3.92844	0	1	1	no
NM_011106	Pkig	chr2:163484121-163551894	H1	Bmi1	OK	3.50683	0.231404	-3.92168	-0.616749	0.4614	0.999163	no
NM_001253752	Zmym5	chr14:57409421-57430553	H1	Bmi1	OK	1.61982	0.107145	-3.9182	-1.10764	0.2338	0.999163	no
NM_183406	Cox6b2	chr7:4703395-4704696	H1	Bmi1	OK	1.89913	0.125805	-3.91608	-0.542242	0.3215	0.999163	no
NM_010549	Il11ra1	chr4:41707315-41721049	H1	Bmi1	OK	7.01703	0.465675	-3.91346	-1.65059	0.1949	0.999163	no
NM_001256108	Mib2	chr4:155028580-155043363	H1	Bmi1	NOTEST	0.0022215	0.000147901	-3.90883	0	1	1	no
NM_001256001	Cacna1c	chr6:118542313-119171632	H1	Bmi1	NOTEST	0.0145225	0.000968823	-3.90591	0	1	1	no
NR_045477	1700003D09Rik	chr11:98210051-98219597	H1	Bmi1	NOTEST	0.184635	0.0124041	-3.89578	0	1	1	no
NM_001040088	Sytl2	chr7:97497208-97558949	H1	Bmi1	OK	1.59266	0.107037	-3.89526	-0.878914	0.20135	0.999163	no
NR_035503	Mir1982	chr10:80289400-80292035	H1	Bmi1	OK	603.505	40.5879	-3.89424	-1.60085	0.40895	0.999163	no
NM_001033785	Akap14	chrX:34666757-34708837	H1	Bmi1	NOTEST	0.429121	0.0289423	-3.89013	0	1	1	no
NM_001030293	Spry3	chrX_random:101351-106392	H1	Bmi1	NOTEST	0.563795	0.0382369	-3.88213	0	1	1	no
NM_028941	4933407C03Rik	chr8:119780918-119985405	H1	Bmi1	OK	1.91771	0.130275	-3.87975	-0.888659	0.34425	0.999163	no
NR_040512	1700010K23Rik	chr16:66655665-67621153	H1	Bmi1	OK	2.76583	0.188114	-3.87803	-0.175302	0.5303	0.999163	no
NM_028946	Nhedc1	chr3:135011000-135060791	H1	Bmi1	NOTEST	0.14736	0.0100256	-3.87759	0	1	1	no
NR_040386	AI115009	chr3:152058973-152344396	H1	Bmi1	NOTEST	0.166794	0.0113569	-3.87643	0	1	1	no
NR_027803	D6Ertd474e	chr6:143194407-143246399	H1	Bmi1	NOTEST	0.112853	0.00769572	-3.87425	0	1	1	no
NM_030231	Agbl4	chr4:110070395-111330115	H1	Bmi1	NOTEST	0.151923	0.0104004	-3.86862	0	1	1	no
NM_178737	AW551984	chr9:39394980-39411709	H1	Bmi1	NOTEST	0.233894	0.0161469	-3.85652	0	1	1	no
NM_009099	Trim30a	chr7:111557539-111613707	H1	Bmi1	NOTEST	0.225253	0.015869	-3.82726	0	1	1	no
NM_001161367	Tdrd6	chr17:43752283-43767248	H1	Bmi1	NOTEST	0.222404	0.0156697	-3.82713	0	1	1	no
NM_001160403	Il1rapl1	chrX:83992580-85360962	H1	Bmi1	OK	1.8921	0.133655	-3.8234	-3.19972	0.0047	0.236816	no
NM_033606	Dqx1	chr6:83007837-83017213	H1	Bmi1	NOTEST	0.0681824	0.00482216	-3.82165	0	1	1	no
NM_010095	Ebf2	chr14:67852128-68048604	H1	Bmi1	NOTEST	0.0680486	0.0048288	-3.81683	0	1	1	no
NM_139146	Satb2	chr1:56850824-57028178	H1	Bmi1	OK	0.798554	0.0567222	-3.8154	-2.99625	0.00755	0.311618	no
NM_025712	Snx31	chr15:36433816-36485327	H1	Bmi1	NOTEST	0.186377	0.0132394	-3.81531	0	1	1	no
NM_010417	Heph	chrX:93650774-93769823	H1	Bmi1	NOTEST	8.40618e-05	6.05255e-06	-3.79584	0	1	1	no
NM_001256082	Myo7a	chr7:105199563-105268003	H1	Bmi1	NOTEST	0.00632941	0.000456223	-3.79426	0	1	1	no
NM_007551	Cxcr5	chr9:44319869-44334504	H1	Bmi1	NOTEST	0.0934941	0.00674052	-3.79394	0	1	1	no
NM_001168569	Ctps2	chrX:159339491-159472473	H1	Bmi1	NOTEST	0.0008493	6.12407e-05	-3.79371	0	1	1	no
NM_007942	Epo	chr5:137924247-137927044	H1	Bmi1	OK	0.766018	0.0552715	-3.79277	-1.72313	0.2636	0.999163	no
NM_009402	Pglyrp1	chr7:19470038-19475787	H1	Bmi1	NOTEST	0.4919	0.0355628	-3.78992	0	1	1	no
NM_054098	Steap4	chr5:7960471-7982213	H1	Bmi1	NOTEST	0.20491	0.0149875	-3.77316	0	1	1	no
NM_001252330	Slc6a15	chr10:102830441-102882013	H1	Bmi1	OK	6.07691	0.446304	-3.76724	-4.50069	0.0001	0.0204197	yes
NM_183181	Abhd16b	chr2:181227910-181229685	H1	Bmi1	NOTEST	0.273925	0.0202462	-3.75805	0	1	1	no
NM_007642	Cd28	chr1:60803231-60830203	H1	Bmi1	NOTEST	0.175024	0.0129528	-3.75622	0	1	1	no
NM_001081198	Tmem182	chr1:40862445-40912112	H1	Bmi1	NOTEST	0.387626	0.0287007	-3.75551	0	1	1	no
NM_028135	Tmem163	chr1:129386918-129574598	H1	Bmi1	NOTEST	0.239057	0.0177027	-3.75531	0	1	1	no
NM_145503	Lzts2	chr19:45089665-45120262	H1	Bmi1	NOTEST	0.00476475	0.000353061	-3.75441	0	1	1	no
NM_172838	Slc16a12	chr19:34742895-34821601	H1	Bmi1	NOTEST	0.437895	0.0324474	-3.75441	0	1	1	no
NM_001145979	Gtpbp2	chr17:46297980-46306319	H1	Bmi1	OK	1.43006	0.106073	-3.75294	-0.60083	0.4288	0.999163	no
NM_028110	Dennd2d	chr3:106284903-106303972	H1	Bmi1	NOTEST	0.0651313	0.00483251	-3.75251	0	1	1	no
NM_001164828	Aste1	chr9:105297721-105308086	H1	Bmi1	OK	1.55158	0.11591	-3.74266	-0.834728	0.3424	0.999163	no
NM_011233	Rad17	chr13:101387118-101421014	H1	Bmi1	OK	3.38411	0.253905	-3.73642	-0.858495	0.34935	0.999163	no
NM_009578	Ikzf1	chr11:11586215-11672929	H1	Bmi1	NOTEST	0.110629	0.00830937	-3.73484	0	1	1	no
NM_053185	Col4a6	chrX:137599945-137908619	H1	Bmi1	OK	1.46419	0.110076	-3.73353	-3.64145	0.00025	0.0404141	yes
NM_001166210	Myh15	chr16:49057598-49199217	H1	Bmi1	OK	0.765925	0.0576881	-3.73086	-2.43094	0.00265	0.165162	no
NM_001198913	Arhgef2	chr3:88420128-88451974	H1	Bmi1	OK	4.89205	0.36847	-3.73082	-0.86188	0.29215	0.999163	no
NM_153049	Mkl1	chr15:80808194-81021187	H1	Bmi1	OK	1.05989	0.0798456	-3.73055	-0.657627	0.4788	0.999163	no
NM_001177347	1700092M07Rik	chr19:8815207-8815715	H1	Bmi1	OK	1.1239	0.0860111	-3.70785	-1.48937	0.25705	0.999163	no
NM_172849	9430031J16Rik	chr1:81073891-81268226	H1	Bmi1	NOTEST	0.0539493	0.00413523	-3.70556	0	1	1	no
NR_036453	E230016K23Rik	chr11:83395562-83437195	H1	Bmi1	NOTEST	0.136058	0.0104352	-3.7047	0	1	1	no
NR_045505	4933401P06Rik	chr5:37259808-37346317	H1	Bmi1	NOTEST	0.285654	0.0219423	-3.70249	0	1	1	no
NM_027094	Dydc1	chr14:41886199-41905486	H1	Bmi1	NOTEST	0.282754	0.0218332	-3.69495	0	1	1	no
NM_010020	Slc6a3	chr13:73674194-73716120	H1	Bmi1	NOTEST	0.326105	0.025298	-3.68825	0	1	1	no
NM_001126490	Ism1	chr2:139503913-139584317	H1	Bmi1	NOTEST	0.242548	0.0188264	-3.68744	0	1	1	no
NM_021317	Dnajb7	chr15:81230617-81285318	H1	Bmi1	OK	0.593423	0.0462977	-3.68005	-0.620913	0.4694	0.999163	no
NM_173783	Mageb18	chrX:89364217-89844911	H1	Bmi1	NOTEST	0.114335	0.00892846	-3.67871	0	1	1	no
NM_175632	Oscar	chr7:3561416-3567735	H1	Bmi1	NOTEST	0.14627	0.0114904	-3.67014	0	1	1	no
NM_001142968	BC024139	chr15:75931917-75956986	H1	Bmi1	NOTEST	0.235805	0.018547	-3.66833	0	1	1	no
NM_009944	Cox7a1	chr7:30969189-30971049	H1	Bmi1	OK	9.28708	0.733571	-3.66222	-4.24134	0.0387	0.669549	no
NM_001039187	Ceacam1	chr7:26164545-26351436	H1	Bmi1	NOTEST	0.0759868	0.00600212	-3.66221	0	1	1	no
NM_023245	Palmd	chr3:116621179-116687324	H1	Bmi1	OK	1.65138	0.130565	-3.66084	-2.66665	0.0058	0.274421	no
NM_018773	Skap2	chr6:51809163-51962548	H1	Bmi1	OK	57.2363	4.5313	-3.65893	-6.09998	5e-05	0.0125153	yes
NM_011028	P2rx6	chr16:17561977-17572105	H1	Bmi1	OK	1.20088	0.0950787	-3.65882	-1.70209	0.1839	0.999163	no
NM_025312	Sostdc1	chr12:37040755-37045039	H1	Bmi1	NOTEST	0.349282	0.0276811	-3.65742	0	1	1	no
NM_001136077	Enpp2	chr15:54670452-54751701	H1	Bmi1	OK	5.85906	0.46498	-3.65543	-0.869278	0.16145	0.999163	no
NM_013612	Slc11a1	chr1:74421776-74432625	H1	Bmi1	NOTEST	0.118166	0.0093804	-3.65502	0	1	1	no
NM_001160049	Dusp27	chr1:168028278-168058029	H1	Bmi1	NOTEST	0.0832624	0.00663487	-3.64953	0	1	1	no
NM_133255	Hook2	chr8:87514493-87527263	H1	Bmi1	OK	1.10289	0.0881291	-3.64553	-0.805206	0.3781	0.999163	no
NM_013797	Slco1a1	chr6:141855801-141895483	H1	Bmi1	NOTEST	0.0790618	0.00632252	-3.64441	0	1	1	no
NM_001164677	Pdcd6ip	chr9:113560861-113617377	H1	Bmi1	NOTEST	0.00770559	0.000619666	-3.63634	0	1	1	no
NR_045817	1500015L24Rik	chr19:20479777-20497275	H1	Bmi1	OK	0.795912	0.0640115	-3.63621	-1.53104	0.22465	0.999163	no
NM_175097	Prickle3	chrX:7235658-7248404	H1	Bmi1	NOTEST	0.102964	0.00832031	-3.62935	0	1	1	no
NR_027971	2610204G22Rik	chr4:155135300-155137669	H1	Bmi1	OK	1.20626	0.097678	-3.62636	-1.3174	0.21665	0.999163	no
NM_010555	Il1r2	chr1:40133056-40182070	H1	Bmi1	NOTEST	0.342548	0.0277435	-3.62608	0	1	1	no
NM_001034097	BC096441	chr11:69496078-69509600	H1	Bmi1	NOTEST	0.0376117	0.00304865	-3.62494	0	1	1	no
NM_001159498	Ppm1b	chr17:85316521-85423332	H1	Bmi1	OK	1.44343	0.117101	-3.62367	-0.463317	0.32045	0.999163	no
NM_019511	Ramp3	chr11:6550150-6577478	H1	Bmi1	NOTEST	0.178511	0.0144841	-3.62347	0	1	1	no
NM_145919	Abhd14a	chr9:106342381-106350009	H1	Bmi1	OK	7.24174	0.59225	-3.61206	-1.32548	0.21	0.999163	no
NM_001159885	Dnajb2	chr1:75232997-75242267	H1	Bmi1	OK	1.57813	0.129338	-3.60899	-0.84825	0.2304	0.999163	no
NM_178804	Slit2	chr5:48374393-48697017	H1	Bmi1	OK	1.4896	0.122128	-3.60845	-3.7884	0.0002	0.0352705	yes
NM_028145	Klhl35	chr7:106614513-106622530	H1	Bmi1	NOTEST	0.320792	0.0264284	-3.60148	0	1	1	no
NM_147778	Commd3	chr2:18594088-18597843	H1	Bmi1	OK	225.016	18.575	-3.5986	-7.08618	5e-05	0.0125153	yes
NM_029349	2310035C23Rik	chr1:107560437-107651708	H1	Bmi1	NOTEST	0.017378	0.00143565	-3.59748	0	1	1	no
NM_007470	Apod	chr16:31296277-31314682	H1	Bmi1	NOTEST	0.508784	0.0420496	-3.59689	0	1	1	no
NM_001146038	Runx2	chr17:44740949-45256233	H1	Bmi1	NOTEST	0.0251381	0.00208553	-3.59139	0	1	1	no
NM_177898	Nek5	chr8:23184087-23235525	H1	Bmi1	NOTEST	0.0835948	0.00693709	-3.59101	0	1	1	no
NM_146015	Efemp1	chr11:28753204-28826743	H1	Bmi1	NOTEST	0.191012	0.0158569	-3.59048	0	1	1	no
NR_045083	AI197445	chr13:108259901-108269268	H1	Bmi1	NOTEST	0.0492145	0.00409352	-3.58767	0	1	1	no
NM_053217	2010002M12Rik	chr19:34691540-34715233	H1	Bmi1	NOTEST	0.135997	0.0113861	-3.57823	0	1	1	no
NM_177704	Sytl5	chrX:9462747-9571669	H1	Bmi1	NOTEST	0.251702	0.0211775	-3.57111	0	1	1	no
NM_008192	Gucy2e	chr11:69031618-69050524	H1	Bmi1	NOTEST	0.041275	0.00347453	-3.57038	0	1	1	no
NM_175024	Nrn1l	chr8:108417469-108418915	H1	Bmi1	OK	0.83467	0.0702625	-3.57038	-1.72948	0.2742	0.999163	no
NR_015596	4930442L01Rik	chr3:96633748-96674849	H1	Bmi1	NOTEST	0.181624	0.0152891	-3.57038	0	1	1	no
NM_033042	Tnfrsf25	chr4:151490451-151494220	H1	Bmi1	NOTEST	0.285716	0.0240593	-3.56991	0	1	1	no
NM_144929	Rtbdn	chr8:87470889-87480502	H1	Bmi1	NOTEST	0.19657	0.0165722	-3.5682	0	1	1	no
NM_027626	Psd3	chr8:70212980-70498473	H1	Bmi1	NOTEST	0.251473	0.0212176	-3.56707	0	1	1	no
NM_027902	Tmprss6	chr15:78270096-78299064	H1	Bmi1	NOTEST	0.112266	0.00952257	-3.55942	0	1	1	no
NM_001131020	Gfap	chr11:102748649-102758514	H1	Bmi1	NOTEST	0.22359	0.0190305	-3.55447	0	1	1	no
NR_045778	C730002L08Rik	chr19:20567204-20630900	H1	Bmi1	NOTEST	0.122259	0.0104085	-3.55411	0	1	1	no
NM_019430	Cacng3	chr7:129815257-129912907	H1	Bmi1	NOTEST	0.1693	0.0144722	-3.54822	0	1	1	no
NM_001114611	Stxbp5l	chr16:37107395-37385044	H1	Bmi1	NOTEST	0.43665	0.0374319	-3.54414	0	1	1	no
NR_045161	A830009L08Rik	chr13:91508594-91527690	H1	Bmi1	NOTEST	0.180498	0.0154759	-3.54389	0	1	1	no
NM_183136	Spink8	chr9:109719140-109729141	H1	Bmi1	NOTEST	0.470908	0.0404041	-3.54287	0	1	1	no
NM_172858	Pak7	chr2:135906823-136213703	H1	Bmi1	OK	1.07581	0.0924763	-3.5402	-2.89231	0.00365	0.202301	no
NM_010814	Mog	chr17:37147684-37160343	H1	Bmi1	NOTEST	0.115962	0.0099942	-3.53641	0	1	1	no
NM_001164170	Pias2	chr18:77303946-77394447	H1	Bmi1	OK	1.39514	0.120265	-3.53612	-0.447731	0.4615	0.999163	no
NM_001253712	Msra	chr14:64741457-65074740	H1	Bmi1	OK	3.07252	0.266036	-3.52973	-0.832597	0.4638	0.999163	no
NR_033591	Gm6300	chr3:14363209-14377566	H1	Bmi1	NOTEST	0.0289118	0.00250665	-3.52783	0	1	1	no
NM_013624	Otog	chr7:53496356-53566804	H1	Bmi1	NOTEST	0.0340275	0.00295553	-3.52521	0	1	1	no
NM_008583	Men1	chr19:6334978-6340894	H1	Bmi1	OK	1.21806	0.105833	-3.52473	-0.549191	0.4786	0.999163	no
NM_008485	Lamc2	chr1:154969885-155033577	H1	Bmi1	NOTEST	0.101085	0.0087915	-3.52332	0	1	1	no
NR_038011	C730036E19Rik	chr1:152985163-152991225	H1	Bmi1	NOTEST	0.0846832	0.00737401	-3.52155	0	1	1	no
NM_183335	Igsf1	chrX:47135713-47150922	H1	Bmi1	NOTEST	0.127584	0.01111	-3.52152	0	1	1	no
NM_138655	Tmc2	chr2:130020929-130090181	H1	Bmi1	NOTEST	0.0556857	0.00485109	-3.52093	0	1	1	no
NM_001164040	Ly6e	chr15:74785480-74790335	H1	Bmi1	OK	1.30057	0.113637	-3.51664	-0.662461	0.46545	0.999163	no
NM_013611	Nodal	chr10:60880719-60888085	H1	Bmi1	NOTEST	0.0991703	0.00868313	-3.51362	0	1	1	no
NM_021469	Dysf	chr6:83958583-84161036	H1	Bmi1	OK	1.362	0.119316	-3.51287	-0.572244	0.09365	0.928661	no
NM_001109657	Gas7	chr11:67346499-67502494	H1	Bmi1	OK	2.53716	0.222943	-3.50847	-0.942271	0.46635	0.999163	no
NM_001100454	Wfikkn1	chr17:26014572-26017803	H1	Bmi1	NOTEST	0.297417	0.0261373	-3.50831	0	1	1	no
NM_001164107	Ripk3	chr14:56403831-56407694	H1	Bmi1	NOTEST	0.368248	0.0324234	-3.50557	0	1	1	no
NM_176971	Rab9b	chrX:133392689-133403079	H1	Bmi1	OK	0.838647	0.0738779	-3.50485	-2.85825	0.0094	0.35169	no
NM_144821	AI317395	chr10:39721378-39745074	H1	Bmi1	NOTEST	0.215524	0.0190322	-3.50133	0	1	1	no
NM_172896	Nlrp4a	chr7:27220131-27260477	H1	Bmi1	NOTEST	0.0613389	0.00542018	-3.50039	0	1	1	no
NM_001033500	Wdr72	chr9:73958140-74131010	H1	Bmi1	NOTEST	0.28245	0.0250949	-3.49253	0	1	1	no
NM_001081643	Xlr3b	chrX:70437517-70448269	H1	Bmi1	OK	0.672672	0.0599564	-3.48792	-1.88733	0.11925	0.998188	no
NM_181577	Ccdc85a	chr11:28285691-28484296	H1	Bmi1	OK	3.6243	0.323814	-3.48446	-3.02382	0.18175	0.999163	no
NM_080788	Ttbk2	chr2:120558551-120676320	H1	Bmi1	OK	1.27096	0.114371	-3.47412	-0.970564	0.4578	0.999163	no
NM_001012305	Slc39a12	chr2:14310024-14416604	H1	Bmi1	OK	26.6745	2.40378	-3.47209	-5.35186	5e-05	0.0125153	yes
NM_026381	Shisa5	chr9:108941140-108960280	H1	Bmi1	OK	2.29966	0.207319	-3.4715	-0.800081	0.35925	0.999163	no
NM_010188	Fcgr3	chr1:172981299-172989534	H1	Bmi1	NOTEST	0.145984	0.0132059	-3.46656	0	1	1	no
NM_024285	Bves	chr10:45055567-45089514	H1	Bmi1	OK	6.45379	0.585409	-3.46263	-4.07087	0.0004	0.0539791	no
NM_001004142	Nlrp1a	chr11:70904698-70958206	H1	Bmi1	NOTEST	0.0364457	0.00330855	-3.46148	0	1	1	no
NM_138742	Nap1l3	chrX:119508169-119510994	H1	Bmi1	OK	5.61585	0.509881	-3.46127	-4.18627	5e-05	0.0125153	yes
NM_001013779	Aim2	chr1:175350734-175396167	H1	Bmi1	NOTEST	0.143878	0.0131065	-3.45649	0	1	1	no
NM_001159769	Nr5a2	chr1:138740160-138857025	H1	Bmi1	OK	1.36751	0.124809	-3.45376	-2.92418	0.0021	0.148136	no
NM_001199293	Tex14	chr11:87218566-87369325	H1	Bmi1	NOTEST	0.0728172	0.00665284	-3.45224	0	1	1	no
NM_001163569	Kif9	chr9:110379461-110427678	H1	Bmi1	NOTEST	0.314633	0.0287882	-3.45012	0	1	1	no
NM_001083881	1600012H06Rik	chr17:15080188-15098237	H1	Bmi1	OK	1.02133	0.0935647	-3.44834	-0.363074	0.48435	0.999163	no
NM_007786	Csn3	chr5:88337612-88408376	H1	Bmi1	NOTEST	0.329045	0.0301883	-3.44622	0	1	1	no
NM_011261	Reln	chr5:21390271-21850523	H1	Bmi1	OK	0.718376	0.0661117	-3.44176	-3.40182	5e-05	0.0125153	yes
NM_001164789	Eomes	chr9:118387306-118395250	H1	Bmi1	NOTEST	0.0601031	0.00553384	-3.44109	0	1	1	no
NR_036449	Gm5084	chr13:60306831-60317379	H1	Bmi1	NOTEST	0.142091	0.0130921	-3.44005	0	1	1	no
NM_001162979	Ccdc81	chr7:97014657-97052139	H1	Bmi1	NOTEST	0.0638618	0.0059013	-3.43585	0	1	1	no
NM_027924	Pdgfd	chr9:6168611-6377519	H1	Bmi1	OK	1.11691	0.103438	-3.43268	-2.03878	0.24545	0.999163	no
NM_011076	Abcb1a	chr5:8660091-8748570	H1	Bmi1	NOTEST	0.0401643	0.00375894	-3.41751	0	1	1	no
NM_001025385	Tas2r137	chr6:40441236-40442238	H1	Bmi1	OK	1.05647	0.0990284	-3.41527	-2.16549	0.175	0.999163	no
NR_027920	Msx1as	chr5:38211729-38215824	H1	Bmi1	NOTEST	0.218251	0.0204796	-3.41373	0	1	1	no
NM_021483	Pex5l	chr3:32848552-33042004	H1	Bmi1	NOTEST	0.475995	0.0446778	-3.41332	0	1	1	no
NR_040374	A230028O05Rik	chr16:25059724-25069144	H1	Bmi1	NOTEST	0.175791	0.0165809	-3.40626	0	1	1	no
NM_001007154	Phactr3	chr2:177853679-178073197	H1	Bmi1	OK	1.37325	0.129626	-3.40517	-0.863791	0.0968	0.935775	no
NM_029341	Capsl	chr15:9365782-9395790	H1	Bmi1	OK	2.9655	0.283329	-3.38773	-2.5118	0.0314	0.609121	no
NM_172264	Chdh	chr14:30822185-31340242	H1	Bmi1	NOTEST	0.059693	0.00570871	-3.38633	0	1	1	no
NM_175033	BC089491	chr7:29069670-29076153	H1	Bmi1	NOTEST	0.202762	0.0195013	-3.37814	0	1	1	no
NR_033602	Gm5779	chr10:74814799-74815706	H1	Bmi1	NOTEST	0.238616	0.0229558	-3.37776	0	1	1	no
NM_001110274	Slc14a2	chr18:78342882-78793689	H1	Bmi1	OK	3.99116	0.384442	-3.37597	-2.8006	0.0031	0.181543	no
NM_009044	Rel	chr11:23641728-23670970	H1	Bmi1	OK	0.995686	0.0960151	-3.37436	-2.54013	0.01105	0.376063	no
NM_029408	Iqcd	chr5:121039031-121057122	H1	Bmi1	NOTEST	0.374342	0.036139	-3.37273	0	1	1	no
NR_030706	C230004F18Rik	chrX:58369552-58392635	H1	Bmi1	OK	1.04251	0.100812	-3.37032	-2.2624	0.12375	0.999163	no
NM_001146323	Hps3	chr3:19857053-19935310	H1	Bmi1	OK	1.42564	0.138	-3.36887	-0.457114	0.49895	0.999163	no
NR_040709	A930011O12Rik	chr14:65206951-65212798	H1	Bmi1	NOTEST	0.0985816	0.0095611	-3.36607	0	1	1	no
NM_001252142	4930562C15Rik	chr16:4835415-4867691	H1	Bmi1	OK	0.893251	0.086657	-3.36568	-1.68892	0.0483	0.733432	no
NM_001254745	E030030I06Rik	chr10:21832855-21869076	H1	Bmi1	OK	6.84541	0.664831	-3.36408	-2.8146	0.00625	0.286117	no
NM_197889	Ifnz	chr4:88428034-88429496	H1	Bmi1	NOTEST	0.151247	0.014696	-3.36341	0	1	1	no
NM_001105246	Pcdh19	chrX:130117399-130223532	H1	Bmi1	OK	3.20676	0.314213	-3.3513	-2.03748	0.09375	0.928864	no
NM_011271	Rnase1	chr14:51764676-51766442	H1	Bmi1	NOTEST	0.180517	0.0176888	-3.35122	0	1	1	no
NM_001166394	4931428F04Rik	chr8:107800346-107813428	H1	Bmi1	NOTEST	0.294915	0.0289075	-3.35078	0	1	1	no
NM_001177615	Arpp21	chr9:111967594-112251429	H1	Bmi1	OK	3.36564	0.33007	-3.35003	-1.79788	0.18785	0.999163	no
NM_001177733	Plch1	chr3:63500155-63654913	H1	Bmi1	NOTEST	0.00230071	0.00022638	-3.34526	0	1	1	no
NM_178081	Mfsd6	chr1:52713147-52784162	H1	Bmi1	NOTEST	0.37501	0.0369464	-3.34342	0	1	1	no
NM_001037719	Btla	chr16:45224449-45253008	H1	Bmi1	NOTEST	0.227224	0.0224046	-3.34225	0	1	1	no
NM_027442	Ddo	chr10:40349816-40369737	H1	Bmi1	OK	1.09001	0.107496	-3.34197	-2.72411	0.0065	0.292938	no
NM_177584	Btla	chr16:45224449-45253008	H1	Bmi1	NOTEST	0.228033	0.0224935	-3.34167	0	1	1	no
NM_025687	Tex12	chr9:50365252-50369373	H1	Bmi1	OK	0.908623	0.0897173	-3.34022	-1.53408	0.24055	0.999163	no
NM_026948	Cuta	chr17:27074916-27076423	H1	Bmi1	OK	8.632	0.853069	-3.33896	-1.10437	0.19775	0.999163	no
NM_177369	Myh8	chr11:67090625-67122135	H1	Bmi1	NOTEST	0.15291	0.0151238	-3.3378	0	1	1	no
NM_134127	Cyp4f15	chr17:32822603-32840294	H1	Bmi1	NOTEST	0.170148	0.0168466	-3.33626	0	1	1	no
NM_008792	Pcsk2	chr2:143361211-143642018	H1	Bmi1	NOTEST	0.418273	0.0414356	-3.3355	0	1	1	no
NM_170758	Cd300a	chr11:114751354-114765965	H1	Bmi1	NOTEST	0.0377925	0.00375178	-3.33245	0	1	1	no
NM_153107	Cpz	chr5:35844866-35868275	H1	Bmi1	NOTEST	0.148118	0.0147145	-3.33144	0	1	1	no
NR_037572	Dcaf11	chr14:56178865-56188902	H1	Bmi1	OK	1.36467	0.136175	-3.32502	-0.613321	0.2679	0.999163	no
NM_016712	Tmod4	chr3:94928435-94933130	H1	Bmi1	NOTEST	0.47747	0.0476476	-3.32494	0	1	1	no
NM_001168578	Tceal8	chrX:132703522-132706790	H1	Bmi1	OK	2.72505	0.27313	-3.31862	-0.516225	0.457	0.999163	no
NM_144938	C1s	chr6:124480361-124492377	H1	Bmi1	NOTEST	0.0594154	0.00595785	-3.31797	0	1	1	no
NM_008313	Htr4	chr18:62483857-62627456	H1	Bmi1	NOTEST	0.048597	0.00487623	-3.31703	0	1	1	no
NM_001177868	Rreb1	chr13:37917906-38043874	H1	Bmi1	NOTEST	0.151073	0.0152191	-3.3113	0	1	1	no
NR_028517	Scarna10	chr6:125118024-125141604	H1	Bmi1	OK	982.353	99.2333	-3.30734	-0.106249	0.3933	0.999163	no
NM_008610	Mmp2	chr8:95351226-95377319	H1	Bmi1	OK	1.71966	0.173796	-3.30665	-2.6098	0.0018	0.134299	no
NM_172961	Abat	chr16:8513521-8621660	H1	Bmi1	OK	21.8396	2.21013	-3.30474	-2.83672	0.0037	0.202899	no
NM_001163849	Tbc1d24	chr17:24312375-24346332	H1	Bmi1	OK	1.54818	0.156784	-3.30372	-1.11668	0.4276	0.999163	no
NM_001253832	Fibp	chr19:5460606-5465052	H1	Bmi1	OK	9.26256	0.938535	-3.30293	-1.10445	0.40235	0.999163	no
NM_008243	Mst1	chr9:107982766-107987358	H1	Bmi1	NOTEST	0.204419	0.020724	-3.30215	0	1	1	no
NM_001025573	2010107G12Rik	chr6:34895294-34927999	H1	Bmi1	NOTEST	0.268511	0.0273249	-3.29669	0	1	1	no
NM_027104	2310002L09Rik	chr4:73585274-73596750	H1	Bmi1	NOTEST	0.222474	0.0226414	-3.2966	0	1	1	no
NM_008978	Ptpn20	chr14:34402455-34453940	H1	Bmi1	NOTEST	0.0774893	0.0078985	-3.29435	0	1	1	no
NR_040610	1700040N02Rik	chr2:170172490-170253345	H1	Bmi1	OK	1.10217	0.112421	-3.29337	-0.254303	0.53645	0.999163	no
NM_183177	Zfp811	chr17:32933955-32946864	H1	Bmi1	OK	2.30296	0.235354	-3.29058	-3.01746	0.00305	0.18066	no
NM_001252108	Cadps2	chr6:23212773-23789421	H1	Bmi1	NOTEST	0.338514	0.0346534	-3.28815	0	1	1	no
NM_001038231	Banf1	chr19:5364639-5366645	H1	Bmi1	OK	3.93577	0.402966	-3.28792	-0.677613	0.4292	0.999163	no
NR_024325	9130024F11Rik	chr1:57028312-57032040	H1	Bmi1	NOTEST	0.11471	0.0117636	-3.28559	0	1	1	no
NM_177801	4933400C05Rik	chr11:103060260-103079746	H1	Bmi1	NOTEST	0.123158	0.0126646	-3.28163	0	1	1	no
NM_001081391	Csmd3	chr15:47412183-48623535	H1	Bmi1	OK	1.3104	0.134864	-3.28043	-3.98638	5e-05	0.0125153	yes
NM_001177571	Ccdc162	chr10:41258654-41307559	H1	Bmi1	NOTEST	0.153116	0.0158042	-3.27624	0	1	1	no
NM_027397	Isl2	chr9:55388955-55393985	H1	Bmi1	NOTEST	0.331997	0.0342916	-3.27524	0	1	1	no
NM_001110197	Rnf146	chr10:29032971-29082248	H1	Bmi1	OK	4.5954	0.476188	-3.27059	-0.810397	0.36875	0.999163	no
NM_001011732	Xkr7	chr2:152857587-152881511	H1	Bmi1	NOTEST	0.0723681	0.00750109	-3.27018	0	1	1	no
NM_026458	Abca14	chr7:127347477-127468866	H1	Bmi1	NOTEST	0.0364449	0.00380029	-3.26154	0	1	1	no
NM_001205073	Josd2	chr7:51723349-51727028	H1	Bmi1	OK	4.21606	0.440976	-3.25712	-1.22274	0.37765	0.999163	no
NM_001159521	Plxnb2	chr15:88985978-89011218	H1	Bmi1	NOTEST	0.00173005	0.00018141	-3.25349	0	1	1	no
NM_201376	Serpinb3d	chr1:108974769-108980057	H1	Bmi1	NOTEST	0.174729	0.0184224	-3.24558	0	1	1	no
NM_001001495	Tnip3	chr6:65540391-65584034	H1	Bmi1	NOTEST	0.0569227	0.00600318	-3.24521	0	1	1	no
NM_173030	Galnt13	chr2:54288797-54970155	H1	Bmi1	OK	1.44243	0.152308	-3.24343	-3.90804	0.0002	0.0352705	yes
NM_028640	Whrn	chr4:63075943-63156985	H1	Bmi1	OK	1.40141	0.148201	-3.24125	-0.780182	0.4073	0.999163	no
NR_030459	Mir687	chr14:73595308-73725598	H1	Bmi1	OK	218.798	23.1435	-3.24092	-10.8063	0.34455	0.999163	no
NM_008614	Mobp	chr9:120058859-120085209	H1	Bmi1	NOTEST	0.297746	0.0315008	-3.24062	0	1	1	no
NM_027452	Lrfn2	chr17:49071906-49236915	H1	Bmi1	OK	0.951332	0.100735	-3.23939	-2.49068	0.0071	0.301524	no
NM_053248	Slc5a5	chr8:73406787-73416656	H1	Bmi1	NOTEST	0.0615242	0.00655058	-3.23146	0	1	1	no
NM_011302	Rs1	chrX:157205944-157432613	H1	Bmi1	NOTEST	0.351364	0.0374271	-3.23081	0	1	1	no
NR_015533	A230057D06Rik	chr7:68850735-69072460	H1	Bmi1	OK	2.20885	0.235398	-3.23012	-2.32757	0.00715	0.301524	no
NM_175026	Pyhin1	chr1:175560989-175578059	H1	Bmi1	NOTEST	0.423338	0.0452148	-3.22694	0	1	1	no
NM_001162423	Arhgap4	chrX:71137440-71156637	H1	Bmi1	NOTEST	0.00102058	0.000109309	-3.22291	0	1	1	no
NM_013500	Hapln1	chr13:89680240-89751437	H1	Bmi1	NOTEST	0.223528	0.0240038	-3.21912	0	1	1	no
NM_001256097	Dtx2	chr5:136470669-136508751	H1	Bmi1	NOTEST	0.000100029	1.07532e-05	-3.21758	0	1	1	no
NM_153179	Pkhd1	chr1:20047859-20608138	H1	Bmi1	NOTEST	0.0366918	0.00394842	-3.21611	0	1	1	no
NM_139134	Chodl	chr16:78931192-78951973	H1	Bmi1	NOTEST	0.238619	0.025745	-3.21235	0	1	1	no
NM_030687	Slco1a4	chr6:141753960-141804692	H1	Bmi1	NOTEST	0.256279	0.0277464	-3.20734	0	1	1	no
NR_033641	4933436C20Rik	chr8:94849931-94880019	H1	Bmi1	NOTEST	0.57646	0.0626423	-3.20201	0	1	1	no
NM_001025379	Sema3g	chr14:32031058-32042697	H1	Bmi1	NOTEST	0.079541	0.0086718	-3.1973	0	1	1	no
NM_175441	Mylk3	chr8:87848827-87889223	H1	Bmi1	OK	1.03575	0.113095	-3.19507	-2.13657	0.00435	0.224278	no
NM_007994	Fbp2	chr13:62938244-62959730	H1	Bmi1	NOTEST	0.127287	0.0139335	-3.19145	0	1	1	no
NR_045077	A330102I10Rik	chr13:29106282-29132205	H1	Bmi1	NOTEST	2.43544e-05	2.67117e-06	-3.18864	0	1	1	no
NM_001252081	2310021P13Rik	chr14:21526773-21542841	H1	Bmi1	OK	4.41704	0.484579	-3.18828	-0.968581	0.37855	0.999163	no
NM_027001	2610034M16Rik	chr17:59018230-59130798	H1	Bmi1	NOTEST	0.0988618	0.0108632	-3.18596	0	1	1	no
NM_207242	Npc1l1	chr11:6111013-6130248	H1	Bmi1	NOTEST	0.038407	0.00423238	-3.18183	0	1	1	no
NM_183390	Klhl6	chr16:19946585-19983122	H1	Bmi1	NOTEST	0.0671174	0.0074111	-3.17893	0	1	1	no
NM_178790	Abi3bp	chr16:56477958-56690248	H1	Bmi1	NOTEST	2.02423e-05	2.23647e-06	-3.17808	0	1	1	no
NM_001014288	Ptprd	chr4:75587142-76240203	H1	Bmi1	OK	2.35984	0.261356	-3.1746	-2.1408	0.0104	0.370178	no
NM_030722	Pum1	chr4:130219273-130337479	H1	Bmi1	OK	4.50656	0.501676	-3.1672	-0.884142	0.2872	0.999163	no
NR_030763	Smok4a	chr17:13679886-13746960	H1	Bmi1	NOTEST	0.0703916	0.00783849	-3.16676	0	1	1	no
NR_040557	LOC626082	chr3:72870272-73398752	H1	Bmi1	OK	0.62358	0.069546	-3.16454	-1.61899	0.12345	0.999163	no
NM_011798	Xcr1	chr9:123761435-123771246	H1	Bmi1	NOTEST	0.0481433	0.00537388	-3.1633	0	1	1	no
NR_015457	B430010I23Rik	chr8:42076265-42219080	H1	Bmi1	NOTEST	0.0931168	0.010398	-3.16274	0	1	1	no
NM_030228	Gas2l1	chr11:4954133-4965330	H1	Bmi1	NOTEST	0.110311	0.0123657	-3.15716	0	1	1	no
NM_010706	Lgals4	chr7:29618812-29626722	H1	Bmi1	NOTEST	0.212442	0.0238313	-3.15614	0	1	1	no
NM_175006	Pou6f2	chr13:18216793-18473873	H1	Bmi1	NOTEST	0.0546885	0.00614953	-3.15269	0	1	1	no
NM_030599	Klrb1b	chr6:128763723-128776333	H1	Bmi1	NOTEST	0.124947	0.0140631	-3.15133	0	1	1	no
NM_175519	Kctd8	chr5:69500523-69732948	H1	Bmi1	NOTEST	0.597018	0.0672947	-3.14921	0	1	1	no
NM_001113474	Lair1	chr7:3958674-4014806	H1	Bmi1	NOTEST	0.40291	0.0455131	-3.1461	0	1	1	no
NM_021353	Slc26a3	chr12:32123165-32158584	H1	Bmi1	NOTEST	0.385033	0.0435355	-3.14472	0	1	1	no
NM_153529	Nrn1	chr13:36817494-36826323	H1	Bmi1	OK	50.3162	5.70906	-3.1397	-7.37452	5e-05	0.0125153	yes
NM_008481	Lama2	chr10:26701091-27336748	H1	Bmi1	OK	1.01039	0.114792	-3.13782	-3.13641	0.00025	0.0404141	yes
NM_011079	Phkg1	chr5:130322865-130354954	H1	Bmi1	OK	0.710862	0.0808471	-3.1363	-0.609438	0.3543	0.999163	no
NM_010910	Nefl	chr14:68701940-68705794	H1	Bmi1	OK	17.3717	1.97933	-3.13365	-4.21561	5e-05	0.0125153	yes
NM_026793	Myct1	chr10:4739751-4752813	H1	Bmi1	NOTEST	0.173832	0.0198215	-3.13256	0	1	1	no
NM_001098528	Kcnb2	chr1:15302532-15704295	H1	Bmi1	NOTEST	0.525352	0.0600124	-3.12995	0	1	1	no
NR_045169	2010310C07Rik	chr6:42308485-42330557	H1	Bmi1	NOTEST	0.2617	0.0298997	-3.12972	0	1	1	no
NM_026105	1700093K21Rik	chr11:23416202-23419942	H1	Bmi1	NOTEST	0.173802	0.0198615	-3.1294	0	1	1	no
NM_020621	P2ry4	chrX:97785492-97790208	H1	Bmi1	NOTEST	0.0456307	0.00521594	-3.12901	0	1	1	no
NR_045576	Plk4	chr3:40603872-40620805	H1	Bmi1	OK	8.48809	0.972489	-3.12569	-0.991056	0.2429	0.999163	no
NR_028447	Hdac10	chr15:88953732-88959130	H1	Bmi1	NOTEST	0.049475	0.0056711	-3.125	0	1	1	no
NM_001039554	Angptl7	chr4:147822690-147931794	H1	Bmi1	NOTEST	0.171076	0.019622	-3.1241	0	1	1	no
NM_145099	Trpv3	chr11:73081121-73110702	H1	Bmi1	NOTEST	0.115752	0.0132799	-3.12373	0	1	1	no
NM_001014394	Gpr113	chr5:30519970-30532262	H1	Bmi1	NOTEST	0.149292	0.0171658	-3.12053	0	1	1	no
NM_001081348	Hecw1	chr13:14318704-14615493	H1	Bmi1	NOTEST	0.016597	0.00191382	-3.11639	0	1	1	no
NM_201370	Wee2	chr6:40392861-40416814	H1	Bmi1	NOTEST	0.0576937	0.00666147	-3.1145	0	1	1	no
NM_001128170	Cyld	chr8:91220926-91275844	H1	Bmi1	NOTEST	0.0267654	0.00309365	-3.11299	0	1	1	no
NR_045390	D730045A05Rik	chr18:74088140-74224603	H1	Bmi1	OK	0.718557	0.0830725	-3.11266	-0.359619	0.52155	0.999163	no
NM_134130	Abhd3	chr18:10644408-10706694	H1	Bmi1	OK	9.90948	1.14565	-3.11265	-4.04509	5e-05	0.0125153	yes
NM_178617	Necab1	chr4:14857787-15076278	H1	Bmi1	NOTEST	0.164762	0.0190807	-3.1102	0	1	1	no
NM_009954	Bcar1	chr8:114234374-114267749	H1	Bmi1	OK	3.11675	0.36107	-3.10969	-1.15676	0.2415	0.999163	no
NM_025769	Efcab1	chr16:14906738-14924615	H1	Bmi1	OK	1.03784	0.120357	-3.10819	-2.03569	0.05525	0.761478	no
NM_001163493	Stard13	chr5:151840089-151992768	H1	Bmi1	OK	2.19768	0.254999	-3.10741	-0.842064	0.29865	0.999163	no
NR_015599	A330076H08Rik	chr7:69088786-69127245	H1	Bmi1	OK	8.62045	1.00291	-3.10357	-4.44082	0.0006	0.0716262	no
NM_001136484	Gcnt1	chr19:17400630-17447334	H1	Bmi1	NOTEST	0.00205014	0.000238901	-3.10124	0	1	1	no
NM_175223	Dnali1	chr4:124707257-124742901	H1	Bmi1	NOTEST	0.376233	0.0438423	-3.10123	0	1	1	no
NM_001039647	Gbp11	chr5:105752044-105775491	H1	Bmi1	NOTEST	0.446624	0.05211	-3.09943	0	1	1	no
NM_007652	Cd59a	chr2:103935957-103955508	H1	Bmi1	OK	0.673917	0.0787172	-3.09782	-1.03779	0.13235	0.999163	no
NM_153589	Ano2	chr6:125640436-125990146	H1	Bmi1	NOTEST	0.129689	0.0151695	-3.09581	0	1	1	no
NR_045444	1700071M16Rik	chr17:43705399-43749150	H1	Bmi1	OK	1.07525	0.125894	-3.09439	-0.33407	0.59655	0.999163	no
NM_008329	Ifi204	chr1:175677424-175697050	H1	Bmi1	NOTEST	0.11874	0.0139292	-3.09162	0	1	1	no
NM_001039087	Rapgef1	chr2:29475239-29595883	H1	Bmi1	OK	4.68255	0.5516	-3.0856	-0.971897	0.23295	0.999163	no
NM_001143686	Apol11b	chr15:77464380-77473716	H1	Bmi1	NOTEST	0.128921	0.0152396	-3.08059	0	1	1	no
NM_053093	Tac4	chr11:95122842-95130575	H1	Bmi1	OK	0.65706	0.0777351	-3.07939	-1.64678	0.0855	0.899492	no
NM_023821	Cmya5	chr13:93810669-93914679	H1	Bmi1	OK	0.95389	0.113128	-3.07587	-2.83743	0.0001	0.0204197	yes
NM_001190795	Ddx55	chr5:125002872-125019669	H1	Bmi1	OK	2.27428	0.269735	-3.0758	-0.905458	0.42735	0.999163	no
NM_001220499	9930005F22Rik	chr4:155506278-155507528	H1	Bmi1	NOTEST	0.251308	0.0298149	-3.07535	0	1	1	no
NM_172781	Klhl4	chrX:111588128-111674307	H1	Bmi1	OK	3.20588	0.380575	-3.07447	-3.69437	0.0003	0.0456441	yes
NM_001177371	Dbn1	chr13:55574788-55589437	H1	Bmi1	OK	1.10529	0.131427	-3.07209	-0.360884	0.42055	0.999163	no
NM_026588	Stx19	chr16:62793514-62846866	H1	Bmi1	NOTEST	0.279081	0.0332096	-3.07101	0	1	1	no
NM_001109761	Capn3	chr2:120181044-120330655	H1	Bmi1	NOTEST	0.0951334	0.0113361	-3.06902	0	1	1	no
NM_025977	Ccdc159	chr9:21725452-21740316	H1	Bmi1	OK	2.83731	0.338917	-3.06552	-1.47198	0.2167	0.999163	no
NM_177655	Cstl1	chr2:148576096-148581114	H1	Bmi1	NOTEST	0.275481	0.0330566	-3.05895	0	1	1	no
NM_001252496	Rapgef6	chr11:54336346-54512788	H1	Bmi1	OK	1.79936	0.216373	-3.05589	-1.10573	0.2559	0.999163	no
NM_011037	Pax2	chr19:44831883-44912359	H1	Bmi1	NOTEST	0.059414	0.00714641	-3.05551	0	1	1	no
NM_198112	Ostn	chr16:27307726-27351295	H1	Bmi1	NOTEST	0.157648	0.0189703	-3.05489	0	1	1	no
NM_027756	Mfap3l	chr8:63111656-63155528	H1	Bmi1	OK	16.407	1.97437	-3.05485	-2.02494	0.05915	0.787939	no
NM_010571	Irs3	chr5:138084259-138086942	H1	Bmi1	NOTEST	0.0614232	0.00739869	-3.05344	0	1	1	no
NM_001166549	Eif4enif1	chr11:3102355-3144591	H1	Bmi1	OK	2.27568	0.274215	-3.05292	-0.598483	0.474	0.999163	no
NR_045738	8030423F21Rik	chr5:52998788-53010250	H1	Bmi1	NOTEST	0.0633886	0.00764535	-3.05157	0	1	1	no
NM_001142570	Dach2	chrX:110411864-110949995	H1	Bmi1	OK	4.54583	0.548508	-3.05096	-4.39888	5e-05	0.0125153	yes
NM_001081556	Ano3	chr2:110498296-110790401	H1	Bmi1	OK	2.3846	0.287879	-3.05022	-1.61074	0.12705	0.999163	no
NM_001242383	Slc4a10	chr2:61884571-62164800	H1	Bmi1	NOTEST	0.205076	0.0247861	-3.04856	0	1	1	no
NM_175499	Slitrk6	chr14:111147799-111154371	H1	Bmi1	OK	0.739684	0.0894828	-3.04723	-2.62136	0.00965	0.356568	no
NM_019576	Thsd1	chr8:23337774-23371804	H1	Bmi1	OK	0.842763	0.102004	-3.0465	-1.52883	0.4241	0.999163	no
NR_045276	8430429K09Rik	chr11:3352439-3379834	H1	Bmi1	OK	3.80882	0.4613	-3.04557	-0.914526	0.4192	0.999163	no
NM_001038635	Stk35	chr2:129624104-129658021	H1	Bmi1	NOTEST	0.00725166	0.000880426	-3.04204	0	1	1	no
NM_001168517	Zdhhc24	chr19:4878667-4885397	H1	Bmi1	OK	2.19095	0.266165	-3.04117	-0.842824	0.42375	0.999163	no
NR_045972	LOC330599	chr7:105270074-105333309	H1	Bmi1	NOTEST	0.243682	0.0297672	-3.0332	0	1	1	no
NM_146223	Cplx3	chr9:57447798-57454088	H1	Bmi1	NOTEST	0.0502865	0.00614294	-3.03317	0	1	1	no
NM_025545	Aptx	chr4:40629110-40650220	H1	Bmi1	OK	2.81901	0.345235	-3.02954	-1.28346	0.2257	0.999163	no
NM_001161822	Rgs17	chr10:4424140-4520877	H1	Bmi1	NOTEST	0.22871	0.0280508	-3.02741	0	1	1	no
NR_027664	Adhfe1	chr1:9538126-9621173	H1	Bmi1	OK	1.44524	0.177458	-3.02576	-0.159612	0.47095	0.999163	no
NR_033596	5730416F02Rik	chrX:106196823-106197635	H1	Bmi1	NOTEST	0.353269	0.0434465	-3.02346	0	1	1	no
NM_008223	Serpind1	chr16:17280443-17430919	H1	Bmi1	NOTEST	0.32611	0.0401242	-3.02281	0	1	1	no
NM_001162477	Gab2	chr7:104230260-104457461	H1	Bmi1	OK	4.78175	0.588481	-3.02247	-1.00969	0.28255	0.999163	no
NM_001113514	Itga9	chr9:118515826-118810121	H1	Bmi1	NOTEST	0.410173	0.0506218	-3.0184	0	1	1	no
NM_183175	C1qtnf9	chr14:61386970-61399706	H1	Bmi1	NOTEST	0.0658153	0.00814205	-3.01496	0	1	1	no
NM_019536	Dnahc10	chr5:125205454-125314678	H1	Bmi1	NOTEST	0.0438491	0.00544003	-3.01086	0	1	1	no
NM_001159556	Cd36	chr5:17287507-17394777	H1	Bmi1	NOTEST	0.139652	0.0173428	-3.00942	0	1	1	no
NR_040338	9430076G02Rik	chr18:54581948-54612948	H1	Bmi1	NOTEST	0.0828698	0.0103225	-3.00506	0	1	1	no
NM_198933	Pou2f1	chr1:167718811-167932765	H1	Bmi1	OK	1.85213	0.23137	-3.00091	-1.56425	0.2075	0.999163	no
NM_021879	Oca2	chr7:63495140-63791887	H1	Bmi1	NOTEST	0.14855	0.0185955	-2.99793	0	1	1	no
NM_001205341	Ppfia2	chr10:105907365-106370524	H1	Bmi1	OK	1.06284	0.133539	-2.99259	-1.89632	0.0151	0.440483	no
NR_045152	E130008D07Rik	chr17:43282989-43295240	H1	Bmi1	LOWDATA	0.0209306	0.0026338	-2.9904	0	1	1	no
NM_008315	Htr7	chr19:36033218-36131850	H1	Bmi1	NOTEST	0.0605208	0.00761901	-2.98976	0	1	1	no
NM_175280	4930529M08Rik	chr2:145760519-145789962	H1	Bmi1	NOTEST	0.330598	0.0416206	-2.98971	0	1	1	no
NM_013475	Apoh	chr11:108256610-108275710	H1	Bmi1	NOTEST	0.227752	0.0287582	-2.98542	0	1	1	no
NM_173384	Sox30	chr11:45793811-45831494	H1	Bmi1	NOTEST	0.080127	0.0101176	-2.98542	0	1	1	no
NR_030692	A930011G23Rik	chr5:99726262-100158079	H1	Bmi1	NOTEST	0.141989	0.017929	-2.98542	0	1	1	no
NM_001034013	Accn1	chr11:80693666-81781898	H1	Bmi1	OK	1.39335	0.176308	-2.98239	-1.1268	0.20765	0.999163	no
NM_015829	Slc25a13	chr6:5991217-6167173	H1	Bmi1	OK	0.730334	0.092546	-2.98031	-0.731956	0.4822	0.999163	no
NR_040303	LOC433374	chr1:166793251-166801569	H1	Bmi1	OK	4.51517	0.573868	-2.97599	-3.23693	0.0018	0.134299	no
NM_001122998	Tiam2	chr17:3326572-3557713	H1	Bmi1	NOTEST	0.242912	0.0309203	-2.97381	0	1	1	no
NM_011123	Plp1	chrX:133357374-133372281	H1	Bmi1	OK	5.02976	0.640806	-2.97253	-3.85774	0.00035	0.0502931	no
NM_001112735	9930012K11Rik	chr14:70554211-70559309	H1	Bmi1	OK	1.68631	0.214895	-2.97217	-0.94116	0.19995	0.999163	no
NM_011995	Pclo	chr5:14514917-14863459	H1	Bmi1	OK	0.648347	0.0830443	-2.96481	-1.67657	0.00455	0.231513	no
NM_011176	St14	chr9:30896174-30939384	H1	Bmi1	NOTEST	0.153758	0.0197524	-2.96056	0	1	1	no
NM_001146217	Smoc1	chr12:82127794-82287401	H1	Bmi1	OK	6.86835	0.883091	-2.95933	-0.8944	0.46235	0.999163	no
NM_029314	1700013F07Rik	chr3:108340501-108347615	H1	Bmi1	NOTEST	0.720663	0.0928363	-2.95656	0	1	1	no
NM_001177732	Plch1	chr3:63500155-63654913	H1	Bmi1	NOTEST	0.000644187	8.30513e-05	-2.9554	0	1	1	no
NR_033442	Orc4	chr2:48669628-48804787	H1	Bmi1	OK	2.18809	0.28223	-2.95473	-0.49399	0.45795	0.999163	no
NM_175249	Psapl1	chr5:36359829-36740788	H1	Bmi1	NOTEST	0.120827	0.0155973	-2.95358	0	1	1	no
NM_019810	Slc5a1	chr5:33446867-33505348	H1	Bmi1	NOTEST	0.042378	0.00547618	-2.95207	0	1	1	no
NM_009573	Zic1	chr9:91255182-91260637	H1	Bmi1	OK	0.914388	0.118219	-2.95134	-3.1242	0.01635	0.45827	no
NM_138662	Pcdha3	chr18:37089938-38001526	H1	Bmi1	NOTEST	0.437504	0.0566123	-2.95011	0	1	1	no
NM_027570	Ldhd	chr8:114150170-114154222	H1	Bmi1	OK	0.63003	0.0815628	-2.94944	-2.02269	0.0339	0.630053	no
NM_010705	Lgals3	chr14:47993534-48005842	H1	Bmi1	OK	1.19524	0.154905	-2.94785	-1.83315	0.02405	0.538574	no
NM_029939	Ccdc151	chr9:21794314-21807078	H1	Bmi1	OK	0.601611	0.0781481	-2.94455	-0.67298	0.2291	0.999163	no
NM_010403	Hao1	chr2:134323096-134380088	H1	Bmi1	NOTEST	0.194502	0.0253065	-2.9422	0	1	1	no
NM_028967	Batf2	chr19:6164457-6172475	H1	Bmi1	NOTEST	0.0958216	0.0124726	-2.94158	0	1	1	no
NM_009426	Trh	chr6:92192055-92194642	H1	Bmi1	NOTEST	0.0950074	0.0123718	-2.94099	0	1	1	no
NM_001142323	Myo9b	chr8:73796612-73884611	H1	Bmi1	NOTEST	0.000350955	4.57051e-05	-2.94086	0	1	1	no
NM_133902	Sdsl	chr5:120908210-120922772	H1	Bmi1	NOTEST	0.364923	0.0475655	-2.93961	0	1	1	no
NM_172853	Cdh7	chr1:111880313-112035578	H1	Bmi1	NOTEST	0.0403963	0.00526581	-2.93949	0	1	1	no
NR_040617	C330008G21Rik	chr2:161353358-162486883	H1	Bmi1	OK	0.785788	0.102615	-2.9369	-0.238853	0.572	0.999163	no
NM_029982	A930009A15Rik	chr10:114887369-115024836	H1	Bmi1	NOTEST	0.139264	0.0182064	-2.93531	0	1	1	no
NR_045154	E130008D07Rik	chr17:43282989-43295240	H1	Bmi1	NOTEST	0.0194712	0.0025477	-2.93407	0	1	1	no
NM_001113391	Cd247	chr1:167718811-167932765	H1	Bmi1	NOTEST	0.499154	0.0653436	-2.93337	0	1	1	no
NR_040421	Gm15401	chr6:72576373-72738950	H1	Bmi1	NOTEST	0.266245	0.0348623	-2.93302	0	1	1	no
NM_022016	Impg1	chr9:80161136-80359045	H1	Bmi1	NOTEST	0.0386766	0.00508118	-2.92822	0	1	1	no
NM_001159561	P2rx6	chr16:17561977-17572105	H1	Bmi1	NOTEST	0.520921	0.0684595	-2.92774	0	1	1	no
NM_029873	8030423J24Rik	chr13:71021825-71023381	H1	Bmi1	OK	0.650774	0.0855682	-2.92701	-1.27009	0.15645	0.999163	no
NM_001159485	Mcf2l	chr8:12915892-13020509	H1	Bmi1	NOTEST	0.00469477	0.000618025	-2.92532	0	1	1	no
NM_001037747	Card9	chr2:26207831-26215067	H1	Bmi1	NOTEST	0.333766	0.0441252	-2.91916	0	1	1	no
NM_001166633	Gyltl1b	chr2:92205202-92211193	H1	Bmi1	NOTEST	0.100297	0.0132979	-2.91501	0	1	1	no
NM_145079	Ugt1a6a	chr1:89951985-90116577	H1	Bmi1	OK	0.874476	0.116111	-2.91292	-1.45841	0.12005	0.999163	no
NM_007554	Bmp4	chr14:46999198-47010274	H1	Bmi1	NOTEST	0.193527	0.0256967	-2.91289	0	1	1	no
NM_010930	Nov	chr15:54577482-54585316	H1	Bmi1	NOTEST	0.0638977	0.00849046	-2.91185	0	1	1	no
NM_001165254	Ctage5	chr12:60230732-60291207	H1	Bmi1	NOTEST	0.00495547	0.000659436	-2.90972	0	1	1	no
NM_001252387	Fam19a2	chr10:122701131-123178260	H1	Bmi1	OK	1.59886	0.212933	-2.90857	-1.71152	0.15375	0.999163	no
NM_025331	Gng11	chr6:3953986-3958445	H1	Bmi1	OK	16.5229	2.20208	-2.90753	-4.20912	0.00025	0.0404141	yes
NM_001025567	Dmbx1	chr4:115587723-115612531	H1	Bmi1	NOTEST	0.0373068	0.00497935	-2.90541	0	1	1	no
NM_199058	Gpr6	chr10:40790298-40791390	H1	Bmi1	NOTEST	0.188898	0.0252924	-2.90083	0	1	1	no
NM_011193	Pstpip1	chr9:55937782-55976697	H1	Bmi1	OK	2.14647	0.287581	-2.89992	-2.09024	0.00435	0.224278	no
NM_008170	Grin2a	chr16:9577802-9992626	H1	Bmi1	OK	1.10016	0.14752	-2.89874	-2.38774	0.00185	0.137369	no
NR_040354	C630020P19Rik	chr2:143361211-143642018	H1	Bmi1	NOTEST	0.418077	0.0560694	-2.89848	0	1	1	no
NM_001126487	Heatr8	chr4:106353021-106400535	H1	Bmi1	NOTEST	0.0261079	0.00350238	-2.89808	0	1	1	no
NM_015760	Nox4	chr7:94395304-94547116	H1	Bmi1	NOTEST	0.326477	0.0440798	-2.88879	0	1	1	no
NM_198113	Ssh3	chr19:4261667-4269172	H1	Bmi1	NOTEST	0.375956	0.0508269	-2.8869	0	1	1	no
NM_177747	Zfp711	chrX:109714134-109748671	H1	Bmi1	OK	10.4321	1.41192	-2.8853	-4.5818	5e-05	0.0125153	yes
NM_172613	Atp13a4	chr16:29396123-29544950	H1	Bmi1	OK	0.797793	0.108637	-2.8765	-1.31492	0.3814	0.999163	no
NM_175517	4930412F15Rik	chr4:43672493-43681731	H1	Bmi1	NOTEST	0.0689237	0.00938768	-2.87616	0	1	1	no
NM_001033485	BC048644	chr8:124431732-124468812	H1	Bmi1	NOTEST	0.0543866	0.00741934	-2.87389	0	1	1	no
NM_001110131	Cic	chr7:26067197-26079167	H1	Bmi1	OK	4.88495	0.666871	-2.87286	-1.16776	0.20605	0.999163	no
NM_153458	Olfm3	chr3:114607280-114828174	H1	Bmi1	OK	1.42049	0.193926	-2.87282	-2.90174	0.0015	0.123167	no
NR_033593	4930529C04Rik	chr3:90875583-90879114	H1	Bmi1	NOTEST	0.0336088	0.00459604	-2.87038	0	1	1	no
NM_010406	Hc	chr2:34838850-34916961	H1	Bmi1	NOTEST	0.0250592	0.00342943	-2.8693	0	1	1	no
NM_001081322	Myo5c	chr9:75079820-75153257	H1	Bmi1	NOTEST	0.0476611	0.00652551	-2.86865	0	1	1	no
NM_181817	Rxfp4	chr3:88455819-88457064	H1	Bmi1	NOTEST	0.492894	0.0675659	-2.86691	0	1	1	no
NM_144890	Bpifb5	chr2:154049477-154066638	H1	Bmi1	NOTEST	0.127611	0.0174976	-2.86653	0	1	1	no
NM_013518	Fgf9	chr14:58691522-58731557	H1	Bmi1	NOTEST	0.340096	0.0466789	-2.8651	0	1	1	no
NM_001033767	Gm4951	chr18:60371730-60407474	H1	Bmi1	NOTEST	0.116344	0.0159947	-2.86273	0	1	1	no
NR_038122	Elmo1	chr13:20182375-20700222	H1	Bmi1	OK	2.99425	0.411791	-2.86221	-1.09531	0.16815	0.999163	no
NM_176942	Gabra5	chr7:64642641-64765379	H1	Bmi1	OK	0.784982	0.107985	-2.86183	-2.09573	0.01845	0.475624	no
NM_079835	Btnl2	chr17:34491766-34506437	H1	Bmi1	NOTEST	0.0948012	0.0131283	-2.85222	0	1	1	no
NR_045754	Gm16833	chr9:8994952-9260885	H1	Bmi1	NOTEST	0.237959	0.0329884	-2.85068	0	1	1	no
NR_040342	A330093E20Rik	chr18:45719807-46204914	H1	Bmi1	NOTEST	0.264043	0.0366116	-2.8504	0	1	1	no
NM_007883	Dsg2	chr18:20716616-20763027	H1	Bmi1	NOTEST	0.0451273	0.00626038	-2.84968	0	1	1	no
NM_001034900	Zfp345	chr2:150296726-150310799	H1	Bmi1	NOTEST	0.0812349	0.0112863	-2.84752	0	1	1	no
NM_198052	Tbx3	chr5:120120677-120134610	H1	Bmi1	NOTEST	0.274441	0.0381558	-2.84652	0	1	1	no
NM_178908	Fam26e	chr10:33757402-33829621	H1	Bmi1	OK	1.12414	0.156351	-2.84596	-1.43059	0.079	0.875715	no
NM_198617	Tspyl3	chr2:153048105-153051177	H1	Bmi1	NOTEST	0.0875101	0.0121877	-2.84403	0	1	1	no
NM_008429	Kcnj9	chr1:174251163-174259394	H1	Bmi1	NOTEST	0.343441	0.0478602	-2.84316	0	1	1	no
NM_152220	Stx3	chr19:11849607-11893893	H1	Bmi1	NOTEST	0.442694	0.061814	-2.84031	0	1	1	no
NM_177102	Tmem91	chr7:26454158-26460185	H1	Bmi1	NOTEST	0.178216	0.0248972	-2.83957	0	1	1	no
NM_172833	Malt1	chr18:65590650-65638446	H1	Bmi1	OK	1.02894	0.143861	-2.83841	-2.74594	0.00225	0.153852	no
NR_027371	Arhgap1	chr2:91490274-91512477	H1	Bmi1	OK	1.83887	0.257123	-2.83829	-0.550085	0.4929	0.999163	no
NM_016672	Ddc	chr11:11714103-11798147	H1	Bmi1	NOTEST	0.288795	0.0403895	-2.838	0	1	1	no
NM_027840	Snx20	chr8:91150726-91160027	H1	Bmi1	NOTEST	0.29357	0.041078	-2.83727	0	1	1	no
NM_025867	Serpinb11	chr1:109258890-109277052	H1	Bmi1	OK	0.567546	0.0795325	-2.83512	-1.67595	0.0711	0.848118	no
NM_201242	Lims1	chr10:57786213-57887439	H1	Bmi1	OK	1.80308	0.253475	-2.83055	-0.462851	0.4355	0.999163	no
NM_001164745	Ptp4a2	chr4:129497722-129527247	H1	Bmi1	OK	60.4401	8.50254	-2.82954	-1.38274	0.1498	0.999163	no
NM_009322	Tbr1	chr2:61642509-61652170	H1	Bmi1	NOTEST	0.0464438	0.00653474	-2.82929	0	1	1	no
NM_146449	Olfr1310	chr2:111848402-111849341	H1	Bmi1	NOTEST	0.525598	0.0739583	-2.82918	0	1	1	no
NM_025428	Zdhhc12	chr2:29934285-29949155	H1	Bmi1	OK	1.83918	0.258952	-2.82831	-0.828084	0.46185	0.999163	no
NM_147065	Olfr1390	chr11:49154035-49154971	H1	Bmi1	NOTEST	0.227204	0.0320306	-2.82647	0	1	1	no
NR_040396	D430036J16Rik	chr9:81524998-81538763	H1	Bmi1	NOTEST	0.00100563	0.000141793	-2.82625	0	1	1	no
NM_181546	Syt14	chr1:194723500-194861892	H1	Bmi1	OK	2.27095	0.320388	-2.8254	-2.44597	0.00915	0.346339	no
NM_010700	Ldlr	chr9:21528019-21554362	H1	Bmi1	OK	1.51279	0.213615	-2.82413	-0.511694	0.46495	0.999163	no
NM_013476	Ar	chrX:95345088-95512486	H1	Bmi1	OK	0.657431	0.0931555	-2.81913	-1.69776	0.0318	0.611733	no
NM_178079	Pm20d1	chr1:133693971-133714692	H1	Bmi1	NOTEST	0.040825	0.0057854	-2.81896	0	1	1	no
NM_008967	Ptgir	chr7:17491838-17496254	H1	Bmi1	NOTEST	0.0402525	0.00570762	-2.81812	0	1	1	no
NM_001163770	Dom3z	chr17:34973963-34976131	H1	Bmi1	OK	2.64717	0.375519	-2.81749	-1.23217	0.14105	0.999163	no
NM_010156	Samd9l	chr6:3322256-3349571	H1	Bmi1	OK	2.27794	0.323877	-2.81421	-3.3056	5e-05	0.0125153	yes
NM_009868	Cdh5	chr8:106625524-106668402	H1	Bmi1	NOTEST	0.0263249	0.00374938	-2.81171	0	1	1	no
NM_010679	Lalba	chr15:98310830-98313114	H1	Bmi1	OK	3.73984	0.533033	-2.81068	-3.00447	0.015	0.43839	no
NM_008070	Gabrb2	chr11:42233258-42446093	H1	Bmi1	OK	1.92197	0.274477	-2.80783	-3.7601	0.0001	0.0204197	yes
NM_010904	Nefh	chr11:4838758-4942797	H1	Bmi1	NOTEST	0.186181	0.0266212	-2.80606	0	1	1	no
NM_028755	Arpp21	chr9:111967594-112251429	H1	Bmi1	OK	6.1625	0.882216	-2.80431	-2.35952	0.0066	0.293483	no
NM_007420	Adrb2	chr18:62337469-62339613	H1	Bmi1	OK	2.07762	0.297655	-2.80322	-2.73629	0.00985	0.358831	no
NM_001033243	Ccdc114	chr7:53183767-53204326	H1	Bmi1	NOTEST	0.0398452	0.00571181	-2.80239	0	1	1	no
NM_001159706	Folh1	chr7:93867485-93924374	H1	Bmi1	OK	0.788889	0.113174	-2.80128	-1.97232	0.02045	0.506971	no
NM_010290	Gjd2	chr2:113835336-113858028	H1	Bmi1	NOTEST	0.429969	0.0618852	-2.79657	0	1	1	no
NR_040437	A730085A09Rik	chr4:98421582-98484228	H1	Bmi1	OK	0.638341	0.0919702	-2.79509	-0.904049	0.3078	0.999163	no
NM_053106	Lmod1	chr1:137221389-137264642	H1	Bmi1	NOTEST	0.155941	0.0224945	-2.79336	0	1	1	no
NM_001166655	Cdkl3	chr11:51817722-51898169	H1	Bmi1	OK	1.49038	0.215047	-2.79296	-0.71387	0.35885	0.999163	no
NM_021316	Cend1	chr7:148612349-148615319	H1	Bmi1	OK	8.42768	1.21644	-2.79248	-3.3019	5e-05	0.0125153	yes
NR_046286	H2-T10	chr17:36252815-36258389	H1	Bmi1	OK	2.07477	0.299694	-2.79139	-0.810192	0.23435	0.999163	no
NM_029315	Pou5f2	chr13:77847950-78305501	H1	Bmi1	NOTEST	0.160097	0.0232251	-2.78519	0	1	1	no
NM_028175	Lrrc8e	chr8:4226826-4237470	H1	Bmi1	NOTEST	0.0312995	0.00456237	-2.77829	0	1	1	no
NM_025771	Cntnap2	chr6:45010059-47251370	H1	Bmi1	NOTEST	0.201772	0.0294164	-2.77803	0	1	1	no
NM_172053	Adamts16	chr13:70866685-70980688	H1	Bmi1	NOTEST	0.489353	0.0714101	-2.77667	0	1	1	no
NM_001166029	2010015L04Rik	chr4:154783298-154817219	H1	Bmi1	NOTEST	0.125354	0.0183183	-2.77465	0	1	1	no
NM_172971	Inpp4a	chr1:37356737-37467580	H1	Bmi1	NOTEST	0.504758	0.0739499	-2.77097	0	1	1	no
NM_007950	Ereg	chr5:91503642-91522675	H1	Bmi1	OK	0.768095	0.112593	-2.77017	-2.64925	0.0144	0.432251	no
NR_045522	2014-03-02	chr17:33822636-33855622	H1	Bmi1	NOTEST	0.000287512	4.21619e-05	-2.76961	0	1	1	no
NM_026522	Chid1	chr7:148661134-148725756	H1	Bmi1	OK	8.18509	1.20242	-2.76705	-0.767446	0.19435	0.999163	no
NM_025719	Nkapl	chr13:21558915-21560370	H1	Bmi1	OK	1.21806	0.179018	-2.76641	-2.0033	0.02345	0.532827	no
NM_001110009	Apoc1	chr7:20274829-20278007	H1	Bmi1	OK	4.26502	0.626886	-2.76628	-1.68807	0.05525	0.761478	no
NM_175497	Actbl2	chr13:112045220-112047957	H1	Bmi1	NOTEST	0.140027	0.0205896	-2.76571	0	1	1	no
NM_001012520	Klri1	chr6:129647235-129667150	H1	Bmi1	OK	2.59162	0.381211	-2.76519	-2.1527	0.0425	0.693541	no
NM_028901	Myo18b	chr5:113117895-113325382	H1	Bmi1	NOTEST	0.115511	0.0170334	-2.76159	0	1	1	no
NM_010104	Edn1	chr13:42396638-42403358	H1	Bmi1	NOTEST	0.0659184	0.00972083	-2.76153	0	1	1	no
NM_010297	Glra4	chrX:133267489-133337900	H1	Bmi1	NOTEST	0.209462	0.0309062	-2.76072	0	1	1	no
NM_001199321	Zfp94	chr7:25086722-25101685	H1	Bmi1	NOTEST	0.000624721	9.21815e-05	-2.76066	0	1	1	no
NM_001033211	AU022751	chrX:5658335-5660538	H1	Bmi1	NOTEST	0.0801177	0.0118337	-2.75921	0	1	1	no
NM_001142746	Pcdh15	chr10:73284614-74112477	H1	Bmi1	NOTEST	0.0112064	0.0016561	-2.75846	0	1	1	no
NM_133670	Sult1a1	chr7:133816383-133819871	H1	Bmi1	OK	0.918289	0.135839	-2.75705	-1.92036	0.04275	0.695427	no
NM_013601	Msx2	chr13:53562249-53568149	H1	Bmi1	NOTEST	0.08473	0.012535	-2.75691	0	1	1	no
NR_033450	Serpina3h	chr12:105486105-105492615	H1	Bmi1	OK	0.718322	0.106445	-2.75452	-1.90974	0.04205	0.691465	no
NM_178414	Acsm4	chr7:126833539-126858080	H1	Bmi1	NOTEST	0.151852	0.0225177	-2.75353	0	1	1	no
NM_020518	Vsig2	chr9:37346839-37351790	H1	Bmi1	NOTEST	0.282917	0.0421099	-2.74815	0	1	1	no
NM_001011733	Olfr288	chr15:98016443-98025973	H1	Bmi1	NOTEST	0.422227	0.0629067	-2.74673	0	1	1	no
NM_011741	Zan	chr5:137819864-137918292	H1	Bmi1	NOTEST	0.0226398	0.00337343	-2.74657	0	1	1	no
NR_040343	Gm15880	chr7:87731517-87833763	H1	Bmi1	NOTEST	0.209813	0.0312674	-2.74637	0	1	1	no
NM_177292	Wscd2	chr5:113919466-114039679	H1	Bmi1	NOTEST	0.133421	0.0198899	-2.74587	0	1	1	no
NM_194268	Onecut2	chr18:64500017-64558142	H1	Bmi1	NOTEST	0.136288	0.0203305	-2.74494	0	1	1	no
NM_080451	Synpo2	chr3:122779436-122939067	H1	Bmi1	NOTEST	0.200938	0.0300149	-2.743	0	1	1	no
NM_175524	C130060K24Rik	chr6:65331287-65408144	H1	Bmi1	NOTEST	0.122027	0.0182339	-2.7425	0	1	1	no
NM_028474	3110082D06Rik	chr17:42452895-42644690	H1	Bmi1	NOTEST	0.310482	0.0464104	-2.74199	0	1	1	no
NM_198604	Plekhg6	chr6:125312668-125330522	H1	Bmi1	NOTEST	0.103648	0.0155023	-2.74114	0	1	1	no
NR_045807	4931431C16Rik	chr5:35923875-35956450	H1	Bmi1	NOTEST	0.327429	0.0489727	-2.74113	0	1	1	no
NM_011387	Slc10a1	chr12:82054171-82069066	H1	Bmi1	NOTEST	0.142234	0.0213146	-2.73835	0	1	1	no
NM_144944	Prokr2	chr2:132196064-132211183	H1	Bmi1	NOTEST	0.0317803	0.00476337	-2.73808	0	1	1	no
NM_001177589	Gm3985	chr8:33998976-34060498	H1	Bmi1	NOTEST	0.0576098	0.0086502	-2.73551	0	1	1	no
NM_009574	Zic2	chr14:122874605-122879550	H1	Bmi1	OK	3.96296	0.595413	-2.73462	-4.33965	0.0012	0.108905	no
NR_028570	Snord1a	chr11:116532973-116537112	H1	Bmi1	LOWDATA	371.151	55.8532	-2.7323	0	1	1	no
NM_145548	Cyp2j13	chr4:95709350-95744231	H1	Bmi1	NOTEST	0.164115	0.0247497	-2.72922	0	1	1	no
NR_024599	Gm11346	chr13:24689993-24696636	H1	Bmi1	NOTEST	0.0915074	0.0138352	-2.72554	0	1	1	no
NM_027749	Cpvl	chr6:53823374-53928656	H1	Bmi1	OK	0.741397	0.112094	-2.72553	-1.90915	0.04825	0.733432	no
NM_011581	Thbs2	chr17:14802506-14831269	H1	Bmi1	NOTEST	0.387008	0.0585441	-2.72477	0	1	1	no
NM_008432	Kcnu1	chr8:26960094-27048406	H1	Bmi1	NOTEST	0.330534	0.0500126	-2.72444	0	1	1	no
NM_001112702	Tnni1	chr1:137695997-137707566	H1	Bmi1	NOTEST	0.219871	0.0332765	-2.72408	0	1	1	no
NM_001037754	Baiap2	chr11:119804405-119868096	H1	Bmi1	OK	4.07245	0.617217	-2.72205	-1.06341	0.20045	0.999163	no
NM_011548	Tcf3	chr10:79871909-79896398	H1	Bmi1	OK	7.93044	1.20451	-2.71895	-0.910688	0.4586	0.999163	no
NM_173427	Klhdc7a	chr4:139518087-139523941	H1	Bmi1	OK	1.71764	0.2609	-2.71886	-2.53616	0.0005	0.0630854	no
NM_012009	Sh2d1b1	chr1:172207454-172215793	H1	Bmi1	NOTEST	0.0909872	0.0138216	-2.71874	0	1	1	no
NM_183306	Taok3	chr5:117570137-117725107	H1	Bmi1	NOTEST	0.00924194	0.00140727	-2.71529	0	1	1	no
NR_040362	Gm13483	chr2:50152329-50289487	H1	Bmi1	NOTEST	0.474711	0.0723069	-2.71484	0	1	1	no
NR_045699	1700028E10Rik	chr5:152171249-152216658	H1	Bmi1	NOTEST	0.383542	0.0584627	-2.7138	0	1	1	no
NM_001164167	Pias2	chr18:77303946-77394447	H1	Bmi1	NOTEST	0.00113081	0.000172658	-2.71136	0	1	1	no
NM_010007	Cyp2j5	chr4:96294122-96330810	H1	Bmi1	NOTEST	0.0448407	0.00685296	-2.71001	0	1	1	no
NM_009135	Scn7a	chr2:66511482-66622967	H1	Bmi1	OK	4.11144	0.628815	-2.70893	-4.27771	5e-05	0.0125153	yes
NR_015478	5730422E09Rik	chr5:149931140-149993612	H1	Bmi1	NOTEST	0.0781349	0.0119622	-2.70748	0	1	1	no
NM_177566	Arhgef15	chr11:68756655-68770360	H1	Bmi1	NOTEST	0.0284374	0.00436395	-2.70408	0	1	1	no
NM_172855	Galnt5	chr2:57850565-57891582	H1	Bmi1	NOTEST	0.0336022	0.0051575	-2.70381	0	1	1	no
NR_003718	Miat	chr5:112642247-112657968	H1	Bmi1	OK	1.673	0.257042	-2.70236	-2.80758	0.00015	0.0280464	yes
NM_207281	4832428D23Rik	chr1:44260914-44275776	H1	Bmi1	NOTEST	0.0816791	0.0125909	-2.69758	0	1	1	no
NM_001177622	Slc5a6	chr5:31338408-31356996	H1	Bmi1	OK	0.664406	0.102434	-2.69737	-0.41985	0.5115	0.999163	no
NR_045306	4931403E22Rik	chr19:26679649-26898397	H1	Bmi1	NOTEST	0.264882	0.0409448	-2.6936	0	1	1	no
NM_029390	Cmtm5	chr14:55555306-55558114	H1	Bmi1	OK	3.79694	0.587209	-2.69289	-1.06913	0.2752	0.999163	no
NM_013743	Pdk4	chr6:5433350-5446278	H1	Bmi1	NOTEST	0.27978	0.0433002	-2.69185	0	1	1	no
NM_173433	Kdm4d	chr9:14267024-14304926	H1	Bmi1	NOTEST	0.118773	0.0184094	-2.68969	0	1	1	no
NM_001252665	Epb4.9	chr14:71001990-71035855	H1	Bmi1	NOTEST	0.375811	0.0583363	-2.68754	0	1	1	no
NM_001164767	Robo3	chr9:37223629-37240760	H1	Bmi1	NOTEST	0.0804315	0.0124891	-2.68709	0	1	1	no
NR_037992	Jmjd4	chr11:59263546-59272069	H1	Bmi1	OK	2.86558	0.445182	-2.68636	-1.03437	0.4103	0.999163	no
NM_001164655	9530053A07Rik	chr7:28914484-28949830	H1	Bmi1	OK	1.2168	0.189881	-2.67993	-2.84617	0.0004	0.0539791	no
NM_009918	Cnga3	chr1:37276105-37320229	H1	Bmi1	NOTEST	0.423022	0.0660178	-2.67981	0	1	1	no
NM_172857	Exd1	chr2:119345139-119373363	H1	Bmi1	OK	0.706355	0.110304	-2.67891	-2.17411	0.01695	0.45827	no
NM_032400	Sucnr1	chr3:59885790-59891488	H1	Bmi1	OK	0.856318	0.133987	-2.67605	-1.95945	0.05275	0.753107	no
NM_145534	Btbd3	chr2:138082319-138113158	H1	Bmi1	OK	2.41243	0.37778	-2.67487	-1.0735	0.1823	0.999163	no
NR_037983	9330159M07Rik	chr9:88734001-88753708	H1	Bmi1	NOTEST	0.355179	0.055638	-2.6744	0	1	1	no
NM_001177883	Elavl2	chr4:90917456-91066675	H1	Bmi1	OK	4.93229	0.772733	-2.67422	-3.58308	0.0003	0.0456441	yes
NR_029745	Mir29c	chr1:196843592-196864102	H1	Bmi1	LOWDATA	352.692	55.3719	-2.67118	0	1	1	no
NM_001098230	Pdp1	chr4:11885331-11893597	H1	Bmi1	NOTEST	0.00077125	0.000121158	-2.67031	0	1	1	no
NR_040325	A730056A06Rik	chr7:80458691-80564785	H1	Bmi1	OK	1.18211	0.186113	-2.66711	-0.648036	0.3954	0.999163	no
NM_001145351	6430550D23Rik	chr2:155826178-155833713	H1	Bmi1	NOTEST	0.334989	0.0528982	-2.66282	0	1	1	no
NM_011413	C4a	chr17:34946036-34960399	H1	Bmi1	NOTEST	0.0578899	0.00914264	-2.66263	0	1	1	no
NM_026461	1700129C05Rik	chr14:59751876-59761730	H1	Bmi1	NOTEST	0.259161	0.0409319	-2.66255	0	1	1	no
NM_175270	Sowahb	chr5:93470148-93474048	H1	Bmi1	NOTEST	0.0302532	0.00478353	-2.66094	0	1	1	no
NM_175500	Gpc5	chr14:115491436-116924414	H1	Bmi1	OK	3.82001	0.604314	-2.66021	-2.92696	0.00065	0.0747211	no
NM_001081665	Ccdc129	chr6:55787011-55928592	H1	Bmi1	NOTEST	0.0279135	0.00443217	-2.65488	0	1	1	no
NM_001135567	1190007I07Rik	chr10:82082595-82085973	H1	Bmi1	OK	0.776184	0.123277	-2.6545	-0.427089	0.46205	0.999163	no
NM_001081224	Prr16	chr18:51277551-51464295	H1	Bmi1	NOTEST	0.476925	0.0758158	-2.65319	0	1	1	no
NM_025806	Plbd1	chr6:136560591-136610414	H1	Bmi1	NOTEST	0.302706	0.0481479	-2.65237	0	1	1	no
NM_173370	Cds1	chr5:102194148-102252871	H1	Bmi1	NOTEST	0.249692	0.0397187	-2.65226	0	1	1	no
NM_001166411	Rbm3	chrX:7716100-7725089	H1	Bmi1	OK	11.2484	1.79084	-2.65101	-0.961501	0.2148	0.999163	no
NM_145532	Mall	chr2:127530125-127555633	H1	Bmi1	NOTEST	0.130454	0.0207872	-2.64978	0	1	1	no
NM_009074	Mst1r	chr9:107809219-107822714	H1	Bmi1	NOTEST	0.0248368	0.00395907	-2.64925	0	1	1	no
NM_001036740	B3gnt8	chr7:26412642-26414509	H1	Bmi1	NOTEST	0.297545	0.0474404	-2.64892	0	1	1	no
NM_001201416	Apbb2	chr5:66689963-67010056	H1	Bmi1	OK	0.868719	0.138564	-2.64834	-0.684116	0.4495	0.999163	no
NM_008262	Onecut1	chr9:74709727-74737454	H1	Bmi1	NOTEST	0.0656255	0.0104888	-2.6454	0	1	1	no
NM_001165982	Dcaf17	chr2:70893800-70937199	H1	Bmi1	OK	0.622165	0.0997565	-2.64081	-0.509826	0.52915	0.999163	no
NM_001037929	Gm14092	chr2:145068346-145467675	H1	Bmi1	NOTEST	0.501403	0.0804002	-2.6407	0	1	1	no
NR_045888	3200001D21Rik	chr12:89599244-89700162	H1	Bmi1	NOTEST	0.14273	0.0229135	-2.63902	0	1	1	no
NM_011887	Scn11a	chr9:119662882-119734574	H1	Bmi1	NOTEST	0.284601	0.0457266	-2.63784	0	1	1	no
NM_001254762	Mospd3	chr5:138037874-138042268	H1	Bmi1	NOTEST	0.350305	0.056338	-2.63643	0	1	1	no
NM_001033382	Cacna2d4	chr6:119186543-119302425	H1	Bmi1	NOTEST	0.0158619	0.00255356	-2.63498	0	1	1	no
NM_177702	4833427G06Rik	chr9:50889417-50910183	H1	Bmi1	OK	2.42445	0.390328	-2.6349	-2.29891	0.045	0.712607	no
NM_009722	Atp2a2	chr5:122903521-122952234	H1	Bmi1	OK	0.702317	0.113542	-2.6289	-0.167986	0.4635	0.999163	no
NR_045431	4933401D09Rik	chr17:15768751-15778066	H1	Bmi1	NOTEST	0.0877481	0.014187	-2.6288	0	1	1	no
NM_145545	Gbp7	chr3:142193301-142213047	H1	Bmi1	NOTEST	0.0126727	0.00204898	-2.62874	0	1	1	no
NM_009428	Trpc5	chrX:140816213-141122723	H1	Bmi1	NOTEST	0.0559272	0.00904331	-2.62863	0	1	1	no
NR_028405	Marcksl1-ps4	chr13:4247980-4249023	H1	Bmi1	NOTEST	0.208159	0.0336605	-2.62856	0	1	1	no
NM_001204334	Cyp4f14	chr17:33042014-33054287	H1	Bmi1	NOTEST	0.0610614	0.00987436	-2.6285	0	1	1	no
NM_177829	Spink10	chr18:62708564-62901041	H1	Bmi1	OK	1.5012	0.243206	-2.62586	-1.86826	0.0505	0.745852	no
NR_015588	4932441J04Rik	chr5:57961322-58109158	H1	Bmi1	NOTEST	0.480731	0.0779026	-2.62549	0	1	1	no
NM_001166428	Hnrnpf	chr6:117850357-117875640	H1	Bmi1	OK	2.29524	0.372157	-2.62467	-0.459483	0.5116	0.999163	no
NM_001172154	Dnase1l1	chrX:71518555-71527672	H1	Bmi1	NOTEST	0.125722	0.0204154	-2.6225	0	1	1	no
NM_010401	Hal	chr10:92951512-92979488	H1	Bmi1	NOTEST	0.0437814	0.00712277	-2.61981	0	1	1	no
NR_045539	Mllt10	chr2:17976863-18314457	H1	Bmi1	OK	0.78134	0.127122	-2.61974	-0.493	0.59585	0.999163	no
NM_146124	Arhgap1	chr2:91490274-91512477	H1	Bmi1	OK	1.21595	0.197946	-2.61891	-0.484199	0.44345	0.999163	no
NM_007428	Agt	chr8:127080486-127093607	H1	Bmi1	OK	2.39321	0.389681	-2.61858	-2.26212	0.0024	0.155839	no
NM_025734	Kcng4	chr8:122147753-122159580	H1	Bmi1	NOTEST	0.167361	0.0272611	-2.61805	0	1	1	no
NM_011737	Ysk4	chr1:129711847-129736867	H1	Bmi1	OK	1.17813	0.191969	-2.61755	-2.38614	0.00415	0.219061	no
NM_146136	Slc16a4	chr3:107094209-107115033	H1	Bmi1	OK	6.71203	1.09773	-2.61223	-3.80414	0.00025	0.0404141	yes
NM_133235	Khdrbs2	chr1:32229650-32714583	H1	Bmi1	OK	0.992511	0.162352	-2.61196	-1.70234	0.0405	0.678852	no
NM_172447	A330021E22Rik	chr5:5580981-5664232	H1	Bmi1	OK	0.70847	0.115933	-2.61141	-2.2718	0.01855	0.477409	no
NM_001081051	D130043K22Rik	chr13:24936999-24993139	H1	Bmi1	NOTEST	0.180258	0.029575	-2.60762	0	1	1	no
NM_001098231	Pdp1	chr4:11885331-11893597	H1	Bmi1	OK	2.75817	0.452755	-2.60691	-1.31215	0.1925	0.999163	no
NM_020265	Dkk2	chr3:131748255-131843268	H1	Bmi1	NOTEST	0.0582186	0.00956491	-2.60566	0	1	1	no
NR_028096	Rabggtb	chr3:153570252-153575930	H1	Bmi1	OK	2.56352	0.42182	-2.60343	-0.344876	0.5699	0.999163	no
NM_008032	Aff2	chrX:66613505-67121212	H1	Bmi1	OK	8.78538	1.44629	-2.60275	-3.31595	5e-05	0.0125153	yes
NM_001165894	Akt1	chr12:113892031-113912487	H1	Bmi1	OK	0.655314	0.107904	-2.60244	-0.248178	0.5336	0.999163	no
NM_178410	Marveld2	chr13:101365911-101386926	H1	Bmi1	NOTEST	0.0718395	0.0118442	-2.60059	0	1	1	no
NM_001024841	Gm128	chr3:95040841-95045031	H1	Bmi1	NOTEST	0.0796236	0.0131363	-2.59964	0	1	1	no
NM_011837	Ly6h	chr15:75395174-75397612	H1	Bmi1	NOTEST	0.377222	0.0622351	-2.59961	0	1	1	no
NM_025453	Tm4sf20	chr1:82753223-82765031	H1	Bmi1	NOTEST	0.624627	0.103129	-2.59854	0	1	1	no
NM_010075	Dpp6	chr5:27143896-28054040	H1	Bmi1	NOTEST	0.258014	0.0426172	-2.59794	0	1	1	no
NM_138628	Txlnb	chr10:17516024-17565469	H1	Bmi1	OK	5.59163	0.924839	-2.596	-3.23931	5e-05	0.0125153	yes
NM_001168218	2310008H09Rik	chr7:125985731-126138725	H1	Bmi1	OK	0.795494	0.131738	-2.59419	-0.218935	0.5738	0.999163	no
NM_001024703	Mctp2	chr7:79222715-79451481	H1	Bmi1	NOTEST	0.106627	0.0176615	-2.59389	0	1	1	no
NM_001029938	Rilp	chr11:75323595-75326668	H1	Bmi1	NOTEST	0.271007	0.0449044	-2.5934	0	1	1	no
NM_010595	Kcna1	chr6:126586480-126595819	H1	Bmi1	OK	4.92444	0.816331	-2.59273	-3.97788	5e-05	0.0125153	yes
NM_181344	C1rl	chr6:124443130-124460661	H1	Bmi1	NOTEST	0.0989764	0.016462	-2.58795	0	1	1	no
NM_001111145	Gm514	chr9:65208866-65228184	H1	Bmi1	NOTEST	0.087816	0.0146167	-2.58686	0	1	1	no
NM_001081162	Slc4a11	chr2:130509843-130523255	H1	Bmi1	NOTEST	0.169399	0.0281965	-2.58684	0	1	1	no
NM_001110796	Pclo	chr5:14514917-14863459	H1	Bmi1	OK	0.573613	0.095505	-2.58643	-1.39063	0.12035	0.999163	no
NM_001033669	Fbxw10	chr11:62660624-62690964	H1	Bmi1	NOTEST	0.256326	0.0426814	-2.5863	0	1	1	no
NM_173399	Zbtb5	chr4:45004114-45025284	H1	Bmi1	OK	2.04444	0.341261	-2.58276	-1.01287	0.3269	0.999163	no
NR_040619	A930019D19Rik	chr2:146067034-146337740	H1	Bmi1	NOTEST	0.296632	0.0496084	-2.58002	0	1	1	no
NM_011855	Odz1	chrX:39885569-40627963	H1	Bmi1	NOTEST	0.193933	0.0324696	-2.5784	0	1	1	no
NM_029407	4933432B09Rik	chr15:79440005-79489386	H1	Bmi1	OK	0.56126	0.0942039	-2.57481	-2.22411	0.0088	0.339958	no
NM_001159627	Heph	chrX:93650774-93769823	H1	Bmi1	OK	4.17892	0.701557	-2.5745	-2.98433	5e-05	0.0125153	yes
NM_001164559	Trmt1	chr8:87213145-87223707	H1	Bmi1	OK	2.25325	0.378886	-2.57217	-0.827254	0.44845	0.999163	no
NM_008081	B4galnt2	chr11:95724872-95776185	H1	Bmi1	NOTEST	0.0432055	0.00727408	-2.57038	0	1	1	no
NM_009036	Rbpjl	chr2:164215128-164240948	H1	Bmi1	NOTEST	0.0744793	0.0125393	-2.57038	0	1	1	no
NM_028064	Slc39a4	chr15:76442812-76447282	H1	Bmi1	NOTEST	0.126184	0.0212646	-2.56901	0	1	1	no
NM_001177700	Ablim2	chr5:36100528-36227628	H1	Bmi1	OK	0.772945	0.130273	-2.56883	-1.98184	0.0105	0.372031	no
NM_001011780	Olfr287	chr15:98037401-98051487	H1	Bmi1	OK	6.54886	1.10428	-2.56814	-3.23733	0.0004	0.0539791	no
NR_045949	Gm16325	chr3:146304895-146314679	H1	Bmi1	NOTEST	0.476467	0.0803831	-2.56741	0	1	1	no
NM_011272	Rln1	chr19:29406244-29409160	H1	Bmi1	NOTEST	0.501085	0.0846101	-2.56615	0	1	1	no
NM_153541	Zbtb8b	chr4:129103008-129118062	H1	Bmi1	NOTEST	0.162577	0.0274691	-2.56525	0	1	1	no
NM_011856	Odz2	chr11:35820170-36757745	H1	Bmi1	NOTEST	0.151698	0.0256397	-2.56476	0	1	1	no
NM_001113369	Ceacam2	chr7:26164545-26351436	H1	Bmi1	NOTEST	0.0002898	4.89879e-05	-2.56456	0	1	1	no
NM_011415	Snai2	chr16:14705951-14709475	H1	Bmi1	NOTEST	0.126955	0.0214697	-2.56394	0	1	1	no
NM_032399	Gpr87	chr3:58810899-59148178	H1	Bmi1	NOTEST	0.159252	0.0269527	-2.56281	0	1	1	no
NM_019514	Astn2	chr4:65041836-66065517	H1	Bmi1	OK	1.48708	0.251965	-2.56119	-0.592807	0.52	0.999163	no
NM_001033199	AI747448	chr3:144573884-144595493	H1	Bmi1	NOTEST	0.0660633	0.0112236	-2.55731	0	1	1	no
NM_001164414	Cnot4	chr6:34972064-35083737	H1	Bmi1	OK	7.09801	1.20606	-2.55711	-1.16863	0.1845	0.999163	no
NM_175526	Clec1a	chr6:129376701-129402018	H1	Bmi1	NOTEST	0.0541653	0.00921612	-2.55514	0	1	1	no
NM_133734	Dcaf11	chr14:56178865-56188902	H1	Bmi1	NOTEST	0.0870779	0.0148258	-2.5542	0	1	1	no
NM_001083119	Ptpru	chr4:131324371-131394193	H1	Bmi1	NOTEST	0.0027366	0.000466062	-2.55379	0	1	1	no
NM_001105196	Tfe3	chrX:7339786-7352328	H1	Bmi1	OK	0.868875	0.147995	-2.5536	-0.597297	0.5145	0.999163	no
NM_029142	4930502E18Rik	chrX:51028007-51041399	H1	Bmi1	NOTEST	0.207693	0.0354706	-2.54976	0	1	1	no
NM_173428	Sspo	chr6:48398227-48451249	H1	Bmi1	NOTEST	0.0108032	0.00184519	-2.54962	0	1	1	no
NR_037973	Gm20597	chr10:53218248-53238795	H1	Bmi1	NOTEST	0.104012	0.0177855	-2.54797	0	1	1	no
NM_183289	Tcerg1l	chr7:145400654-145589413	H1	Bmi1	NOTEST	0.501017	0.0858321	-2.54527	0	1	1	no
NM_146392	Olfr720	chr14:15007643-15008594	H1	Bmi1	NOTEST	0.187561	0.0321327	-2.54525	0	1	1	no
NM_001252625	Ptgr2	chr12:85626245-85656782	H1	Bmi1	OK	3.1596	0.541342	-2.54513	-0.647124	0.46685	0.999163	no
NM_001110163	Pde4dip	chr3:97493751-97692630	H1	Bmi1	NOTEST	0.299361	0.0513316	-2.54397	0	1	1	no
NM_008407	Itih3	chr14:31721759-31736773	H1	Bmi1	OK	2.39382	0.411116	-2.54169	-2.52513	0.0012	0.108905	no
NR_015548	5830432E09Rik	chr7:142729506-142877977	H1	Bmi1	NOTEST	0.293287	0.0504307	-2.53994	0	1	1	no
NM_207260	Ankrd34c	chr9:89623086-89633313	H1	Bmi1	OK	2.03709	0.350302	-2.53984	-2.43353	0.00195	0.141411	no
NM_019456	Apbb1ip	chr2:22629846-22731173	H1	Bmi1	NOTEST	0.221191	0.03805	-2.53932	0	1	1	no
NM_011723	Xdh	chr17:74233247-74299522	H1	Bmi1	NOTEST	0.0213781	0.00368018	-2.53829	0	1	1	no
NM_001177619	Arpp21	chr9:111967594-112251429	H1	Bmi1	NOTEST	0.339827	0.0585466	-2.53715	0	1	1	no
NM_001110212	Gigyf2	chr1:89223572-89347385	H1	Bmi1	OK	8.19186	1.41133	-2.53714	-1.10616	0.2535	0.999163	no
NR_045524	Osbpl1a	chr18:12913820-13100350	H1	Bmi1	OK	2.97327	0.512616	-2.5361	-0.599519	0.56245	0.999163	no
NM_007825	Cyp7b1	chr3:17971949-18143338	H1	Bmi1	OK	4.02891	0.695367	-2.53454	-3.39963	0.00155	0.12594	no
NM_145700	Ccrl1	chr9:103966032-104029976	H1	Bmi1	OK	5.12117	0.884065	-2.53425	-1.23319	0.14945	0.999163	no
NM_019587	Plxnb3	chrX:71002441-71017849	H1	Bmi1	OK	3.3045	0.572113	-2.53006	-2.81255	5e-05	0.0125153	yes
NM_170728	Ank3	chr10:68996455-69490184	H1	Bmi1	OK	1.90572	0.330836	-2.52615	-1.10352	0.17275	0.999163	no
NM_024283	1500015O10Rik	chr1:43787446-43799409	H1	Bmi1	OK	5.60842	0.974365	-2.52506	-2.79429	0.00655	0.292938	no
NM_001145660	Rfx8	chr1:39722145-39777834	H1	Bmi1	NOTEST	0.0530188	0.00922274	-2.52324	0	1	1	no
NM_172818	Ttll8	chr15:88744327-88784848	H1	Bmi1	NOTEST	0.289596	0.0505493	-2.51828	0	1	1	no
NM_133349	Zfand2a	chr5:139947169-139960445	H1	Bmi1	OK	6.26509	1.09473	-2.51677	-1.37605	0.0912	0.920841	no
NM_028326	Zfp618	chr4:62626607-62795064	H1	Bmi1	OK	0.612366	0.107033	-2.51633	-1.59432	0.0209	0.508879	no
NM_009170	Shh	chr5:28783379-29045749	H1	Bmi1	OK	0.78683	0.137905	-2.51237	-2.24198	0.029	0.586768	no
NM_009780	C4b	chr17:34865325-34880842	H1	Bmi1	NOTEST	0.404954	0.0710881	-2.51008	0	1	1	no
NM_001160345	Svip	chr7:59252530-59261388	H1	Bmi1	OK	10.126	1.77854	-2.50929	-3.78976	5e-05	0.0125153	yes
NM_001242379	Slc4a10	chr2:61884571-62164800	H1	Bmi1	NOTEST	0.098345	0.0172849	-2.50834	0	1	1	no
NM_001114545	Ksr2	chr5:117864010-118217997	H1	Bmi1	NOTEST	0.0723125	0.0127158	-2.50762	0	1	1	no
NM_001204333	Cyp4f14	chr17:33042014-33054287	H1	Bmi1	NOTEST	0.0475839	0.00837942	-2.50555	0	1	1	no
NM_028937	Sohlh2	chr3:54985965-55013879	H1	Bmi1	NOTEST	0.0488629	0.00860602	-2.50532	0	1	1	no
NM_001168386	Ccdc125	chr13:101439435-101500897	H1	Bmi1	NOTEST	0.141252	0.0249147	-2.5032	0	1	1	no
NM_001163497	Cd160	chr3:96602685-96633274	H1	Bmi1	NOTEST	0.244986	0.0432233	-2.50282	0	1	1	no
NM_001164420	Pqlc1	chr18:80451983-80489463	H1	Bmi1	NOTEST	0.49126	0.086736	-2.50178	0	1	1	no
NR_037964	2610507I01Rik	chr11:59011294-59015933	H1	Bmi1	NOTEST	0.0923822	0.0163603	-2.49742	0	1	1	no
NM_001166249	Mgll	chr6:88674405-88778354	H1	Bmi1	OK	2.28893	0.405462	-2.49703	-1.34831	0.2131	0.999163	no
NM_001033819	9130409I23Rik	chr1:182981367-182990798	H1	Bmi1	NOTEST	0.0771609	0.0136949	-2.49423	0	1	1	no
NM_183031	Gpr183	chr14:122277827-122420257	H1	Bmi1	NOTEST	0.345338	0.0612997	-2.49406	0	1	1	no
NM_001102607	Col6a6	chr9:105591746-105730415	H1	Bmi1	NOTEST	0.0118612	0.00210838	-2.49204	0	1	1	no
NM_144823	Acsl6	chr11:54117325-54175041	H1	Bmi1	NOTEST	0.000812766	0.000144593	-2.49084	0	1	1	no
NR_028593	Gm10069	chr6:128388774-128476738	H1	Bmi1	NOTEST	0.182185	0.0324293	-2.49004	0	1	1	no
NM_175132	Synpo2l	chr14:21478639-21487528	H1	Bmi1	OK	0.584759	0.104124	-2.48954	-2.02715	0.0121	0.392008	no
NM_011857	Odz3	chr8:49311018-49760044	H1	Bmi1	OK	2.40703	0.428867	-2.48865	-0.823498	0.48385	0.999163	no
NM_183126	6030498E09Rik	chrX:36125956-36315865	H1	Bmi1	OK	0.733427	0.130715	-2.48823	-1.61993	0.11565	0.988154	no
NM_010161	Evi2a	chr11:79153393-79395111	H1	Bmi1	NOTEST	0.167391	0.0298836	-2.4858	0	1	1	no
NM_008985	Ptprn	chr1:75243615-75260783	H1	Bmi1	OK	11.9441	2.13252	-2.48567	-3.36799	5e-05	0.0125153	yes
NM_021408	Ush2a	chr1:190086716-190788918	H1	Bmi1	NOTEST	0.038937	0.00695952	-2.48408	0	1	1	no
NM_032418	Dmpk	chr7:19669197-19679169	H1	Bmi1	OK	1.2937	0.23126	-2.48392	-1.29876	0.2176	0.999163	no
NM_001164255	Tpm1	chr9:66870399-66897020	H1	Bmi1	NOTEST	0.298496	0.0534638	-2.48108	0	1	1	no
NM_001161373	F8	chrX:72418055-72625380	H1	Bmi1	NOTEST	0.144649	0.0260004	-2.47595	0	1	1	no
NM_001033443	Cdkl4	chr17:80922889-80963174	H1	Bmi1	NOTEST	0.313613	0.0563732	-2.4759	0	1	1	no
NM_001166379	Armcx1	chrX:131252476-131256451	H1	Bmi1	OK	3.8796	0.697625	-2.47539	-1.44527	0.0811	0.880603	no
NM_001254744	E030030I06Rik	chr10:21832855-21869076	H1	Bmi1	NOTEST	0.381873	0.0687302	-2.47408	0	1	1	no
NM_001168273	Sec24c	chr14:21493542-21514072	H1	Bmi1	OK	7.72665	1.39097	-2.47375	-0.991289	0.2366	0.999163	no
NM_001109765	Ttyh1	chr7:4025726-4088528	H1	Bmi1	OK	26.928	4.85058	-2.47288	-0.891236	0.1934	0.999163	no
NM_001159383	Gjc1	chr11:102660791-102681000	H1	Bmi1	OK	4.96625	0.896463	-2.46984	-0.72358	0.4537	0.999163	no
NM_008184	Gstm6	chr3:107741765-107746667	H1	Bmi1	OK	1.12395	0.203369	-2.4664	-1.94157	0.05655	0.772535	no
NM_144854	ORF63	chr16:87553574-87595581	H1	Bmi1	NOTEST	0.364113	0.0659837	-2.4642	0	1	1	no
NM_146470	Olfr1392	chr11:49106798-49107824	H1	Bmi1	NOTEST	0.624353	0.113584	-2.4586	0	1	1	no
NM_001166658	Cdr1	chrX:58436420-58438733	H1	Bmi1	NOTEST	0.166809	0.0303485	-2.4585	0	1	1	no
NM_028742	Ifltd1	chr6:145345754-145383445	H1	Bmi1	NOTEST	0.0707203	0.0128682	-2.45831	0	1	1	no
NM_001162424	Arhgap4	chrX:71137440-71156637	H1	Bmi1	NOTEST	0.192248	0.0349822	-2.45827	0	1	1	no
NR_015610	9530059O14Rik	chr9:122481618-122489765	H1	Bmi1	NOTEST	0.029628	0.00539435	-2.45744	0	1	1	no
NR_040405	Gm6260	chr3:143333855-143375107	H1	Bmi1	NOTEST	0.114993	0.0209486	-2.45662	0	1	1	no
NM_001163729	Klhdc3	chr17:46811499-46817879	H1	Bmi1	OK	1.70482	0.311215	-2.45363	-0.672554	0.30465	0.999163	no
NR_045189	St18	chr1:6477311-6851021	H1	Bmi1	NOTEST	0.000313752	5.73289e-05	-2.45229	0	1	1	no
NM_008579	Meig1	chr2:3326314-3339920	H1	Bmi1	OK	2.11247	0.386021	-2.45218	-2.16019	0.0621	0.801729	no
NM_031172	Trim17	chr11:58777282-58785231	H1	Bmi1	NOTEST	0.42743	0.0781319	-2.4517	0	1	1	no
NM_007455	Ap1g2	chr14:55713620-55725430	H1	Bmi1	NOTEST	0.293263	0.0536316	-2.45104	0	1	1	no
NM_001111119	Ccnb1ip1	chr14:51408923-51415403	H1	Bmi1	NOTEST	0.0857536	0.0156906	-2.45029	0	1	1	no
NM_009115	S100b	chr10:75716580-75724064	H1	Bmi1	OK	41.8949	7.67681	-2.4482	-4.32759	5e-05	0.0125153	yes
NM_011465	Spna1	chr1:176102906-176178580	H1	Bmi1	NOTEST	0.147758	0.0271023	-2.44675	0	1	1	no
NM_025949	Rps6ka6	chrX:108501800-108651554	H1	Bmi1	OK	25.3104	4.64277	-2.44667	-4.95745	5e-05	0.0125153	yes
NM_031386	Tex14	chr11:87218566-87369325	H1	Bmi1	NOTEST	0.204996	0.037801	-2.4391	0	1	1	no
NM_198302	Rbm11	chr16:75593135-75603070	H1	Bmi1	NOTEST	0.4913	0.0906551	-2.43814	0	1	1	no
NM_001045516	Proca1	chr11:78006893-78019265	H1	Bmi1	NOTEST	0.335664	0.0619457	-2.43794	0	1	1	no
NM_153137	Traf3ip3	chr1:194999662-195027740	H1	Bmi1	NOTEST	0.0388811	0.00717759	-2.4375	0	1	1	no
NR_046171	C230024C17	chr1:155568369-155584959	H1	Bmi1	NOTEST	0.0260044	0.00480099	-2.43735	0	1	1	no
NR_030669	1700034H15Rik	chr1:193717950-193737126	H1	Bmi1	NOTEST	0.082018	0.0151656	-2.43514	0	1	1	no
NM_001111025	Pigx	chr16:32084501-32099813	H1	Bmi1	OK	15.5199	2.87239	-2.43379	-0.936782	0.3903	0.999163	no
NM_009717	Neurod6	chr6:55627812-55631257	H1	Bmi1	NOTEST	0.0559806	0.0103609	-2.43378	0	1	1	no
NM_001146084	Fastkd5	chr2:130415731-130455774	H1	Bmi1	OK	4.69959	0.870277	-2.43299	-0.862841	0.37455	0.999163	no
NM_009964	Cryab	chr9:50560862-50564738	H1	Bmi1	OK	27.8226	5.15382	-2.43254	-4.25387	5e-05	0.0125153	yes
NM_027040	1700007K13Rik	chr2:28317520-28321844	H1	Bmi1	OK	12.1159	2.24507	-2.43207	-3.06636	0.0014	0.120036	no
NM_001244201	Pax6	chr2:105376236-105537521	H1	Bmi1	OK	3.59454	0.666469	-2.4312	-0.925692	0.25615	0.999163	no
NM_134064	Rnf44	chr13:54780759-54795321	H1	Bmi1	OK	9.48493	1.75991	-2.43013	-1.43117	0.219	0.999163	no
NM_001037294	Alpk2	chr18:65425185-65553542	H1	Bmi1	NOTEST	0.0100604	0.00186862	-2.42865	0	1	1	no
NM_183064	Fgf12	chr16:28160183-28753288	H1	Bmi1	OK	10.54	1.95953	-2.4273	-2.25335	0.0109	0.376063	no
NM_001033361	Pgr15l	chrX:94267934-94277443	H1	Bmi1	NOTEST	0.0282435	0.0052537	-2.42651	0	1	1	no
NM_001081650	Rgs3	chr4:62220880-62364053	H1	Bmi1	OK	0.908398	0.16926	-2.42408	-0.871427	0.2721	0.999163	no
NM_001013771	Gm973	chr1:59573107-59691353	H1	Bmi1	OK	4.49705	0.839412	-2.42153	-2.63692	0.00015	0.0280464	yes
NM_181319	Tbx22	chrX:104863302-104884319	H1	Bmi1	NOTEST	0.000153464	2.87195e-05	-2.4178	0	1	1	no
NM_207277	A930005I04Rik	chr5:35258563-35266488	H1	Bmi1	NOTEST	0.0631054	0.0118113	-2.4176	0	1	1	no
NM_133239	Crb1	chr1:141094830-141273653	H1	Bmi1	OK	0.806698	0.151017	-2.41732	-2.13243	0.01215	0.392008	no
NM_001081053	Itga10	chr3:96449506-96468442	H1	Bmi1	NOTEST	0.0380313	0.00713747	-2.4137	0	1	1	no
NM_001037736	Arhgef10	chr8:14911716-15001085	H1	Bmi1	NOTEST	0.000153268	2.88012e-05	-2.41186	0	1	1	no
NM_001170800	Ipcef1	chr10:3308331-3557940	H1	Bmi1	NOTEST	0.0175526	0.00330057	-2.4109	0	1	1	no
NM_007739	Col8a1	chr16:57624368-57754850	H1	Bmi1	NOTEST	0.0196866	0.00371004	-2.4077	0	1	1	no
NM_130455	Grin3b	chr10:79433468-79447075	H1	Bmi1	OK	0.548853	0.103505	-2.40671	-0.494735	0.4825	0.999163	no
NM_008075	Gabrr1	chr4:33219530-33250563	H1	Bmi1	NOTEST	0.0487753	0.00920272	-2.40602	0	1	1	no
NM_030263	Psd3	chr8:70212980-70498473	H1	Bmi1	OK	1.86411	0.352168	-2.40415	-0.947125	0.3964	0.999163	no
NM_008757	Odf1	chr15:38148957-38156490	H1	Bmi1	NOTEST	0.124115	0.0234614	-2.40331	0	1	1	no
NM_001163516	Pex5l	chr3:32848552-33042004	H1	Bmi1	OK	3.21112	0.607426	-2.40229	-2.37967	0.0009	0.0924974	no
NM_001252537	Ciz1	chr2:32218529-32233833	H1	Bmi1	OK	5.60201	1.05995	-2.40194	-0.776775	0.2241	0.999163	no
NM_010096	Ebf3	chr7:144385353-144506128	H1	Bmi1	NOTEST	0.428277	0.0810605	-2.40147	0	1	1	no
NM_001002241	Tdrd1	chr19:56900698-56944502	H1	Bmi1	NOTEST	3.3413e-06	6.32583e-07	-2.40109	0	1	1	no
NR_040314	AI854517	chr7:86644911-86679289	H1	Bmi1	NOTEST	0.00163456	0.000309764	-2.39966	0	1	1	no
NR_028419	Tmem179b	chr19:8847011-8860907	H1	Bmi1	OK	6.21205	1.17752	-2.39932	-1.06956	0.4923	0.999163	no
NR_037693	2700046A07Rik	chr18:62911327-62916001	H1	Bmi1	NOTEST	0.077182	0.0146391	-2.39844	0	1	1	no
NR_045819	4933407E24Rik	chr4:124246421-124252781	H1	Bmi1	NOTEST	0.0890478	0.0169198	-2.39587	0	1	1	no
NM_001037744	Timm8a2	chr14:122433895-122437644	H1	Bmi1	NOTEST	0.264848	0.0504807	-2.39136	0	1	1	no
NM_031168	Il6	chr5:30339700-30346508	H1	Bmi1	NOTEST	0.126645	0.0241494	-2.39073	0	1	1	no
NM_001177782	Gpr174	chrX:104451216-104492108	H1	Bmi1	NOTEST	0.0280112	0.00534564	-2.38957	0	1	1	no
NR_044987	Gm5441	chr12:117724192-118575485	H1	Bmi1	OK	2.14908	0.410153	-2.38949	-0.344354	0.53335	0.999163	no
NM_001136060	Dpp6	chr5:27143896-28054040	H1	Bmi1	OK	15.2187	2.90635	-2.38856	-2.54646	0.0025	0.15966	no
NM_177123	Spef2	chr15:9592490-9678561	H1	Bmi1	OK	0.962918	0.184197	-2.38617	-1.992	0.01865	0.477606	no
NM_001081308	Taok3	chr5:117570137-117725107	H1	Bmi1	OK	1.71702	0.328467	-2.38608	-0.60631	0.4623	0.999163	no
NM_010589	Jak3	chr8:74200281-74214476	H1	Bmi1	NOTEST	5.46299e-05	1.04696e-05	-2.38348	0	1	1	no
NR_045174	F730035M05Rik	chr12:71328827-71335152	H1	Bmi1	NOTEST	0.0896265	0.0171857	-2.38272	0	1	1	no
NM_001081025	4932425I24Rik	chr16:38297839-38341946	H1	Bmi1	NOTEST	0.0572007	0.0109718	-2.38224	0	1	1	no
NM_001033239	Csta	chr16:36120031-36131275	H1	Bmi1	NOTEST	0.153941	0.0295893	-2.37922	0	1	1	no
NM_009855	Cd80	chr16:38459012-38487014	H1	Bmi1	NOTEST	0.146401	0.0281543	-2.37849	0	1	1	no
NM_029107	4930417G10Rik	chr12:4599813-4745189	H1	Bmi1	NOTEST	0.421022	0.0810045	-2.37782	0	1	1	no
NR_004843	BC090627	chr15:89246835-89260358	H1	Bmi1	NOTEST	0.345002	0.0663797	-2.37779	0	1	1	no
NM_001162998	1110017F19Rik	chr11:115753908-115794806	H1	Bmi1	NOTEST	0.215882	0.0415584	-2.37703	0	1	1	no
NM_146787	Olfr920	chr9:38560380-38564448	H1	Bmi1	NOTEST	0.0848905	0.0163501	-2.37631	0	1	1	no
NM_001159619	Pigp	chr16:94580369-94690828	H1	Bmi1	OK	1.67003	0.322642	-2.37186	-0.0792243	0.1487	0.999163	no
NM_001160038	Ndufs1	chr1:63161044-63223396	H1	Bmi1	OK	9.59727	1.85465	-2.37147	-0.755471	0.2865	0.999163	no
NM_027963	Wdr16	chr11:67738307-67779144	H1	Bmi1	OK	0.604053	0.116855	-2.36995	-1.3667	0.05865	0.786681	no
NM_001122767	2310022A10Rik	chr7:28338313-28367117	H1	Bmi1	OK	0.711316	0.137653	-2.36946	-0.632369	0.3597	0.999163	no
NM_009873	Cdk6	chr5:3344311-3522225	H1	Bmi1	OK	4.5934	0.889973	-2.36773	-3.03535	0.00055	0.0677417	no
NM_001198790	Ak1	chr2:32477277-32490578	H1	Bmi1	NOTEST	0.259429	0.0502911	-2.36696	0	1	1	no
NM_176993	Mpzl3	chr9:44863270-44882971	H1	Bmi1	NOTEST	0.262893	0.0509683	-2.3668	0	1	1	no
NR_038017	Gm15915	chr10:93103793-93208717	H1	Bmi1	NOTEST	0.515094	0.0999951	-2.3649	0	1	1	no
NM_001127340	Acrbp	chr6:124999944-125013283	H1	Bmi1	OK	1.4895	0.289283	-2.36427	-1.57341	0.02865	0.58349	no
NM_177656	6820408C15Rik	chr2:152241322-152270064	H1	Bmi1	NOTEST	0.142701	0.0277431	-2.36279	0	1	1	no
NM_181048	A130010J15Rik	chr1:194999662-195027740	H1	Bmi1	OK	4.73914	0.922421	-2.36113	-1.27386	0.22535	0.999163	no
NM_027082	1700023F06Rik	chr11:103060260-103079746	H1	Bmi1	NOTEST	0.206429	0.040222	-2.35959	0	1	1	no
NM_013930	Aass	chr6:23022172-23082986	H1	Bmi1	OK	2.10433	0.410129	-2.35921	-2.79486	0.00115	0.108822	no
NM_021566	Jph2	chr2:163161977-163223729	H1	Bmi1	NOTEST	0.00560859	0.00109345	-2.35875	0	1	1	no
NR_015487	A930005H10Rik	chr3:115584496-115591048	H1	Bmi1	OK	4.08836	0.79728	-2.35836	-0.885541	0.21145	0.999163	no
NM_001039676	Slc39a2	chr14:52513284-52516420	H1	Bmi1	NOTEST	0.0972519	0.0189772	-2.35746	0	1	1	no
NM_194357	Bpifb3	chr2:153743965-153758732	H1	Bmi1	NOTEST	0.0529743	0.0103609	-2.35415	0	1	1	no
NM_001024141	Nxf3	chrX:132606637-132619794	H1	Bmi1	NOTEST	0.105329	0.0206273	-2.35227	0	1	1	no
NM_177087	Fam179a	chr17:72022600-72079009	H1	Bmi1	NOTEST	0.313808	0.0616752	-2.34712	0	1	1	no
NM_001083628	Greb1l	chr18:10325176-10562939	H1	Bmi1	NOTEST	0.1097	0.0215764	-2.34603	0	1	1	no
NR_045742	Gm16853	chr9:21172446-21216164	H1	Bmi1	NOTEST	0.439365	0.0866635	-2.34192	0	1	1	no
NM_001081153	Unc13c	chr9:73327230-73781374	H1	Bmi1	NOTEST	0.195643	0.0386449	-2.33987	0	1	1	no
NM_001252492	Osbpl1a	chr18:12913820-13100350	H1	Bmi1	NOTEST	0.0013638	0.000269797	-2.33769	0	1	1	no
NM_054045	Hist2h3c2	chr3:96042030-96043050	H1	Bmi1	OK	3.21285	0.636101	-2.33652	-3.09319	0.02235	0.521578	no
NM_144545	Eif3j	chr2:121854318-121944122	H1	Bmi1	LOWDATA	0.262439	0.0520397	-2.3343	0	1	1	no
NM_011618	Tnnt1	chr7:4456264-4467577	H1	Bmi1	OK	2.58601	0.513168	-2.33322	-2.20118	0.01875	0.479376	no
NR_024326	9130024F11Rik	chr1:57028312-57032040	H1	Bmi1	OK	1.08441	0.21537	-2.33202	-1.54282	0.1643	0.999163	no
NM_001145013	Rfpl4	chr7:5061388-5068513	H1	Bmi1	NOTEST	0.0802628	0.0159662	-2.32971	0	1	1	no
NM_007987	Fas	chr19:34365148-34402260	H1	Bmi1	OK	14.3969	2.86617	-2.32857	-2.69013	0.0001	0.0204197	yes
NM_001252621	Spock3	chr8:65430028-65835893	H1	Bmi1	NOTEST	0.0253874	0.00505555	-2.32817	0	1	1	no
NM_181422	Pkd2l1	chr19:44222126-44266932	H1	Bmi1	NOTEST	0.206735	0.041213	-2.32661	0	1	1	no
NM_001166001	Lingo2	chr4:35653896-36898777	H1	Bmi1	NOTEST	0.249402	0.049725	-2.32643	0	1	1	no
NM_080637	Nme5	chr18:34722294-34738760	H1	Bmi1	OK	5.00259	0.997879	-2.32574	-2.6707	0.0132	0.408884	no
NM_177195	Atp8b5	chr4:43280030-43386703	H1	Bmi1	NOTEST	0.144603	0.0288838	-2.32377	0	1	1	no
NM_001130169	Zfp207	chr11:80196780-80219375	H1	Bmi1	OK	3.19176	0.637703	-2.3234	-0.307809	0.61365	0.999163	no
NR_033609	A930017M01Rik	chr15:44712939-44716289	H1	Bmi1	NOTEST	0.14684	0.0293648	-2.32209	0	1	1	no
NM_001142804	Acss3	chr10:106373219-106560720	H1	Bmi1	NOTEST	0.156723	0.0313599	-2.32122	0	1	1	no
NR_028580	Gm10825	chr10:22122618-22127276	H1	Bmi1	NOTEST	0.424861	0.0850622	-2.3204	0	1	1	no
NM_022721	Fzd5	chr1:64777131-64784324	H1	Bmi1	OK	1.05012	0.210547	-2.31834	-1.21086	0.4658	0.999163	no
NM_001033434	Gm884	chr11:103395890-103476053	H1	Bmi1	NOTEST	0.038363	0.00769862	-2.31704	0	1	1	no
NM_008194	Gyk	chrX:82947275-83022158	H1	Bmi1	OK	2.2205	0.446226	-2.31504	-1.6091	0.0704	0.843658	no
NR_036631	Zim3	chr7:6683451-6929373	H1	Bmi1	NOTEST	0.244411	0.0491225	-2.31485	0	1	1	no
NM_011435	Sod3	chr5:52755042-52760977	H1	Bmi1	OK	3.25558	0.655059	-2.31322	-2.44252	0.00335	0.191135	no
NR_003513	Neat1	chr19:5842301-5845478	H1	Bmi1	OK	25.8287	5.19742	-2.31311	-4.01134	5e-05	0.0125153	yes
NM_001162938	Pydc3	chr1:175603810-175628523	H1	Bmi1	NOTEST	0.0260265	0.00523941	-2.31251	0	1	1	no
NM_009063	Rgs5	chr1:171585631-171623657	H1	Bmi1	NOTEST	0.138599	0.0279111	-2.31201	0	1	1	no
NM_019391	Lsp1	chr7:149646774-149701914	H1	Bmi1	OK	0.585211	0.117944	-2.31085	-0.878371	0.1634	0.999163	no
NM_001145821	Ggta1	chr2:35255698-35316945	H1	Bmi1	OK	1.43242	0.288703	-2.31079	-0.956776	0.11835	0.997108	no
NM_001013390	Scn4b	chr9:44947124-44962144	H1	Bmi1	NOTEST	0.0622754	0.012552	-2.31074	0	1	1	no
NM_001113180	Gria4	chr9:4417892-4796234	H1	Bmi1	NOTEST	0.316374	0.0637843	-2.31036	0	1	1	no
NM_008519	Ltb4r1	chr14:56384798-56387329	H1	Bmi1	NOTEST	0.10447	0.0210713	-2.30973	0	1	1	no
NM_181853	Trim66	chr7:116592514-116651648	H1	Bmi1	OK	1.58006	0.319132	-2.30776	-1.30206	0.1959	0.999163	no
NM_182806	Gpr18	chr14:122277827-122420257	H1	Bmi1	OK	0.923775	0.186609	-2.30752	-0.520157	0.49115	0.999163	no
NR_028591	Gm14005	chr2:128124398-128255087	H1	Bmi1	OK	10.0478	2.03237	-2.30564	-1.64802	0.05595	0.767717	no
NM_013484	C2	chr17:34999546-35019045	H1	Bmi1	OK	1.91255	0.387128	-2.30461	-2.28126	0.0034	0.192572	no
NM_001025600	Cadm1	chr9:47338434-47661468	H1	Bmi1	NOTEST	0.00451779	0.000914769	-2.30414	0	1	1	no
NM_001002786	Rab44	chr17:29272000-29285921	H1	Bmi1	NOTEST	0.228234	0.0462458	-2.30312	0	1	1	no
NM_021050	Cftr	chr6:18120686-18272769	H1	Bmi1	NOTEST	0.138511	0.028066	-2.30311	0	1	1	no
NM_009821	Runx1	chr16:92601710-92826311	H1	Bmi1	NOTEST	0.499277	0.101176	-2.30297	0	1	1	no
NM_001110853	Crem	chr18:3266351-3366861	H1	Bmi1	OK	0.643515	0.130412	-2.30289	-0.503623	0.51265	0.999163	no
NM_146115	A830007P12Rik	chr2:25048239-25052333	H1	Bmi1	NOTEST	0.322902	0.0655375	-2.3007	0	1	1	no
NM_008125	Gjb2	chr14:57717438-57723539	H1	Bmi1	NOTEST	0.299345	0.0609332	-2.29651	0	1	1	no
NM_009250	Serpini1	chr3:75361454-75446445	H1	Bmi1	OK	5.98892	1.22226	-2.29274	-3.45864	0.00015	0.0280464	yes
NM_010129	Emp3	chr7:53173392-53176796	H1	Bmi1	OK	0.667499	0.13623	-2.29273	-1.06308	0.1964	0.999163	no
NM_008954	Pspn	chr17:57138879-57139441	H1	Bmi1	NOTEST	0.621456	0.126886	-2.29212	0	1	1	no
NM_027174	Col22a1	chr15:71628905-71864657	H1	Bmi1	NOTEST	0.176123	0.036039	-2.28895	0	1	1	no
NM_008548	Man1a	chr10:53625838-53795602	H1	Bmi1	OK	3.3097	0.677304	-2.28882	-3.24035	0.0008	0.0862167	no
NM_001167885	Suv420h1	chr19:3767420-3818303	H1	Bmi1	OK	1.84675	0.378361	-2.28715	-0.642595	0.50685	0.999163	no
NM_008760	Ogn	chr13:49559427-49748100	H1	Bmi1	OK	1.1739	0.240789	-2.28546	-0.778366	0.40755	0.999163	no
NR_033340	B930059L03Rik	chr12:111829583-111830889	H1	Bmi1	NOTEST	0.220844	0.0453762	-2.28302	0	1	1	no
NM_172946	Krt222	chr11:99094411-99105381	H1	Bmi1	NOTEST	0.175157	0.0360037	-2.28243	0	1	1	no
NM_001161825	Pex7	chr10:19579895-19627480	H1	Bmi1	OK	3.16012	0.649882	-2.28173	-0.730841	0.28425	0.999163	no
NM_027133	Lnp	chr2:74352893-74417005	H1	Bmi1	OK	6.33769	1.30653	-2.27822	-3.8651	5e-05	0.0125153	yes
NM_152922	Egfl8	chr17:34742805-34752916	H1	Bmi1	NOTEST	0.244522	0.0504564	-2.27686	0	1	1	no
NM_176920	Lrtm1	chr14:29718128-30535050	H1	Bmi1	NOTEST	0.126868	0.0262482	-2.27304	0	1	1	no
NM_145124	Mib2	chr4:155028580-155043363	H1	Bmi1	OK	5.63692	1.16632	-2.27295	-1.1711	0.0831	0.89186	no
NM_001159953	Pde1c	chr6:56019797-56319628	H1	Bmi1	OK	1.25922	0.260783	-2.27161	-0.783334	0.2951	0.999163	no
NM_013488	Cd4	chr6:124814710-124838227	H1	Bmi1	NOTEST	0.0252652	0.0052351	-2.27086	0	1	1	no
NM_023256	Krt20	chr11:99289716-99299467	H1	Bmi1	NOTEST	0.0323929	0.00671701	-2.26978	0	1	1	no
NR_045502	4921511C10Rik	chr3:79016840-79057835	H1	Bmi1	NOTEST	0.116092	0.0241148	-2.26728	0	1	1	no
NM_011260	Reg3g	chr6:78416261-78418868	H1	Bmi1	NOTEST	0.127857	0.0265588	-2.26727	0	1	1	no
NM_001166705	1700101E01Rik	chr2:28811000-28910586	H1	Bmi1	OK	0.782379	0.162795	-2.26481	-1.08781	0.11825	0.996807	no
NM_172829	St6gal2	chr17:55585014-55638524	H1	Bmi1	OK	1.84928	0.384811	-2.26474	-2.32973	0.0066	0.293483	no
NM_177373	Ppfia2	chr10:105907365-106370524	H1	Bmi1	OK	0.642787	0.133788	-2.2644	-1.12389	0.2255	0.999163	no
NM_023892	Icam4	chr9:20833816-20834975	H1	Bmi1	NOTEST	0.134226	0.0279429	-2.26411	0	1	1	no
NR_045729	A630071L07Rik	chr2:33585475-33743466	H1	Bmi1	NOTEST	0.170685	0.0355341	-2.26406	0	1	1	no
NR_033471	Gm10857	chr2:6053914-6061616	H1	Bmi1	OK	0.927117	0.193248	-2.2623	-0.683667	0.2128	0.999163	no
NM_007504	Atp2a1	chr7:133572280-133606587	H1	Bmi1	NOTEST	0.0921256	0.0192028	-2.26229	0	1	1	no
NM_175678	Npsr1	chr9:23902461-24120842	H1	Bmi1	NOTEST	0.0677688	0.0141551	-2.2593	0	1	1	no
NM_021985	Tnfrsf18	chr4:155400450-155403000	H1	Bmi1	OK	1.31284	0.27473	-2.25661	-0.543907	0.5154	0.999163	no
NM_019969	Plag1	chr4:3828304-3865552	H1	Bmi1	NOTEST	0.0464638	0.00973526	-2.25482	0	1	1	no
NM_177652	Ryr3	chr2:112471538-112870488	H1	Bmi1	OK	3.604	0.755484	-2.25413	-3.08696	5e-05	0.0125153	yes
NM_008328	Ifi203	chr1:175850533-175872623	H1	Bmi1	NOTEST	0.0311435	0.00653715	-2.2522	0	1	1	no
NM_009309	T	chr17:8627287-8635361	H1	Bmi1	NOTEST	0.232217	0.0488896	-2.24787	0	1	1	no
NM_001164197	Mmp19	chr10:128227965-128241426	H1	Bmi1	OK	3.19751	0.673513	-2.24717	-1.06837	0.17635	0.999163	no
NR_033455	Gm10536	chr18:57095913-57100172	H1	Bmi1	NOTEST	0.124003	0.0261259	-2.24682	0	1	1	no
NM_007864	Dlg4	chr11:69832106-69859033	H1	Bmi1	OK	3.61166	0.761031	-2.24664	-0.634889	0.50535	0.999163	no
NM_001166662	Ccdc85a	chr11:28285691-28484296	H1	Bmi1	OK	0.504301	0.106385	-2.24499	-0.77654	0.3932	0.999163	no
NM_001190885	Kcnip1	chr11:33529340-33893193	H1	Bmi1	NOTEST	0.000594134	0.000125401	-2.24423	0	1	1	no
NM_001159986	Sec16b	chr1:159436926-159498555	H1	Bmi1	NOTEST	0.182306	0.0385135	-2.24293	0	1	1	no
NM_001161419	Atp5g1	chr11:95934106-95937008	H1	Bmi1	OK	2.47332	0.522964	-2.24166	-1.42655	0.06155	0.797972	no
NM_001081087	Kbtbd10	chr2:69508176-69522296	H1	Bmi1	NOTEST	0.0759188	0.0160596	-2.24102	0	1	1	no
NM_008623	Mpz	chr1:173080843-173091254	H1	Bmi1	NOTEST	0.0744589	0.0157848	-2.23791	0	1	1	no
NM_021467	Tnni1	chr1:137695997-137707566	H1	Bmi1	NOTEST	0.000131344	2.78474e-05	-2.23773	0	1	1	no
NM_001164369	Bcas1	chr2:170172490-170253345	H1	Bmi1	OK	1.79032	0.379694	-2.23731	-0.410144	0.4422	0.999163	no
NM_012027	Mprip	chr11:59475996-59594362	H1	Bmi1	OK	4.67682	0.992044	-2.23705	-0.743945	0.3116	0.999163	no
NM_019775	Cpb2	chr14:75642093-75683360	H1	Bmi1	NOTEST	0.307931	0.065382	-2.23564	0	1	1	no
NR_045271	2400009B08Rik	chr8:3671184-3672321	H1	Bmi1	OK	2.26655	0.481469	-2.23498	-2.2879	0.1876	0.999163	no
NM_010351	Gsc	chr12:105709418-105711446	H1	Bmi1	OK	1.07876	0.229183	-2.2348	-1.94287	0.07035	0.843658	no
NM_001134386	Gpr160	chr3:30754871-30796114	H1	Bmi1	NOTEST	0.424064	0.0903359	-2.23091	0	1	1	no
NM_027788	Fam83c	chr2:155654918-155660590	H1	Bmi1	NOTEST	0.218102	0.0464723	-2.23056	0	1	1	no
NM_001110273	Slc14a2	chr18:78342882-78793689	H1	Bmi1	NOTEST	0.0284757	0.00606848	-2.23032	0	1	1	no
NM_033610	Sncb	chr13:54860220-54867801	H1	Bmi1	NOTEST	0.594503	0.126746	-2.22974	0	1	1	no
NM_001190444	Aamp	chr1:74326413-74331312	H1	Bmi1	OK	8.05916	1.71909	-2.22898	-0.795984	0.2368	0.999163	no
NR_040653	Gm872	chr10:92259501-92299091	H1	Bmi1	NOTEST	0.400132	0.0855857	-2.22503	0	1	1	no
NM_001252067	Gga3	chr11:115445568-115465230	H1	Bmi1	OK	1.33197	0.285246	-2.22328	-0.94128	0.27105	0.999163	no
NR_015542	E430016F16Rik	chr7:85725951-85863106	H1	Bmi1	NOTEST	0.109688	0.0235125	-2.2219	0	1	1	no
NR_045676	Rasgrp4	chr7:29919951-29941229	H1	Bmi1	NOTEST	0.0363417	0.00780024	-2.22004	0	1	1	no
NM_001252561	Mllt10	chr2:17976863-18314457	H1	Bmi1	OK	4.52734	0.971903	-2.21978	-0.862504	0.30775	0.999163	no
NM_022886	Scel	chr14:103912557-104012563	H1	Bmi1	NOTEST	0.227316	0.0488205	-2.21914	0	1	1	no
NM_001164275	Prrg1	chrX:75694951-75829235	H1	Bmi1	OK	5.31363	1.14126	-2.21907	-0.960891	0.4095	0.999163	no
NM_001081038	Btbd16	chr7:137917582-137969413	H1	Bmi1	NOTEST	0.0257825	0.0055398	-2.21849	0	1	1	no
NM_201601	Fgfr2	chr7:137305964-137410322	H1	Bmi1	OK	2.06354	0.443969	-2.21659	-0.900505	0.288	0.999163	no
NM_001037098	Nacc2	chr2:25911055-25978331	H1	Bmi1	OK	2.18494	0.470235	-2.21614	-1.14283	0.1133	0.983825	no
NM_016907	Spint1	chr2:119063095-119075249	H1	Bmi1	NOTEST	0.0360992	0.00777056	-2.21588	0	1	1	no
NM_029064	Ttll9	chr2:152788220-152834218	H1	Bmi1	NOTEST	0.434447	0.0936041	-2.21454	0	1	1	no
NM_001252530	Slco2b1	chr7:106806313-106859850	H1	Bmi1	NOTEST	3.23002e-06	6.95928e-07	-2.21453	0	1	1	no
NM_001177813	D19Wsu162e	chr19:46673595-46731879	H1	Bmi1	OK	2.01201	0.433658	-2.21401	-0.739245	0.5117	0.999163	no
NM_016740	S100a11	chr3:93324417-93330210	H1	Bmi1	OK	29.3209	6.34489	-2.20826	-4.17156	0.0014	0.120036	no
NM_008533	Cd180	chr13:103483637-103496711	H1	Bmi1	NOTEST	0.184278	0.0400166	-2.20321	0	1	1	no
NM_177321	Mia2	chr12:60196786-60210117	H1	Bmi1	NOTEST	0.138084	0.0299897	-2.20301	0	1	1	no
NM_133197	Mcf2	chrX:57309132-57400820	H1	Bmi1	NOTEST	0.524714	0.113986	-2.20267	0	1	1	no
NM_144547	Amhr2	chr15:102275797-102285070	H1	Bmi1	NOTEST	0.0744973	0.0162014	-2.20107	0	1	1	no
NM_001163311	Srr	chr11:74711581-74739300	H1	Bmi1	OK	8.67786	1.88761	-2.20078	-0.772874	0.28195	0.999163	no
NM_139270	Pth2r	chr1:65357830-65435818	H1	Bmi1	NOTEST	0.153924	0.033482	-2.20076	0	1	1	no
NM_001130450	Nfe2l1	chr11:96678727-96691282	H1	Bmi1	OK	16.0253	3.4865	-2.2005	-1.00226	0.227	0.999163	no
NM_001112721	Ubr5	chr15:37897082-38008608	H1	Bmi1	OK	17.7988	3.87753	-2.19857	-0.762009	0.40875	0.999163	no
NM_010292	Gck	chr11:5800825-5849602	H1	Bmi1	NOTEST	0.39882	0.0868967	-2.19837	0	1	1	no
NR_039591	Mir5129	chr2:44839153-44969604	H1	Bmi1	OK	436.051	95.0126	-2.19831	-6.62301	0.1944	0.999163	no
NM_001080781	1700029H14Rik	chr8:13550732-13562448	H1	Bmi1	NOTEST	0.176964	0.0386274	-2.19576	0	1	1	no
NM_028195	Cyth4	chr15:78427476-78452449	H1	Bmi1	NOTEST	0.290255	0.0633979	-2.19482	0	1	1	no
NM_023113	Aspa	chr11:73118489-73138136	H1	Bmi1	OK	2.66193	0.582054	-2.19325	-2.5257	0.01145	0.381314	no
NM_009065	Rit2	chr18:31133967-31476782	H1	Bmi1	NOTEST	0.204298	0.0446799	-2.19298	0	1	1	no
NM_028430	Ppil6	chr10:41210244-41234094	H1	Bmi1	OK	5.63761	1.23445	-2.19122	-2.77176	0.00555	0.266658	no
NM_001080809	Cps1	chr1:67169639-67277022	H1	Bmi1	NOTEST	0.0286345	0.00627508	-2.19005	0	1	1	no
NM_008987	Ptx3	chr3:65858747-66100741	H1	Bmi1	NOTEST	0.0560411	0.0122902	-2.18897	0	1	1	no
NM_146792	Olfr1246	chr2:89430225-89431303	H1	Bmi1	NOTEST	0.171415	0.0375968	-2.18881	0	1	1	no
NR_033218	Rreb1	chr13:37917906-38043874	H1	Bmi1	NOTEST	0.512713	0.112495	-2.1883	0	1	1	no
NM_001042725	Calcr	chr6:3635719-3714713	H1	Bmi1	NOTEST	0.0281052	0.00616795	-2.18797	0	1	1	no
NM_001166539	Hmga1	chr17:27693518-27700617	H1	Bmi1	OK	1.42276	0.312889	-2.18498	-0.955461	0.2713	0.999163	no
NM_153513	BC028528	chr3:95675444-95695853	H1	Bmi1	OK	1.14535	0.251899	-2.18487	-0.236514	0.5359	0.999163	no
NM_013504	Dsc1	chr18:20243203-20273274	H1	Bmi1	OK	1.01308	0.222978	-2.18378	-1.81014	0.0127	0.401353	no
NM_001038701	Gabrb3	chr7:64845903-65084171	H1	Bmi1	OK	1.65643	0.365601	-2.17973	-0.667297	0.4774	0.999163	no
NM_009092	Rps17	chr7:88487618-88490120	H1	Bmi1	OK	4.15269	0.917045	-2.17898	-2.47625	0.0683	0.831896	no
NM_172485	Thsd7b	chr1:131169880-132115855	H1	Bmi1	NOTEST	0.137089	0.0303051	-2.17748	0	1	1	no
NM_001199025	Pla2g6	chr15:79116657-79158801	H1	Bmi1	OK	0.638726	0.141207	-2.17739	-0.643852	0.5411	0.999163	no
NM_019725	Tle2	chr10:81038031-81053590	H1	Bmi1	OK	1.04552	0.231179	-2.17713	-0.915197	0.1747	0.999163	no
NR_036457	A730020M07Rik	chr3:121337855-121349371	H1	Bmi1	OK	1.22604	0.271154	-2.17682	-1.09436	0.21205	0.999163	no
NM_030104	1700090G07Rik	chr17:87316687-87321707	H1	Bmi1	NOTEST	0.102041	0.0226243	-2.1732	0	1	1	no
NM_019454	Dll4	chr2:119146934-119161402	H1	Bmi1	NOTEST	0.245049	0.054338	-2.17304	0	1	1	no
NM_027544	Ggnbp1	chr17:27154979-27173323	H1	Bmi1	NOTEST	0.312967	0.0694695	-2.17156	0	1	1	no
NM_133365	Dnahc5	chr15:28133520-28401800	H1	Bmi1	NOTEST	0.0263978	0.00586183	-2.17099	0	1	1	no
NM_001122661	Speer4e	chr5:14933630-14938475	H1	Bmi1	NOTEST	0.0540219	0.0120294	-2.16698	0	1	1	no
NM_001163676	Abcc4	chr14:118881913-119105441	H1	Bmi1	OK	7.27451	1.61991	-2.16694	-1.36524	0.2208	0.999163	no
NR_045312	A430071A18Rik	chr11:119464308-119760905	H1	Bmi1	NOTEST	0.30889	0.0688679	-2.16519	0	1	1	no
NM_001204281	Hdac7	chr15:97614795-97674933	H1	Bmi1	OK	2.32684	0.519481	-2.16323	-0.823735	0.229	0.999163	no
NM_001110338	Gprc5c	chr11:114712845-114733931	H1	Bmi1	NOTEST	0.0696166	0.0155532	-2.16222	0	1	1	no
NM_011902	Tekt2	chr4:125999364-126002443	H1	Bmi1	NOTEST	0.0838434	0.0187346	-2.16199	0	1	1	no
NM_033622	Tnfsf13b	chr8:10006632-10035999	H1	Bmi1	NOTEST	0.0505544	0.0113078	-2.16052	0	1	1	no
NM_010029	Ddx4	chr13:113388540-113442518	H1	Bmi1	NOTEST	0.0670806	0.0150083	-2.16014	0	1	1	no
NM_145224	Tbx22	chrX:104863302-104884319	H1	Bmi1	NOTEST	0.0209731	0.00469636	-2.15893	0	1	1	no
NM_146450	Olfr1314	chr2:111931917-111932856	H1	Bmi1	OK	1.14762	0.257054	-2.1585	-1.90432	0.1517	0.999163	no
NR_033568	9430041J12Rik	chr7:4025726-4088528	H1	Bmi1	OK	0.86551	0.19403	-2.15727	-0.249321	0.62695	0.999163	no
NR_040294	4930414N06Rik	chr19:45005608-45059040	H1	Bmi1	OK	1.26068	0.282731	-2.1567	-0.147722	0.40295	0.999163	no
NM_177358	Zfp945	chr17:22983663-23004101	H1	Bmi1	OK	3.49035	0.783152	-2.15601	-1.14489	0.23705	0.999163	no
NM_153519	Txndc2	chr17:65986844-65991544	H1	Bmi1	NOTEST	0.330388	0.0741654	-2.15535	0	1	1	no
NR_026976	6720401G13Rik	chrX:47908920-47988435	H1	Bmi1	OK	1.50345	0.337563	-2.15505	-1.40353	0.0324	0.61771	no
NM_010737	Klrb1a	chr6:128559244-128572952	H1	Bmi1	OK	1.58596	0.35633	-2.15407	-1.07234	0.2965	0.999163	no
NM_001077694	Dysf	chr6:83958583-84161036	H1	Bmi1	OK	2.18527	0.49117	-2.15352	-1.31985	0.20735	0.999163	no
NM_173181	Fam164a	chr3:7503425-7553848	H1	Bmi1	OK	7.38225	1.65963	-2.1532	-3.55091	0.00025	0.0404141	yes
NM_172295	Mab21l3	chr3:101616998-101640146	H1	Bmi1	NOTEST	0.386103	0.0868702	-2.15205	0	1	1	no
NM_019658	Shoc2	chr19:53966720-54107768	H1	Bmi1	OK	3.98639	0.897366	-2.15131	-0.585195	0.4607	0.999163	no
NM_001162878	Fam183b	chr11:58606303-58615462	H1	Bmi1	NOTEST	0.239994	0.0540588	-2.1504	0	1	1	no
NM_001162957	Rsph4a	chr10:33624916-33635827	H1	Bmi1	NOTEST	0.102104	0.0230018	-2.15022	0	1	1	no
NR_040308	Apol7d	chr1:71699908-71709417	H1	Bmi1	NOTEST	0.105461	0.0237683	-2.1496	0	1	1	no
NM_181728	Art3	chr5:92760866-92843653	H1	Bmi1	NOTEST	0.252289	0.056894	-2.14873	0	1	1	no
NM_206974	Kcnrg	chr14:62217062-62301210	H1	Bmi1	NOTEST	0.336538	0.0759498	-2.14765	0	1	1	no
NR_040764	4932413F04Rik	chr9:103385265-103664167	H1	Bmi1	NOTEST	0.0374073	0.00845123	-2.14609	0	1	1	no
NM_001177847	Tirap	chr9:34991975-35007876	H1	Bmi1	OK	1.27451	0.287964	-2.14598	-0.797115	0.47745	0.999163	no
NM_053011	Lrp1b	chr2:40452292-42509118	H1	Bmi1	OK	5.08609	1.14947	-2.14559	-3.30367	5e-05	0.0125153	yes
NM_172161	Irak2	chr6:113588460-113645020	H1	Bmi1	OK	0.541204	0.122354	-2.14512	-0.882086	0.2905	0.999163	no
NR_027008	Gt(ROSA)26Sor	chr6:112996320-113027238	H1	Bmi1	OK	2.91009	0.658267	-2.14432	-0.466691	0.567	0.999163	no
NR_045703	1700105P06Rik	chr19:7430953-7458047	H1	Bmi1	OK	0.815779	0.184699	-2.143	-0.322947	0.54025	0.999163	no
NM_026805	Svop	chr5:114476921-114541389	H1	Bmi1	OK	7.04425	1.59519	-2.14272	-3.01541	0.00015	0.0280464	yes
NM_033264	Arpp21	chr9:111967594-112251429	H1	Bmi1	OK	0.835124	0.189145	-2.1425	-0.797286	0.2855	0.999163	no
NM_133219	Gcnt2	chr13:40955136-41056261	H1	Bmi1	NOTEST	0.110258	0.0249771	-2.1422	0	1	1	no
NM_008393	Irx3	chr8:94322409-94325553	H1	Bmi1	OK	3.03271	0.68735	-2.14149	-2.61369	0.0037	0.202899	no
NR_040705	B930025P03Rik	chr8:10870421-10882454	H1	Bmi1	NOTEST	0.155248	0.03519	-2.14133	0	1	1	no
NM_009155	Sepp1	chr15:3220766-3230508	H1	Bmi1	OK	42.6731	9.70746	-2.13616	-3.02164	5e-05	0.0125153	yes
NR_045399	D830029L11	chr18:16974915-16981292	H1	Bmi1	NOTEST	0.0788287	0.0179822	-2.13215	0	1	1	no
NM_030556	Slc19a3	chr1:83009097-83035023	H1	Bmi1	NOTEST	0.117504	0.0268093	-2.13191	0	1	1	no
NM_001081146	Prickle2	chr6:92320885-92656178	H1	Bmi1	OK	1.14776	0.261909	-2.13168	-0.763452	0.30335	0.999163	no
NM_016917	Slc40a1	chr1:45964914-45982439	H1	Bmi1	NOTEST	0.110046	0.0251447	-2.12978	0	1	1	no
NM_172979	Muc15	chr2:110498296-110790401	H1	Bmi1	OK	1.58852	0.36306	-2.12941	-0.832027	0.28375	0.999163	no
NM_025752	4933411K16Rik	chr19:42120340-42145429	H1	Bmi1	NOTEST	0.38367	0.0878356	-2.12699	0	1	1	no
NM_001253889	Tssk4	chr14:56269020-56271376	H1	Bmi1	NOTEST	0.203623	0.0466348	-2.12642	0	1	1	no
NM_145423	Slc5a8	chr10:88348736-88392260	H1	Bmi1	NOTEST	0.161829	0.0370685	-2.12621	0	1	1	no
NM_183427	Glra2	chrX:161566948-161764913	H1	Bmi1	NOTEST	0.035639	0.00816677	-2.12562	0	1	1	no
NM_023612	Esm1	chr13:113999866-114008312	H1	Bmi1	NOTEST	0.0432468	0.00991336	-2.12515	0	1	1	no
NM_145143	Mpp4	chr1:59177778-59294075	H1	Bmi1	NOTEST	0.230697	0.0528839	-2.1251	0	1	1	no
NM_016708	Npy5r	chr8:69203863-69211993	H1	Bmi1	NOTEST	0.159664	0.0366553	-2.12295	0	1	1	no
NM_001195271	Gm362	chrX:40944165-40946707	H1	Bmi1	NOTEST	0.02742	0.00629744	-2.12239	0	1	1	no
NM_147099	Olfr616	chr7:110712837-110713791	H1	Bmi1	NOTEST	0.162291	0.037284	-2.12196	0	1	1	no
NM_001164374	Gm17455	chr10:59765497-60159238	H1	Bmi1	NOTEST	0.120349	0.0276879	-2.11989	0	1	1	no
NM_010265	Gcnt1	chr19:17400630-17447334	H1	Bmi1	NOTEST	0.112166	0.0258476	-2.11753	0	1	1	no
NM_011110	Pla2g5	chr4:138355161-138419384	H1	Bmi1	OK	1.10755	0.25531	-2.11705	-1.63917	0.0253	0.549676	no
NM_153072	Hus1b	chr13:30905786-31065916	H1	Bmi1	NOTEST	0.156186	0.0360357	-2.11576	0	1	1	no
NM_026652	4930547C10Rik	chr4:52609145-52625035	H1	Bmi1	NOTEST	0.0353	0.00814459	-2.11575	0	1	1	no
NR_040290	4933424G06Rik	chr1:36771382-36814805	H1	Bmi1	NOTEST	0.342236	0.0789735	-2.11555	0	1	1	no
NM_028913	Zfp819	chr7:50862538-50873649	H1	Bmi1	NOTEST	0.286703	0.066169	-2.11533	0	1	1	no
NM_173442	Gcnt1	chr19:17400630-17447334	H1	Bmi1	NOTEST	0.000641542	0.00014808	-2.11517	0	1	1	no
NM_177000	C130050O18Rik	chr5:139835692-139936488	H1	Bmi1	NOTEST	0.0864051	0.0199504	-2.1147	0	1	1	no
NM_144865	Reep2	chr18:35000242-35007117	H1	Bmi1	OK	10.9743	2.53441	-2.11441	-0.986699	0.2036	0.999163	no
NM_011652	Ttn	chr2:76542040-76820604	H1	Bmi1	NOTEST	0.0128243	0.00296231	-2.11408	0	1	1	no
NM_001170705	Gm17384	chr5:63205061-63279557	H1	Bmi1	NOTEST	0.408222	0.0943283	-2.11359	0	1	1	no
NM_001003934	Rtn3	chr19:7492114-7557779	H1	Bmi1	NOTEST	0.33618	0.0777277	-2.11274	0	1	1	no
NM_001045518	Fam83b	chr9:76338511-76393611	H1	Bmi1	NOTEST	0.352198	0.0815041	-2.11144	0	1	1	no
NM_001098836	Atxn7l3	chr11:102146274-102157943	H1	Bmi1	OK	7.07651	1.63855	-2.11062	-1.48697	0.0523	0.752938	no
NR_040698	AW046200	chr8:60002621-60142227	H1	Bmi1	NOTEST	0.506255	0.117231	-2.11051	0	1	1	no
NM_001033668	Dnahc1	chr14:32073560-32137082	H1	Bmi1	NOTEST	0.197042	0.0456456	-2.10995	0	1	1	no
NM_021362	Pappa	chr4:64785207-65018543	H1	Bmi1	NOTEST	0.109172	0.025302	-2.10928	0	1	1	no
NM_009257	Serpinb5	chr1:108757756-108779925	H1	Bmi1	OK	4.928	1.14368	-2.10732	-2.99778	0.00125	0.112132	no
NM_012051	Etv3	chr3:87329499-87344078	H1	Bmi1	OK	3.9997	0.928927	-2.10626	-1.05738	0.22515	0.999163	no
NM_009959	Pcdha5	chr18:37089938-38001526	H1	Bmi1	NOTEST	0.533587	0.123942	-2.10606	0	1	1	no
NM_008712	Nos1	chr5:118317127-118403820	H1	Bmi1	NOTEST	0.0267373	0.00621107	-2.10594	0	1	1	no
NM_146241	Trhde	chr10:113835876-114238426	H1	Bmi1	NOTEST	0.12591	0.0292601	-2.10539	0	1	1	no
NM_001033185	1700084C01Rik	chr1:171859069-171864784	H1	Bmi1	OK	10.5112	2.44445	-2.10435	-2.46117	0.0006	0.0716262	no
NM_177386	Sfmbt2	chr2:10292077-10516880	H1	Bmi1	NOTEST	0.0380246	0.00885255	-2.10277	0	1	1	no
NM_008409	Itm2a	chrX:104592533-104598699	H1	Bmi1	OK	11.7011	2.72443	-2.10262	-3.37476	0.0003	0.0456441	yes
NM_001252490	Osbpl1a	chr18:12913820-13100350	H1	Bmi1	OK	0.737133	0.171676	-2.10224	-0.288692	0.6258	0.999163	no
NM_153089	Ppp1r16b	chr2:158492468-158592070	H1	Bmi1	NOTEST	0.00998698	0.00232806	-2.10092	0	1	1	no
NR_038006	9630028B13Rik	chr1:187253235-187265698	H1	Bmi1	NOTEST	0.0615455	0.0143516	-2.10044	0	1	1	no
NM_001003893	Masp2	chr4:147976652-148001105	H1	Bmi1	NOTEST	0.112227	0.0261818	-2.09978	0	1	1	no
NM_001252107	Cadps2	chr6:23212773-23789421	H1	Bmi1	NOTEST	0.259606	0.0605814	-2.09938	0	1	1	no
NM_194069	Ifi27l1	chr12:104672398-104678455	H1	Bmi1	OK	7.52418	1.75584	-2.09937	-0.895873	0.22965	0.999163	no
NM_175681	Glp2r	chr11:67519931-67584655	H1	Bmi1	NOTEST	0.128748	0.0301223	-2.09564	0	1	1	no
NM_178739	Dcaf12l1	chrX:42139743-42143374	H1	Bmi1	OK	2.98675	0.699265	-2.09467	-1.11271	0.2033	0.999163	no
NM_030712	Cxcr6	chr9:123698627-123761020	H1	Bmi1	NOTEST	0.153145	0.0358671	-2.09417	0	1	1	no
NM_146174	Fam115c	chr6:42573041-42595040	H1	Bmi1	OK	1.05052	0.246128	-2.09362	-1.90369	0.00515	0.254531	no
NM_198311	Ttc8	chr12:100158783-100221448	H1	Bmi1	OK	2.77696	0.651251	-2.09222	-0.657153	0.453	0.999163	no
NM_177813	Gm5087	chr14:13989901-14117152	H1	Bmi1	NOTEST	0.215844	0.0506613	-2.09103	0	1	1	no
NM_001205053	Jdp2	chr12:86940054-86980828	H1	Bmi1	OK	4.37005	1.02637	-2.0901	-0.497329	0.44675	0.999163	no
NM_175363	Pphln1	chr15:93228780-93322343	H1	Bmi1	OK	2.95249	0.693895	-2.08914	-0.786688	0.53	0.999163	no
NR_033473	Gm13939	chr2:109742552-109753476	H1	Bmi1	OK	0.722117	0.169719	-2.08908	-1.50502	0.10465	0.958149	no
NR_045303	1700102H20Rik	chr17:3557823-3559863	H1	Bmi1	OK	1.11017	0.261037	-2.08845	-0.72516	0.27835	0.999163	no
NM_138654	5033411D12Rik	chr13:16949309-17786599	H1	Bmi1	OK	1.2058	0.283581	-2.08816	-1.75469	0.0403	0.678852	no
NM_010217	Ctgf	chr10:24315247-24318488	H1	Bmi1	OK	0.860981	0.202491	-2.08812	-1.50705	0.03895	0.671628	no
NM_183216	Scd4	chr19:44407815-44421233	H1	Bmi1	NOTEST	0.287781	0.0678625	-2.08428	0	1	1	no
NM_001199940	Serpina3i	chr12:105501331-105507575	H1	Bmi1	NOTEST	0.120058	0.028395	-2.08003	0	1	1	no
NM_001178013	Sfxn3	chr19:45122065-45130873	H1	Bmi1	OK	2.67702	0.633597	-2.07899	-0.980083	0.29325	0.999163	no
NM_009259	Spn	chr7:134276977-134281331	H1	Bmi1	NOTEST	0.0258782	0.00612733	-2.07841	0	1	1	no
NM_028157	Fam75d3	chr13:59801443-59807558	H1	Bmi1	NOTEST	0.0137265	0.00325089	-2.07805	0	1	1	no
NM_080464	Ppp1r3a	chr6:14663821-14705274	H1	Bmi1	NOTEST	0.0438777	0.0103958	-2.07749	0	1	1	no
NM_001038018	Grk6	chr13:55546694-55562288	H1	Bmi1	OK	0.9186	0.217826	-2.07626	-0.402097	0.505	0.999163	no
NR_045740	A630020A06	chr15:3946038-3965858	H1	Bmi1	NOTEST	0.25974	0.0616326	-2.0753	0	1	1	no
NM_010262	Gbx2	chr1:91824536-91827751	H1	Bmi1	OK	4.38952	1.04172	-2.07509	-2.62448	0.0027	0.167605	no
NM_001085473	Acin1	chr14:55260997-55309579	H1	Bmi1	OK	9.31033	2.21064	-2.07437	-0.610136	0.2769	0.999163	no
NM_009016	Raet1a	chr10:21878414-22093945	H1	Bmi1	NOTEST	0.309926	0.0736179	-2.0738	0	1	1	no
NM_001160316	Nfasc	chr1:134461266-134638374	H1	Bmi1	NOTEST	0.000324554	7.71144e-05	-2.07339	0	1	1	no
NM_138582	D17H6S56E-3	chr17:35153523-35164961	H1	Bmi1	NOTEST	0.0827813	0.0196759	-2.07287	0	1	1	no
NM_007955	Ptprv	chr1:137005074-137029152	H1	Bmi1	OK	0.8643	0.20562	-2.07155	-1.62834	0.00915	0.346339	no
NM_027602	Nsun7	chr5:66651363-66689255	H1	Bmi1	OK	0.688678	0.163966	-2.07043	-1.70697	0.04235	0.69328	no
NR_038065	LOC171588	chr2:144285015-144293530	H1	Bmi1	OK	0.540711	0.12876	-2.07018	-1.02033	0.12885	0.999163	no
NM_030184	Armc9	chr1:88051354-88174859	H1	Bmi1	OK	0.790172	0.188227	-2.06969	-1.01957	0.27535	0.999163	no
NM_026451	1600012H06Rik	chr17:15080188-15098237	H1	Bmi1	OK	12.9312	3.08076	-2.0695	-0.989375	0.2703	0.999163	no
NM_001163618	Tars2	chr3:95543896-95558900	H1	Bmi1	OK	3.89732	0.929115	-2.06856	-0.778586	0.3861	0.999163	no
NM_027587	Micalcl	chr7:119511821-119556618	H1	Bmi1	OK	4.61275	1.09971	-2.0685	-2.23892	0.00105	0.102484	no
NM_018774	Phc2	chr4:128331945-128430125	H1	Bmi1	OK	0.655167	0.156213	-2.06835	-0.386859	0.5991	0.999163	no
NM_001243062	Nr1i3	chr1:173144100-173152645	H1	Bmi1	NOTEST	0.355583	0.0848545	-2.06712	0	1	1	no
NM_198628	Gm711	chr2:26789588-26809016	H1	Bmi1	NOTEST	0.0895234	0.0213865	-2.06557	0	1	1	no
NM_029453	Wdr64	chr1:177628723-177745864	H1	Bmi1	NOTEST	0.0981108	0.0234535	-2.06461	0	1	1	no
NM_053216	1700102P08Rik	chr9:108295164-108300098	H1	Bmi1	OK	1.19241	0.285187	-2.0639	-1.50554	0.0639	0.812839	no
NM_001007460	Zdhhc23	chr16:43969258-43979163	H1	Bmi1	NOTEST	0.170033	0.0407352	-2.06147	0	1	1	no
NR_033261	Gm14492	chr7:149646774-149701914	H1	Bmi1	NOTEST	0.0273934	0.00656273	-2.06146	0	1	1	no
NM_030069	Fam55b	chr9:48126086-48148981	H1	Bmi1	NOTEST	0.175154	0.0420084	-2.05988	0	1	1	no
NM_133858	Fam63a	chr3:95086856-95111098	H1	Bmi1	OK	4.13039	0.992352	-2.05735	-0.810027	0.2577	0.999163	no
NR_015351	Ipw	chr7:66874527-66934248	H1	Bmi1	OK	2.98972	0.720296	-2.05335	-2.25779	0.03935	0.671922	no
NM_153123	Atf7ip2	chr16:10192998-10243144	H1	Bmi1	NOTEST	0.147538	0.0355948	-2.05135	0	1	1	no
NM_010603	Kcnj12	chr11:60879305-60884633	H1	Bmi1	NOTEST	0.115799	0.0279882	-2.04874	0	1	1	no
NM_080467	Atp6v0a4	chr6:37998482-38204009	H1	Bmi1	NOTEST	0.122464	0.0296076	-2.04832	0	1	1	no
NM_001044751	Hsd11b1	chr1:195047834-195090239	H1	Bmi1	NOTEST	0.273074	0.066053	-2.0476	0	1	1	no
NM_009869	Cdh9	chr15:16707855-16786532	H1	Bmi1	NOTEST	0.0269831	0.0065302	-2.04686	0	1	1	no
NM_001104557	Med7	chr11:46250448-46256223	H1	Bmi1	OK	7.40121	1.79166	-2.04647	-1.16185	0.25405	0.999163	no
NM_011658	Twist1	chr12:34642535-34644696	H1	Bmi1	OK	1.58726	0.384542	-2.04532	-2.03534	0.0442	0.708615	no
NR_045082	E030019B13Rik	chr12:57591414-57630407	H1	Bmi1	NOTEST	0.0368025	0.00892329	-2.04415	0	1	1	no
NM_199021	Dpp10	chr1:125228714-125942136	H1	Bmi1	OK	1.0784	0.261483	-2.04411	-2.00734	0.01515	0.440914	no
NM_001008420	Cdh12	chr15:21041206-21519288	H1	Bmi1	NOTEST	0.0326817	0.00792624	-2.04377	0	1	1	no
NM_016976	Grm1	chr10:10405856-10802129	H1	Bmi1	NOTEST	0.0857531	0.0208044	-2.0433	0	1	1	no
NM_001042615	Htra3	chr5:35994681-36022431	H1	Bmi1	NOTEST	0.398451	0.0966853	-2.04303	0	1	1	no
NM_001247984	Lcp1	chr14:75530929-75630649	H1	Bmi1	NOTEST	0.0760737	0.0184764	-2.04172	0	1	1	no
NM_007543	Ceacam2	chr7:26164545-26351436	H1	Bmi1	NOTEST	0.123971	0.0301618	-2.03921	0	1	1	no
NM_001177560	Gng12	chr6:66846390-66971355	H1	Bmi1	OK	3.79939	0.925623	-2.03727	-0.602537	0.60255	0.999163	no
NM_009757	Bmp15	chrX:5891223-5897841	H1	Bmi1	NOTEST	0.163597	0.0398802	-2.0364	0	1	1	no
NR_045523	2014-03-02	chr17:33822636-33855622	H1	Bmi1	NOTEST	0.406098	0.0990886	-2.03504	0	1	1	no
NM_027528	Nos1ap	chr1:172247626-172519980	H1	Bmi1	OK	0.523725	0.127815	-2.03475	-0.605508	0.3459	0.999163	no
NM_024495	Car13	chr3:14641726-14663002	H1	Bmi1	NOTEST	0.611262	0.149212	-2.03443	0	1	1	no
NM_001014761	Scn2b	chr9:44887265-44943689	H1	Bmi1	OK	0.731326	0.17855	-2.03419	-1.80911	0.01485	0.437114	no
NM_178216	Hist2h3c1	chr3:96050607-96052432	H1	Bmi1	OK	5.68861	1.38956	-2.03345	-3.57589	0.0037	0.202899	no
NM_028356	Zbtb25	chr12:77449886-77470547	H1	Bmi1	OK	4.43622	1.08457	-2.03221	-1.00403	0.13595	0.999163	no
NM_183311	Tmem145	chr7:26091126-26101214	H1	Bmi1	NOTEST	0.173522	0.0424272	-2.03206	0	1	1	no
NM_001081330	Dnahc2	chr11:69234310-69362610	H1	Bmi1	NOTEST	0.308529	0.0755319	-2.03025	0	1	1	no
NM_001081220	Gpr179	chr11:97193422-97213387	H1	Bmi1	NOTEST	0.477716	0.117051	-2.02902	0	1	1	no
NM_173731	Hmgcll1	chr9:75862783-75984157	H1	Bmi1	OK	0.66342	0.162881	-2.02611	-1.91013	0.0284	0.579921	no
NM_153386	Clrn1	chr3:58649136-58689134	H1	Bmi1	NOTEST	0.114865	0.0282014	-2.0261	0	1	1	no
NM_183187	Fam107a	chr14:9128791-9142290	H1	Bmi1	NOTEST	0.227053	0.0557962	-2.02479	0	1	1	no
NM_001163684	Nosip	chr7:52317798-52333873	H1	Bmi1	OK	11.051	2.72413	-2.02031	-1.35151	0.0558	0.766336	no
NM_183424	Qrfp	chr2:31661687-31666038	H1	Bmi1	NOTEST	0.245567	0.0605523	-2.01986	0	1	1	no
NM_027482	5730508B09Rik	chr3:127572605-127599241	H1	Bmi1	OK	5.95948	1.46951	-2.01985	-3.21059	0.00375	0.204916	no
NM_001085385	1600014C10Rik	chr7:38968235-38982584	H1	Bmi1	NOTEST	0.287914	0.0710409	-2.01892	0	1	1	no
NM_010259	Gbp1	chr3:142257810-142282140	H1	Bmi1	NOTEST	0.0454969	0.0112306	-2.01834	0	1	1	no
NM_001159376	Dusp15	chr2:152766730-152777318	H1	Bmi1	OK	2.83447	0.700239	-2.01716	-2.12663	0.0074	0.309543	no
NM_010797	Mid1	chrX:166123178-166428729	H1	Bmi1	NOTEST	0.000326209	8.06065e-05	-2.01683	0	1	1	no
NM_178071	Nme7	chr1:166237805-166388486	H1	Bmi1	NOTEST	0.127483	0.0315265	-2.01567	0	1	1	no
NM_001171512	Obscn	chr11:58807758-58949877	H1	Bmi1	NOTEST	0.00333152	0.000824865	-2.01395	0	1	1	no
NM_027665	Adam30	chr3:97964734-97967096	H1	Bmi1	NOTEST	0.0356033	0.00882696	-2.01202	0	1	1	no
NM_013913	Angptl3	chr4:98603355-98787606	H1	Bmi1	NOTEST	0.32231	0.0800735	-2.00906	0	1	1	no
NM_001033290	Gpr55	chr1:87836111-87857630	H1	Bmi1	OK	0.609419	0.15144	-2.00869	-1.60268	0.04575	0.718618	no
NM_009608	Actc1	chr2:113873024-113878547	H1	Bmi1	NOTEST	0.331165	0.0824147	-2.00658	0	1	1	no
NM_001161738	Glmn	chr5:107963729-108090857	H1	Bmi1	OK	0.783898	0.195161	-2.006	-0.474938	0.6334	0.999163	no
NM_080462	Hnmt	chr2:23858431-23904899	H1	Bmi1	OK	6.29167	1.567	-2.00544	-2.72167	0.00315	0.183778	no
NM_030236	Fbxo34	chr14:48092235-48151637	H1	Bmi1	OK	3.97123	0.989246	-2.00519	-1.01999	0.1561	0.999163	no
NM_011769	Zim1	chr7:6628153-6649143	H1	Bmi1	OK	3.37604	0.842961	-2.00179	-2.43755	0.0012	0.108905	no
NR_033543	Gm16287	chr4:138731321-138736570	H1	Bmi1	NOTEST	0.326619	0.0815631	-2.00162	0	1	1	no
NM_010778	Cd46	chr1:196868093-196918442	H1	Bmi1	OK	0.666145	0.166694	-1.99863	-1.42976	0.13665	0.999163	no
NR_040601	4930487H11Rik	chr1:62749890-62865266	H1	Bmi1	NOTEST	0.112531	0.0281757	-1.9978	0	1	1	no
NM_001170866	Ncald	chr15:37295929-37722183	H1	Bmi1	OK	0.917772	0.229964	-1.99673	-0.178818	0.58135	0.999163	no
NM_008867	Pla2r1	chr2:60255599-60391365	H1	Bmi1	NOTEST	0.0338825	0.00849083	-1.99656	0	1	1	no
NM_027248	Zfp219	chr14:52604507-52640408	H1	Bmi1	NOTEST	0.00299342	0.000750145	-1.99655	0	1	1	no
NM_001177858	Trim43c	chr9:88734001-88753708	H1	Bmi1	NOTEST	0.198767	0.0498705	-1.99482	0	1	1	no
NM_001163855	BC051142	chr17:34535764-34597679	H1	Bmi1	NOTEST	0.530254	0.133112	-1.99404	0	1	1	no
NM_001081197	Apobec4	chr1:154597680-154604674	H1	Bmi1	NOTEST	0.135903	0.0341168	-1.99402	0	1	1	no
NM_001177812	D19Wsu162e	chr19:46673595-46731879	H1	Bmi1	OK	9.89591	2.48585	-1.99309	-0.877903	0.202	0.999163	no
NM_001159290	Bcl11a	chr11:23978055-24073558	H1	Bmi1	NOTEST	0.453081	0.1141	-1.98947	0	1	1	no
NM_027893	Pvrl4	chr1:173300303-173318418	H1	Bmi1	NOTEST	0.389753	0.0982897	-1.98745	0	1	1	no
NM_001105252	Tmc5	chr7:125740810-125818599	H1	Bmi1	NOTEST	0.0184087	0.00464295	-1.98727	0	1	1	no
NM_007934	Enpep	chr3:128972094-129035667	H1	Bmi1	NOTEST	0.027926	0.00705243	-1.98542	0	1	1	no
NR_033569	9430021M05Rik	chr2:162486898-162500940	H1	Bmi1	NOTEST	0.0575202	0.0145261	-1.98542	0	1	1	no
NM_001081006	Etl4	chr2:20211539-20732162	H1	Bmi1	NOTEST	0.330397	0.0835895	-1.98281	0	1	1	no
NM_001168515	Rpgrip1	chr14:52730577-52816914	H1	Bmi1	NOTEST	0.0682089	0.0172809	-1.98078	0	1	1	no
NR_045907	3100003L05Rik	chr7:131769183-131852449	H1	Bmi1	OK	1.19705	0.303519	-1.97963	-1.48512	0.20795	0.999163	no
NM_008800	Pde1b	chr15:103333728-103360483	H1	Bmi1	OK	22.8986	5.81124	-1.97834	-3.02052	5e-05	0.0125153	yes
NM_013628	Pcsk1	chr13:75227434-75269946	H1	Bmi1	NOTEST	0.0774123	0.0196554	-1.97763	0	1	1	no
NM_013561	Htr3a	chr9:48707317-48719204	H1	Bmi1	NOTEST	0.348594	0.0885258	-1.97738	0	1	1	no
NM_001202445	Mapk8ip1	chr2:92223832-92241420	H1	Bmi1	OK	9.43602	2.39876	-1.97589	-0.842979	0.21575	0.999163	no
NM_001252547	Sh2d3c	chr2:32576574-32610527	H1	Bmi1	NOTEST	0.17107	0.0435082	-1.97522	0	1	1	no
NR_015605	2900052N01Rik	chr9:46721685-46735449	H1	Bmi1	NOTEST	0.340027	0.086516	-1.97461	0	1	1	no
NM_001159717	2014-09-02	chr1:95375569-95406309	H1	Bmi1	OK	17.3652	4.42075	-1.97384	-0.360242	0.62565	0.999163	no
NM_001253745	Fcer2a	chr8:3681736-3694174	H1	Bmi1	NOTEST	0.0922291	0.0235117	-1.97184	0	1	1	no
NM_001113198	Mitf	chr6:97757051-97971352	H1	Bmi1	OK	1.31749	0.335876	-1.9718	-0.972287	0.2275	0.999163	no
NM_001177954	Rpgr	chrX:9735341-9793921	H1	Bmi1	NOTEST	0.127071	0.0324059	-1.97131	0	1	1	no
NM_001252342	Syt1	chr10:107934705-108448031	H1	Bmi1	OK	0.51918	0.13262	-1.96894	-1.27076	0.2424	0.999163	no
NM_001244891	Celf1	chr2:90780553-90859654	H1	Bmi1	OK	4.30411	1.10196	-1.96565	-0.620053	0.36045	0.999163	no
NR_033398	Gm9159	chrX:100740838-100743038	H1	Bmi1	NOTEST	0.0953643	0.0244155	-1.96565	0	1	1	no
NM_001145935	Zfp691	chr4:118842122-118846800	H1	Bmi1	OK	2.68519	0.687861	-1.96483	-0.937674	0.1576	0.999163	no
NM_019517	Bace2	chr16:97578334-97660619	H1	Bmi1	OK	2.41004	0.61743	-1.96471	-2.26648	0.0029	0.173765	no
NM_009700	Aqp4	chr18:15547902-15562193	H1	Bmi1	OK	36.4835	9.35521	-1.9634	-3.9315	5e-05	0.0125153	yes
NM_199065	Slitrk1	chr14:109309205-109313456	H1	Bmi1	OK	2.8893	0.741006	-1.96316	-2.67487	0.0013	0.113981	no
NR_028314	4833422C13Rik	chr13:91600701-91925753	H1	Bmi1	OK	0.819623	0.210363	-1.96208	-0.414142	0.50795	0.999163	no
NM_001038610	Dach1	chr14:98186065-98568762	H1	Bmi1	OK	0.606789	0.155954	-1.96007	-1.85116	0.01835	0.475415	no
NM_177888	Zfp78	chr7:6316014-6335315	H1	Bmi1	NOTEST	0.156201	0.0401751	-1.95903	0	1	1	no
NR_038010	5530401A14Rik	chr11:80693666-81781898	H1	Bmi1	NOTEST	0.134385	0.0345645	-1.95901	0	1	1	no
NR_028585	Arfrp1	chr2:181092394-181115498	H1	Bmi1	OK	3.40513	0.875918	-1.95884	-0.73005	0.49325	0.999163	no
NM_174876	Impg2	chr16:56204425-56273866	H1	Bmi1	NOTEST	0.400407	0.10301	-1.95868	0	1	1	no
NM_001253784	Def8	chr8:125966855-125987799	H1	Bmi1	OK	3.37065	0.867269	-1.95848	-0.845953	0.24545	0.999163	no
NM_010575	Itga2b	chr11:102314610-102331197	H1	Bmi1	OK	0.545071	0.140274	-1.9582	-1.59254	0.03755	0.666749	no
NM_145509	5430435G22Rik	chr1:133585271-133610041	H1	Bmi1	OK	4.29122	1.10478	-1.95763	-2.41543	0.0012	0.108905	no
NM_019631	Tmem45a	chr16:56805273-56886276	H1	Bmi1	NOTEST	0.432617	0.111422	-1.95705	0	1	1	no
NM_001146299	Sh3rf2	chr18:42213363-42318349	H1	Bmi1	NOTEST	0.00013045	3.36048e-05	-1.95676	0	1	1	no
NM_001195253	Gm3336	chr8:73242441-73246534	H1	Bmi1	NOTEST	0.590173	0.152359	-1.95366	0	1	1	no
NM_001099633	Dnahc9	chr11:65644825-65982053	H1	Bmi1	NOTEST	0.0352233	0.00909629	-1.95318	0	1	1	no
NR_033409	Npff	chr15:102354269-102355373	H1	Bmi1	NOTEST	0.387873	0.100212	-1.95252	0	1	1	no
NM_177341	Trpm3	chr19:22213606-23064374	H1	Bmi1	OK	0.9139	0.23636	-1.95105	-1.0752	0.13515	0.999163	no
NM_001130485	Rpl35a	chr16:33056538-33060274	H1	Bmi1	OK	1.25706	0.32562	-1.94879	-0.334762	0.553	0.999163	no
NM_001008231	Daam2	chr17:49595346-49703662	H1	Bmi1	OK	9.38819	2.4339	-1.94758	-2.88914	5e-05	0.0125153	yes
NM_023258	Pycard	chr7:135134886-135137381	H1	Bmi1	NOTEST	0.529929	0.137515	-1.94622	0	1	1	no
NM_001037713	Xaf1	chr11:72115130-72127235	H1	Bmi1	NOTEST	0.0866822	0.0225047	-1.94551	0	1	1	no
NM_194052	Rtn4	chr11:29592897-29926033	H1	Bmi1	OK	1.1016	0.286384	-1.94358	-0.248871	0.63	0.999163	no
NM_001081962	Sap25	chr5:138070350-138084130	H1	Bmi1	OK	0.461152	0.119941	-1.94291	-0.362462	0.57945	0.999163	no
NM_001256083	Myo7a	chr7:105199563-105268003	H1	Bmi1	NOTEST	0.073613	0.0191638	-1.94158	0	1	1	no
NM_001146308	Dbnl	chr11:5688485-5700983	H1	Bmi1	OK	2.11063	0.549514	-1.94145	-0.498242	0.42395	0.999163	no
NM_001008424	Cdsn	chr17:35689072-35694125	H1	Bmi1	NOTEST	0.221354	0.057634	-1.94136	0	1	1	no
NM_001081436	Ino80d	chr1:63094374-63160841	H1	Bmi1	OK	1.8651	0.485643	-1.94129	-0.769498	0.44255	0.999163	no
NM_009771	Btrc	chr19:45438223-45607833	H1	Bmi1	OK	0.966383	0.252012	-1.9391	-0.557454	0.39575	0.999163	no
NM_001122643	Arhgap17	chr7:130422662-130513429	H1	Bmi1	NOTEST	0.000960804	0.000250561	-1.93908	0	1	1	no
NM_001130525	Lzts2	chr19:45089665-45120262	H1	Bmi1	OK	1.84345	0.480922	-1.93853	-0.595128	0.4784	0.999163	no
NM_026962	Kbtbd3	chr9:4309742-4331732	H1	Bmi1	OK	2.65005	0.692903	-1.93529	-1.16713	0.1444	0.999163	no
NM_173008	A430110N23Rik	chr7:4877445-4896399	H1	Bmi1	OK	1.43593	0.376088	-1.93284	-1.94625	0.004	0.214796	no
NR_040402	Gm19522	chr16:42884482-42912183	H1	Bmi1	NOTEST	0.613062	0.160602	-1.93254	0	1	1	no
NM_007976	F5	chr1:166045394-166150405	H1	Bmi1	NOTEST	0.330659	0.0866341	-1.93234	0	1	1	no
NM_007519	Baat	chr4:49502289-49519430	H1	Bmi1	NOTEST	0.171409	0.0449159	-1.93214	0	1	1	no
NM_178780	Ric3	chr7:116154393-116226838	H1	Bmi1	OK	4.51958	1.1844	-1.93203	-0.513324	0.5176	0.999163	no
NM_175206	Fbxl22	chr9:66198256-66362400	H1	Bmi1	OK	0.563839	0.147846	-1.93119	-0.227368	0.58675	0.999163	no
NM_009676	Aox1	chr1:58086812-58163254	H1	Bmi1	OK	14.6281	3.83814	-1.93027	-3.02033	5e-05	0.0125153	yes
NM_001080385	Clta	chr4:44025514-44045718	H1	Bmi1	OK	7.03126	1.84505	-1.93013	-0.324339	0.67385	0.999163	no
NM_177707	Stac3	chr10:126938772-126945871	H1	Bmi1	NOTEST	0.128087	0.0336168	-1.92987	0	1	1	no
NM_001040087	Sytl2	chr7:97497208-97558949	H1	Bmi1	NOTEST	0.47907	0.12582	-1.92888	0	1	1	no
NM_030728	9930013L23Rik	chr7:91081366-91235015	H1	Bmi1	OK	2.52412	0.662999	-1.92871	-2.39586	0.00045	0.0586853	no
NM_008909	Ppl	chr16:5086383-5132574	H1	Bmi1	NOTEST	0.0365913	0.0096257	-1.92654	0	1	1	no
NM_172497	Efhb	chr17:53538213-53602646	H1	Bmi1	NOTEST	0.256251	0.067495	-1.9247	0	1	1	no
NM_009513	Nrsn1	chr13:25343907-25361865	H1	Bmi1	NOTEST	0.265485	0.0699327	-1.92459	0	1	1	no
NM_001190376	Camta2	chr11:70482964-70501607	H1	Bmi1	NOTEST	0.000142802	3.76172e-05	-1.92455	0	1	1	no
NM_001110146	Prg4	chr1:152208440-152313295	H1	Bmi1	NOTEST	0.256637	0.067609	-1.92444	0	1	1	no
NM_133200	P2ry14	chr3:58810899-59148178	H1	Bmi1	OK	0.656673	0.173053	-1.92396	-0.281258	0.6034	0.999163	no
NM_153520	Opalin	chr19:41137909-41151603	H1	Bmi1	OK	1.46349	0.385891	-1.92315	-1.36387	0.1085	0.965271	no
NM_023868	Ryr2	chr13:11645369-12199212	H1	Bmi1	NOTEST	0.345885	0.0912573	-1.92228	0	1	1	no
NR_033564	Gm16897	chr1:196765014-196803153	H1	Bmi1	OK	0.641259	0.16926	-1.92167	-1.43251	0.0837	0.89389	no
NM_009877	Cdkn2a	chr4:88920376-88940523	H1	Bmi1	OK	27.1169	7.16244	-1.92067	-1.67765	0.044	0.706941	no
NM_033583	Pcdhgc5	chr18:37089938-38001526	H1	Bmi1	OK	10.9289	2.88688	-1.92057	-0.42324	0.53615	0.999163	no
NM_001083328	Gtpbp5	chr2:179805297-179820607	H1	Bmi1	OK	2.79882	0.739626	-1.91995	-0.930139	0.19035	0.999163	no
NM_001162375	Fam73a	chr3:151936423-152003371	H1	Bmi1	OK	5.48703	1.45102	-1.91896	-1.14295	0.1506	0.999163	no
NM_172891	Styk1	chr6:131249161-131263845	H1	Bmi1	NOTEST	0.145835	0.0385815	-1.91835	0	1	1	no
NM_008671	Nap1l2	chrX:100379397-100382003	H1	Bmi1	OK	7.90135	2.09304	-1.9165	-2.96341	0.0004	0.0539791	no
NM_022883	Lpin3	chr2:160706405-160731736	H1	Bmi1	OK	0.724706	0.19198	-1.91644	-0.354619	0.4191	0.999163	no
NM_009506	Vegfc	chr8:55162885-55271808	H1	Bmi1	OK	0.787665	0.208714	-1.91606	-1.46262	0.061	0.794844	no
NM_015812	Rgs6	chr12:83718024-84259799	H1	Bmi1	OK	1.56616	0.415058	-1.91584	-1.73444	0.01555	0.446064	no
NM_023608	Gdpd2	chrX:97925185-97934238	H1	Bmi1	OK	4.9822	1.32048	-1.91572	-2.4904	0.0007	0.0781532	no
NM_025753	4933425O20Rik	chr2:130232257-130233530	H1	Bmi1	NOTEST	0.0641234	0.0169968	-1.91559	0	1	1	no
NM_008183	Gstm2	chr3:107784619-107789354	H1	Bmi1	NOTEST	0.452489	0.119984	-1.91504	0	1	1	no
NM_011903	Tlk2	chr11:105042843-105145270	H1	Bmi1	OK	18.1367	4.81026	-1.91473	-1.71987	0.0287	0.583742	no
NM_001177624	Slc5a12	chr2:110437455-110489502	H1	Bmi1	NOTEST	0.0731556	0.0194086	-1.91427	0	1	1	no
NM_001177810	Rapgef3	chr15:97575200-97598097	H1	Bmi1	OK	4.45049	1.18148	-1.91337	-0.895168	0.20305	0.999163	no
NM_146245	Lrit1	chr14:37868015-37878124	H1	Bmi1	NOTEST	0.175624	0.0466272	-1.91325	0	1	1	no
NM_020589	Zfp467	chr6:48377690-48395824	H1	Bmi1	OK	1.60883	0.427802	-1.911	-1.3348	0.25685	0.999163	no
NM_008164	Rhpn1	chr15:75534717-75544849	H1	Bmi1	OK	1.58771	0.422296	-1.91062	-0.682571	0.46315	0.999163	no
NM_176838	Esrp2	chr8:108655082-108662622	H1	Bmi1	NOTEST	0.16026	0.0426367	-1.91024	0	1	1	no
NM_008764	Tnfrsf11b	chr15:54082173-54110039	H1	Bmi1	NOTEST	0.121049	0.0322051	-1.91023	0	1	1	no
NR_030734	1700086L19Rik	chr12:75385262-75396937	H1	Bmi1	NOTEST	0.394636	0.105074	-1.90911	0	1	1	no
NM_001114595	Ehbp1l1	chr19:5707373-5726317	H1	Bmi1	NOTEST	0.0229231	0.0061154	-1.90628	0	1	1	no
NM_022565	Ndst4	chr3:125107008-125427904	H1	Bmi1	NOTEST	0.0643911	0.0171922	-1.90511	0	1	1	no
NM_172715	Agpat9	chr5:101275247-101328121	H1	Bmi1	NOTEST	0.216879	0.0579319	-1.90446	0	1	1	no
NR_027903	1700086O06Rik	chr18:38398058-38422283	H1	Bmi1	OK	1.27179	0.339849	-1.90389	-0.453864	0.59645	0.999163	no
NM_001013019	Lrrn4cl	chr19:8925274-8928399	H1	Bmi1	NOTEST	0.431973	0.115464	-1.9035	0	1	1	no
NM_008604	Mme	chr3:63099793-63186153	H1	Bmi1	NOTEST	0.0392785	0.0105075	-1.90232	0	1	1	no
NM_001103156	Steap2	chr5:5664830-5694568	H1	Bmi1	OK	2.37214	0.635366	-1.90053	-1.31779	0.1366	0.999163	no
NM_023784	Yipf7	chr5:69907908-69933886	H1	Bmi1	NOTEST	0.0796017	0.0213369	-1.89945	0	1	1	no
NM_001081456	Plcd4	chr1:74455957-74634602	H1	Bmi1	OK	39.6612	10.6332	-1.89915	-1.17746	0.05455	0.759929	no
NM_138664	Dnajc28	chr16:91614501-91619244	H1	Bmi1	OK	1.88723	0.505974	-1.89913	-0.85109	0.1353	0.999163	no
NM_001081291	Ccdc88b	chr19:6919112-6932701	H1	Bmi1	NOTEST	0.0500903	0.0134371	-1.89831	0	1	1	no
NM_001122889	Epha7	chr4:28740294-28894649	H1	Bmi1	NOTEST	0.0234503	0.0062923	-1.89795	0	1	1	no
NM_021311	Piwil1	chr5:129242120-129261349	H1	Bmi1	NOTEST	0.0298973	0.00803155	-1.89627	0	1	1	no
NR_045426	5430428K19Rik	chrX:5977262-6210835	H1	Bmi1	NOTEST	0.0798797	0.021517	-1.89235	0	1	1	no
NM_153553	Npas4	chr19:4984354-4989971	H1	Bmi1	NOTEST	0.0576655	0.0155403	-1.89169	0	1	1	no
NM_026163	Pkp2	chr16:16213437-16272805	H1	Bmi1	NOTEST	0.503756	0.135917	-1.89	0	1	1	no
NM_011587	Tie1	chr4:118143795-118162454	H1	Bmi1	NOTEST	0.0157845	0.00425931	-1.88981	0	1	1	no
NM_181729	Muc6	chr7:148819947-148841207	H1	Bmi1	NOTEST	0.0974461	0.0262999	-1.88955	0	1	1	no
NM_001143672	Fam70b	chr8:13435458-13461451	H1	Bmi1	OK	2.29729	0.620289	-1.88892	-1.22818	0.24805	0.999163	no
NM_008710	Nnt	chr13:120123123-120197945	H1	Bmi1	NOTEST	0.287849	0.0778152	-1.88719	0	1	1	no
NR_037692	4933407L21Rik	chr1:87825057-87828331	H1	Bmi1	OK	3.70164	1.00085	-1.88694	-2.08194	0.0129	0.405253	no
NM_008239	Foxq1	chr13:31650038-31652843	H1	Bmi1	NOTEST	0.0451441	0.0122226	-1.88498	0	1	1	no
NR_045177	2900055J20Rik	chr18:40416615-40417341	H1	Bmi1	NOTEST	0.159833	0.0432774	-1.88487	0	1	1	no
NM_024244	Fam13c	chr10:69903415-70062039	H1	Bmi1	OK	3.19032	0.864925	-1.88306	-0.769039	0.40855	0.999163	no
NR_045722	E130310I04Rik	chr16:34785035-35002520	H1	Bmi1	NOTEST	0.241816	0.0656007	-1.88213	0	1	1	no
NM_178047	Prom2	chr2:127352688-127367153	H1	Bmi1	NOTEST	0.135212	0.0366993	-1.8814	0	1	1	no
NM_015745	Rbp3	chr14:34767207-34777402	H1	Bmi1	NOTEST	0.0110228	0.00299369	-1.88049	0	1	1	no
NM_133903	Spon2	chr5:33556166-33560887	H1	Bmi1	NOTEST	0.025024	0.00679688	-1.88037	0	1	1	no
NM_010598	Kcnab2	chr4:151764848-151851658	H1	Bmi1	OK	3.59085	0.977589	-1.87703	-0.879546	0.2246	0.999163	no
NM_001170960	Dtwd2	chr18:49855798-49915255	H1	Bmi1	OK	3.7819	1.03059	-1.87564	-1.58448	0.2299	0.999163	no
NM_031402	Crispld1	chr1:17717497-17756288	H1	Bmi1	NOTEST	0.0635678	0.0173331	-1.87476	0	1	1	no
NM_009913	Ccr9	chr9:123676328-123692575	H1	Bmi1	NOTEST	0.0459485	0.0125299	-1.87464	0	1	1	no
NM_010170	F2rl2	chr13:96397131-96661877	H1	Bmi1	NOTEST	0.495894	0.135253	-1.87437	0	1	1	no
NM_001205052	Jdp2	chr12:86940054-86980828	H1	Bmi1	OK	3.61554	0.988379	-1.87107	-0.412276	0.48565	0.999163	no
NM_010800	Bhlha15	chr5:144951154-144955310	H1	Bmi1	NOTEST	0.0185949	0.0050854	-1.87048	0	1	1	no
NM_146308	Olfr1356	chr10:78309695-78310658	H1	Bmi1	NOTEST	0.124141	0.0339651	-1.86985	0	1	1	no
NM_001033425	Zscan10	chr17:23737822-23747986	H1	Bmi1	NOTEST	0.0189906	0.00520204	-1.86813	0	1	1	no
NM_001104537	Vmn2r83	chr10:78931702-78954899	H1	Bmi1	NOTEST	0.0333789	0.00915005	-1.86708	0	1	1	no
NM_001159952	Pde1c	chr6:56019797-56319628	H1	Bmi1	NOTEST	0.000223644	6.13106e-05	-1.86699	0	1	1	no
NM_024249	Slc38a10	chr11:119965264-120012665	H1	Bmi1	OK	1.34726	0.369354	-1.86695	-0.485375	0.38025	0.999163	no
NM_001110830	Rbfox2	chr15:76909419-77137483	H1	Bmi1	OK	10.1042	2.77222	-1.86585	-2.14928	0.009	0.344017	no
NM_011913	Best1	chr19:10059661-10076123	H1	Bmi1	NOTEST	0.129512	0.035542	-1.86549	0	1	1	no
NM_177576	Sun3	chr11:8916056-8969357	H1	Bmi1	NOTEST	0.173332	0.0475739	-1.8653	0	1	1	no
NM_010689	Lat	chr7:133507341-133513048	H1	Bmi1	NOTEST	0.047036	0.0129129	-1.86495	0	1	1	no
NM_177059	Fstl4	chr11:52578207-53000849	H1	Bmi1	NOTEST	0.0575371	0.0157965	-1.86488	0	1	1	no
NM_001035244	Trpm3	chr19:22213606-23064374	H1	Bmi1	NOTEST	0.366835	0.10126	-1.85706	0	1	1	no
NM_001033359	Cntn5	chr9:9660890-10904775	H1	Bmi1	NOTEST	0.0668413	0.0184636	-1.85606	0	1	1	no
NM_010628	Kif9	chr9:110379461-110427678	H1	Bmi1	OK	0.727692	0.201287	-1.85408	-1.2341	0.0504	0.745852	no
NM_201371	Prmt8	chr6:127639026-127719177	H1	Bmi1	OK	0.700806	0.193915	-1.85359	-1.50348	0.0658	0.819403	no
NM_001159483	Rpl19	chr11:97888023-97891807	H1	Bmi1	OK	2.35657	0.652246	-1.8532	-0.662827	0.57095	0.999163	no
NM_145857	Nod2	chr8:91171245-91212373	H1	Bmi1	NOTEST	0.036753	0.010174	-1.85297	0	1	1	no
NM_010580	Itgb5	chr16:33829750-33949424	H1	Bmi1	OK	11.004	3.04865	-1.85178	-0.694361	0.4195	0.999163	no
NM_008447	Kif5a	chr10:126662750-126700419	H1	Bmi1	NOTEST	0.356034	0.0988037	-1.84938	0	1	1	no
NM_001081037	Srgap1	chr10:121218046-121484371	H1	Bmi1	NOTEST	0.000578112	0.000160473	-1.84902	0	1	1	no
NM_019449	Unc93b1	chr19:3935185-3949340	H1	Bmi1	NOTEST	0.205953	0.0571825	-1.84867	0	1	1	no
NM_019459	Nphs1	chr7:31245076-31273628	H1	Bmi1	NOTEST	0.0292371	0.00813188	-1.84614	0	1	1	no
NM_146985	Olfr1270	chr2:89989175-89990193	H1	Bmi1	NOTEST	0.114346	0.0318464	-1.84421	0	1	1	no
NR_045571	Ubxn11	chr4:133658497-133682695	H1	Bmi1	NOTEST	0.231664	0.0645275	-1.84404	0	1	1	no
NM_028785	Dock8	chr19:25074018-25276922	H1	Bmi1	NOTEST	0.0514329	0.0143538	-1.84126	0	1	1	no
NM_001163247	Birc7	chr2:180663727-180668715	H1	Bmi1	NOTEST	0.0414012	0.0115561	-1.84101	0	1	1	no
NR_028299	1700084E18Rik	chr2:30092717-30093151	H1	Bmi1	OK	2.50059	0.698009	-1.84095	-2.0908	0.19505	0.999163	no
NM_009965	Cryba1	chr11:77532233-77538795	H1	Bmi1	NOTEST	0.746271	0.2085	-1.83965	0	1	1	no
NM_001199020	Angel2	chr1:192748986-192770370	H1	Bmi1	OK	4.44219	1.24172	-1.83893	-0.657691	0.4719	0.999163	no
NM_001163575	Parp10	chr15:76063424-76073870	H1	Bmi1	NOTEST	0.0651363	0.0182111	-1.83864	0	1	1	no
NM_001163515	Extl2	chr3:115710366-115731934	H1	Bmi1	OK	8.39433	2.34699	-1.8386	-0.855878	0.24315	0.999163	no
NM_001100184	Cyp2t4	chr7:27938732-27943583	H1	Bmi1	NOTEST	0.0473231	0.0132436	-1.83725	0	1	1	no
NM_001025313	Tapbp	chr17:34056422-34066235	H1	Bmi1	OK	4.97358	1.39323	-1.83585	-1.64294	0.0369	0.658977	no
NM_001081062	Ccno	chr13:113778009-113780986	H1	Bmi1	NOTEST	0.550594	0.154316	-1.8351	0	1	1	no
NM_011010	Omp	chr7:105270074-105333309	H1	Bmi1	NOTEST	0.148448	0.041608	-1.83502	0	1	1	no
NM_001177595	Slc24a6	chr5:120961200-120984033	H1	Bmi1	OK	0.561047	0.157288	-1.83472	-0.804169	0.2523	0.999163	no
NM_009399	Tnfrsf11a	chr1:107677299-107744558	H1	Bmi1	NOTEST	0.1301	0.0364887	-1.83409	0	1	1	no
NM_027770	Col24a1	chr3:144955435-145214969	H1	Bmi1	NOTEST	0.0241918	0.00680073	-1.83076	0	1	1	no
NM_207258	Fam71f1	chr6:29269139-29286022	H1	Bmi1	OK	0.620064	0.174333	-1.83057	-1.26986	0.09415	0.929072	no
NR_033560	9230115E21Rik	chr9:51573456-51683990	H1	Bmi1	NOTEST	0.269808	0.0758798	-1.83015	0	1	1	no
NM_001142410	Gm14124	chr2:150083252-150096036	H1	Bmi1	NOTEST	0.123713	0.034812	-1.82934	0	1	1	no
NM_029600	Abcc3	chr11:94204608-94254290	H1	Bmi1	NOTEST	0.0129519	0.00364615	-1.82872	0	1	1	no
NM_001167693	Gpr19	chr6:134819110-134847943	H1	Bmi1	OK	1.56295	0.440258	-1.82785	-0.591718	0.47915	0.999163	no
NM_172777	Gbp9	chr5:105507412-105539311	H1	Bmi1	OK	5.69268	1.60354	-1.82785	-2.48244	0.00025	0.0404141	yes
NM_001131068	Rfesd	chr13:76138982-76156160	H1	Bmi1	OK	3.13449	0.883729	-1.82656	-1.6683	0.04145	0.689456	no
NM_001170802	Ipcef1	chr10:3308331-3557940	H1	Bmi1	NOTEST	0.018035	0.00508608	-1.82617	0	1	1	no
NR_015606	Ppp1r12b	chr1:136662519-136852517	H1	Bmi1	NOTEST	0.235013	0.0662803	-1.82609	0	1	1	no
NM_028841	Tspan17	chr13:54890765-54898136	H1	Bmi1	NOTEST	0.551162	0.155482	-1.82573	0	1	1	no
NM_144888	Mavs	chr2:131059798-131073760	H1	Bmi1	OK	1.93225	0.545091	-1.82571	-0.64084	0.35215	0.999163	no
NM_001127356	Eif2b4	chr5:31489930-31495512	H1	Bmi1	OK	1.59135	0.448967	-1.82557	-0.640713	0.3065	0.999163	no
NM_008240	Foxj1	chr11:116192017-116196668	H1	Bmi1	OK	13.3584	3.76934	-1.82536	-2.44252	0.0003	0.0456441	yes
NM_001145807	Fam5c	chr1:148342795-148749602	H1	Bmi1	OK	14.1858	4.00344	-1.82514	-2.66963	0.0001	0.0204197	yes
NM_009062	Rgs4	chr1:171671607-171677773	H1	Bmi1	OK	1.60511	0.453055	-1.82491	-1.94582	0.01795	0.471347	no
NM_134102	Pla1a	chr16:38396202-38433225	H1	Bmi1	NOTEST	0.0338967	0.00957084	-1.82443	0	1	1	no
NM_177828	Arhgef37	chr18:61653447-61696190	H1	Bmi1	NOTEST	0.241675	0.0682544	-1.82407	0	1	1	no
NM_181390	Mustn1	chr14:31692442-31694796	H1	Bmi1	NOTEST	0.0546678	0.0154587	-1.82227	0	1	1	no
NM_001177839	Smox	chr2:131317597-131350919	H1	Bmi1	OK	3.85538	1.0903	-1.82215	-0.414575	0.4997	0.999163	no
NM_027950	Osgin1	chr8:121961061-121970156	H1	Bmi1	NOTEST	0.211888	0.0600045	-1.82016	0	1	1	no
NM_173864	Gm5077	chr6:124574642-124586103	H1	Bmi1	NOTEST	0.0611594	0.0173236	-1.81984	0	1	1	no
NM_015776	Mfap5	chr6:122463693-122479305	H1	Bmi1	NOTEST	0.0825896	0.0234162	-1.81846	0	1	1	no
NM_010712	Lhx4	chr1:157548823-157589157	H1	Bmi1	NOTEST	0.032457	0.00920712	-1.81771	0	1	1	no
NM_001164205	Tsen34	chr7:3645211-3652637	H1	Bmi1	OK	9.45809	2.68516	-1.81654	-1.00634	0.2441	0.999163	no
NM_009924	Cnr2	chr4:135451318-135476125	H1	Bmi1	NOTEST	0.0176959	0.00502592	-1.81595	0	1	1	no
NM_178797	Far2	chr6:147995937-148392874	H1	Bmi1	OK	2.11997	0.602546	-1.8149	-0.462879	0.5631	0.999163	no
NM_007394	Acvr1	chr2:58298848-58419239	H1	Bmi1	OK	1.85815	0.528178	-1.81477	-0.89844	0.3416	0.999163	no
NM_008069	Gabrb1	chr5:72091254-72528483	H1	Bmi1	NOTEST	0.359947	0.102316	-1.81476	0	1	1	no
NM_001177938	Eda	chrX:97170944-97596099	H1	Bmi1	NOTEST	0.000143932	4.0919e-05	-1.81455	0	1	1	no
NM_009696	Apoe	chr7:20281592-20284515	H1	Bmi1	OK	700.975	199.383	-1.81382	-3.52898	5e-05	0.0125153	yes
NM_021471	Slco1c1	chr6:141472906-141518698	H1	Bmi1	OK	0.663694	0.188783	-1.81379	-0.828005	0.365	0.999163	no
NM_145634	Cd300lf	chr11:114952744-115023554	H1	Bmi1	NOTEST	0.0230491	0.00655725	-1.81355	0	1	1	no
NM_010320	Gng8	chr7:17477134-17480784	H1	Bmi1	NOTEST	0.0965558	0.0274748	-1.81325	0	1	1	no
NR_028589	Gm14005	chr2:128124398-128255087	H1	Bmi1	NOTEST	0.247606	0.0704814	-1.81273	0	1	1	no
NM_010735	Lta	chr17:35340109-35342296	H1	Bmi1	NOTEST	0.180447	0.0515637	-1.80715	0	1	1	no
NM_016868	Hif3a	chr7:17616341-17647776	H1	Bmi1	NOTEST	0.0023447	0.000670618	-1.80584	0	1	1	no
NM_177307	Cyp4f39	chr17:32589667-32630265	H1	Bmi1	NOTEST	0.0263268	0.00753041	-1.80573	0	1	1	no
NM_001190989	Ndfip2	chr14:105657889-105708515	H1	Bmi1	OK	6.11335	1.74946	-1.80505	-0.800935	0.31705	0.999163	no
NM_031880	Tnk1	chr11:69659873-69672232	H1	Bmi1	NOTEST	0.056146	0.0160767	-1.80421	0	1	1	no
NM_001001792	Zfp239	chr6:117813094-117822784	H1	Bmi1	OK	1.50976	0.432583	-1.80327	-1.11238	0.13935	0.999163	no
NM_001039669	Iffo1	chr6:125095258-125111800	H1	Bmi1	NOTEST	0.00102053	0.000292465	-1.80299	0	1	1	no
NM_198624	Ubqlnl	chr7:111296772-111299070	H1	Bmi1	NOTEST	0.0208254	0.00597277	-1.80187	0	1	1	no
NM_172966	Sh3rf2	chr18:42213363-42318349	H1	Bmi1	NOTEST	0.0248033	0.00711374	-1.80185	0	1	1	no
NM_026315	1700011L22Rik	chr8:81734328-81772482	H1	Bmi1	NOTEST	0.0679333	0.0194866	-1.80163	0	1	1	no
NM_138954	Rfpl4	chr7:5061388-5068513	H1	Bmi1	NOTEST	1.09309e-05	3.13853e-06	-1.80025	0	1	1	no
NM_027049	1700008O03Rik	chr7:51615414-51630400	H1	Bmi1	NOTEST	0.316355	0.0908893	-1.79936	0	1	1	no
NM_001048176	Cerkl	chr2:79095582-79269145	H1	Bmi1	NOTEST	0.037982	0.0109159	-1.79888	0	1	1	no
NM_001166648	Zfp280c	chrX:45894802-45947629	H1	Bmi1	OK	2.69291	0.773976	-1.79881	-0.869826	0.34215	0.999163	no
NR_037153	Chkb	chr15:89246835-89260358	H1	Bmi1	OK	1.73481	0.498658	-1.79866	-0.657679	0.48065	0.999163	no
NM_134170	Vmn1r32	chr6:66502176-66509702	H1	Bmi1	NOTEST	0.147475	0.0423922	-1.7986	0	1	1	no
NM_199221	Cd300lb	chr11:114784094-114795700	H1	Bmi1	NOTEST	0.0197397	0.00567672	-1.79797	0	1	1	no
NR_040504	4930443O20Rik	chr2:84913770-84926618	H1	Bmi1	NOTEST	0.0451264	0.0129835	-1.79729	0	1	1	no
NM_009576	Zic4	chr9:91263809-91284186	H1	Bmi1	NOTEST	0.0425529	0.0122565	-1.79571	0	1	1	no
NM_028480	Ceacam5	chr7:18298600-18346470	H1	Bmi1	NOTEST	0.0183668	0.00529642	-1.79401	0	1	1	no
NM_026790	Ifi27l1	chr12:104672398-104678455	H1	Bmi1	OK	2.77028	0.799017	-1.79374	-0.560894	0.359	0.999163	no
NM_001252459	Cyfip2	chr11:46007350-46126361	H1	Bmi1	NOTEST	0.172275	0.0497481	-1.792	0	1	1	no
NR_028333	Zfp672	chr11:58128615-58143841	H1	Bmi1	LOWDATA	6.25745	1.80715	-1.79186	0	1	1	no
NM_028509	1700034J05Rik	chr6:146837015-146980545	H1	Bmi1	NOTEST	0.0147304	0.00426015	-1.78982	0	1	1	no
NM_153069	Leap2	chr11:53235682-53236638	H1	Bmi1	NOTEST	0.190884	0.0552117	-1.78965	0	1	1	no
NM_023440	Tmem86b	chr7:4579641-4582084	H1	Bmi1	OK	3.43965	0.995043	-1.78943	-1.98267	0.0231	0.529526	no
NM_029608	1700029J11Rik	chr2:172298053-172299816	H1	Bmi1	NOTEST	0.149361	0.0432186	-1.78908	0	1	1	no
NM_009180	St6galnac2	chr11:116538018-116555974	H1	Bmi1	OK	4.36799	1.26445	-1.78846	-2.25553	0.0059	0.275789	no
NM_011019	Osmr	chr15:6763576-6824313	H1	Bmi1	OK	1.09784	0.318125	-1.787	-1.92626	0.0133	0.409529	no
NM_173776	Maml2	chr9:13424432-13513977	H1	Bmi1	NOTEST	0.0405107	0.0117475	-1.78594	0	1	1	no
NM_033321	P2rx5	chr11:72974031-72986189	H1	Bmi1	NOTEST	0.145371	0.0421954	-1.78459	0	1	1	no
NM_001206661	Tmem200c	chr17:69186475-69192478	H1	Bmi1	NOTEST	0.579837	0.16838	-1.78392	0	1	1	no
NM_173393	Xkr6	chr14:64225366-64439247	H1	Bmi1	OK	3.12007	0.906766	-1.78277	-2.05852	0.0058	0.274421	no
NM_008877	Plg	chr17:12571474-12612250	H1	Bmi1	NOTEST	0.0184273	0.00535559	-1.78273	0	1	1	no
NM_177905	Piwil4	chr9:14506801-14545177	H1	Bmi1	NOTEST	0.0481557	0.0139983	-1.78246	0	1	1	no
NM_138751	Tmem47	chrX:78315982-78343214	H1	Bmi1	OK	121.567	35.3807	-1.78072	-4.32398	5e-05	0.0125153	yes
NM_001013751	Syna	chr5:135033123-135036041	H1	Bmi1	NOTEST	0.45373	0.132065	-1.78058	0	1	1	no
NR_033206	Tslp	chr18:32823295-33026074	H1	Bmi1	NOTEST	0.506738	0.147519	-1.78033	0	1	1	no
NR_026741	Gm14379	chrX:6953050-6955168	H1	Bmi1	NOTEST	0.554517	0.161441	-1.78022	0	1	1	no
NR_027778	Hgd	chr16:37580238-37632112	H1	Bmi1	NOTEST	0.0797367	0.0232466	-1.77822	0	1	1	no
NM_203396	Fam115e	chr6:42537211-42547371	H1	Bmi1	NOTEST	0.020307	0.00592076	-1.77812	0	1	1	no
NM_177355	Plcxd3	chr15:4325490-4525579	H1	Bmi1	NOTEST	0.456023	0.133007	-1.7776	0	1	1	no
NM_134134	Hmgxb3	chr18:61290930-61336704	H1	Bmi1	OK	2.77491	0.809442	-1.77744	-0.619581	0.45995	0.999163	no
NM_001163701	Rpap1	chr2:119589694-119613273	H1	Bmi1	OK	2.76895	0.809249	-1.77469	-0.912593	0.22075	0.999163	no
NM_001142740	Pcdh15	chr10:73284614-74112477	H1	Bmi1	NOTEST	0.0736861	0.0215533	-1.77348	0	1	1	no
NM_001110193	Inpp5d	chr1:89516886-89617083	H1	Bmi1	NOTEST	0.159754	0.0467618	-1.77245	0	1	1	no
NR_003633	Meg3	chr12:110779205-110809939	H1	Bmi1	NOTEST	0.068191	0.0199623	-1.77231	0	1	1	no
NM_001163619	Tars2	chr3:95543896-95558900	H1	Bmi1	OK	1.18824	0.348034	-1.77152	-0.626259	0.44285	0.999163	no
NM_001011860	Olfr1222	chr2:88964950-88965886	H1	Bmi1	NOTEST	0.116835	0.0342319	-1.77105	0	1	1	no
NM_001039073	Ldb3	chr14:35339884-35401867	H1	Bmi1	NOTEST	0.110195	0.0322873	-1.77102	0	1	1	no
NR_015385	Six3os1	chr17:86001271-86017736	H1	Bmi1	OK	0.671878	0.197234	-1.76829	-0.327286	0.68225	0.999163	no
NM_008484	Lamb3	chr1:195128187-195170072	H1	Bmi1	NOTEST	0.328559	0.0964951	-1.76763	0	1	1	no
NM_007759	Crabp2	chr3:87752614-87757294	H1	Bmi1	NOTEST	0.0650325	0.019103	-1.76736	0	1	1	no
NM_009813	Casq1	chr1:174140024-174150026	H1	Bmi1	OK	3.3932	0.996781	-1.7673	-1.75668	0.01025	0.365678	no
NM_010889	Neb	chr2:51992166-52194318	H1	Bmi1	NOTEST	0.0805925	0.0236965	-1.76597	0	1	1	no
NM_153785	Cdkl3	chr11:51817722-51898169	H1	Bmi1	OK	3.15002	0.926387	-1.76567	-0.842648	0.32365	0.999163	no
NM_177595	Mkx	chr18:6934963-7004777	H1	Bmi1	OK	0.923992	0.271797	-1.76535	-1.79723	0.02985	0.5939	no
NM_009289	Slk	chr19:47654508-47719736	H1	Bmi1	NOTEST	0.271769	0.0799611	-1.76501	0	1	1	no
NR_027829	Gm10638	chr8:89247836-89270959	H1	Bmi1	OK	0.76666	0.225773	-1.76372	-0.337457	0.6203	0.999163	no
NM_001109993	Tmem141	chr2:25475585-25477525	H1	Bmi1	OK	2.63638	0.776551	-1.7634	-0.719857	0.28095	0.999163	no
NM_170730	Ank3	chr10:68996455-69490184	H1	Bmi1	OK	2.56691	0.756177	-1.76324	-0.817714	0.26305	0.999163	no
NM_001081033	Pde11a	chr2:75829188-76176710	H1	Bmi1	NOTEST	0.0674421	0.019884	-1.76204	0	1	1	no
NM_009894	Cideb	chr14:56364529-56377261	H1	Bmi1	NOTEST	0.426639	0.125804	-1.76184	0	1	1	no
NR_027323	Lrrtm4	chr6:79968870-79974926	H1	Bmi1	OK	6.25682	1.84579	-1.76119	-2.0713	0.01165	0.383043	no
NM_009704	Areg	chr5:91568640-91577458	H1	Bmi1	OK	3.39961	1.00413	-1.75942	-1.95405	0.02075	0.508879	no
NR_045775	Gm15350	chr8:12757015-12868728	H1	Bmi1	NOTEST	0.188765	0.0557662	-1.75913	0	1	1	no
NM_031884	Abcg5	chr17:85057573-85082263	H1	Bmi1	NOTEST	0.0655115	0.0193608	-1.75861	0	1	1	no
NM_198415	Ckmt2	chr13:91992991-92016490	H1	Bmi1	NOTEST	0.0424156	0.012537	-1.75841	0	1	1	no
NM_007801	Ctsh	chr9:89949104-89970933	H1	Bmi1	OK	3.44329	1.01844	-1.75742	-1.97751	0.01165	0.383043	no
NR_040518	Gm4262	chr16:11008990-11015277	H1	Bmi1	NOTEST	0.0733634	0.0217024	-1.7572	0	1	1	no
NR_033139	AI427809	chr4:53274227-53283104	H1	Bmi1	NOTEST	0.0841563	0.0249096	-1.75637	0	1	1	no
NM_177270	Cdkl2	chr5:92435100-92472044	H1	Bmi1	OK	0.610894	0.180875	-1.75593	-1.50484	0.0482	0.733432	no
NR_045735	4930509E16Rik	chr9:72366056-72379665	H1	Bmi1	NOTEST	0.259697	0.076918	-1.75543	0	1	1	no
NM_146064	Soat2	chr15:101981005-101993867	H1	Bmi1	NOTEST	0.062917	0.0186655	-1.75307	0	1	1	no
NM_010546	Ikbkb	chr8:23769676-23817055	H1	Bmi1	NOTEST	0.397497	0.118004	-1.75211	0	1	1	no
NM_173759	A730017C20Rik	chr18:59222034-59236614	H1	Bmi1	OK	0.591657	0.175667	-1.75192	-0.731106	0.49545	0.999163	no
NR_040366	LOC100642166	chr5:110362581-110370729	H1	Bmi1	OK	2.48237	0.737397	-1.75121	-2.01589	0.02455	0.544273	no
NM_001199556	AW551984	chr9:39394980-39411709	H1	Bmi1	NOTEST	0.0134501	0.00400059	-1.74933	0	1	1	no
NM_001040683	Med15	chr16:17651313-17723023	H1	Bmi1	OK	3.84846	1.14555	-1.74824	-0.605411	0.36925	0.999163	no
NM_133994	Gstt3	chr10:75236866-75244159	H1	Bmi1	OK	3.22508	0.960719	-1.74715	-2.09734	0.01315	0.408884	no
NR_015456	D7Ertd715e	chr7:67114462-67119317	H1	Bmi1	OK	22.4432	6.69362	-1.74542	-3.70579	0.0004	0.0539791	no
NM_145619	Parp3	chr9:106372683-106378982	H1	Bmi1	OK	4.49363	1.34028	-1.74535	-2.21852	0.0023	0.153852	no
NM_001142736	Pcdh15	chr10:73284614-74112477	H1	Bmi1	NOTEST	0.00863586	0.00257595	-1.74524	0	1	1	no
NM_001033460	Ccdc164	chr5:30607913-30668993	H1	Bmi1	OK	1.1834	0.353173	-1.7445	-1.38552	0.02075	0.508879	no
NM_001033409	Lgr6	chr1:136882929-137001853	H1	Bmi1	NOTEST	0.161608	0.0482476	-1.74397	0	1	1	no
NM_009776	Serping1	chr2:84605516-84615586	H1	Bmi1	NOTEST	0.132794	0.0396718	-1.743	0	1	1	no
NR_040441	Gm16023	chr4:154975524-154998864	H1	Bmi1	OK	0.759846	0.22702	-1.74289	-0.331496	0.64495	0.999163	no
NM_010275	Gdnf	chr15:7761010-7787575	H1	Bmi1	NOTEST	0.0182533	0.00545368	-1.74285	0	1	1	no
NM_001145965	Dlgap2	chr8:14095874-14847686	H1	Bmi1	NOTEST	0.077872	0.0232729	-1.74245	0	1	1	no
NM_009549	Zfp185	chrX:70232677-70276882	H1	Bmi1	NOTEST	0.00832586	0.00249039	-1.74123	0	1	1	no
NM_001081178	Gpr116	chr17:43526414-43596506	H1	Bmi1	NOTEST	0.0134362	0.00401928	-1.74111	0	1	1	no
NR_038051	4930546C10Rik	chr18:69049140-69111182	H1	Bmi1	NOTEST	0.0892958	0.0267308	-1.74009	0	1	1	no
NM_001135611	3110062M04Rik	chr6:34813145-34828065	H1	Bmi1	NOTEST	0.201853	0.0604283	-1.74001	0	1	1	no
NM_172812	Htr2a	chr14:75040646-75106666	H1	Bmi1	OK	2.28639	0.684747	-1.73943	-2.28286	0.00945	0.35169	no
NM_001005371	Gm13084	chr4:143399893-143405996	H1	Bmi1	NOTEST	0.0375497	0.0112485	-1.73907	0	1	1	no
NM_172294	Sulf1	chr1:12682510-12850453	H1	Bmi1	OK	11.4095	3.41789	-1.73905	-1.79247	0.0111	0.376939	no
NM_001033415	Shisa3	chr5:67999121-68005226	H1	Bmi1	OK	9.5154	2.85082	-1.73889	-2.92252	0.0005	0.0630854	no
NM_001254724	1700023F06Rik	chr11:103060260-103079746	H1	Bmi1	NOTEST	7.12736e-05	2.13586e-05	-1.73855	0	1	1	no
NM_001161782	Trim32	chr4:65041836-66065517	H1	Bmi1	OK	10.7162	3.21148	-1.73848	-0.897711	0.3545	0.999163	no
NM_194068	Ifi27l1	chr12:104672398-104678455	H1	Bmi1	OK	9.51972	2.8545	-1.73768	-0.879333	0.45085	0.999163	no
NR_038053	4930579G18Rik	chr14:55260997-55309579	H1	Bmi1	NOTEST	0.390004	0.116993	-1.73707	0	1	1	no
NR_045795	Gm16702	chr17:8565260-8615591	H1	Bmi1	NOTEST	0.0306647	0.00919999	-1.73687	0	1	1	no
NM_001111099	Cdkn1a	chr17:29227930-29237667	H1	Bmi1	OK	28.9196	8.67771	-1.73666	-1.15769	0.17495	0.999163	no
NR_040371	Gm14023	chr2:129123105-129135708	H1	Bmi1	NOTEST	0.0996415	0.0299192	-1.73568	0	1	1	no
NM_010725	Lmx1b	chr2:33420055-33496031	H1	Bmi1	NOTEST	0.363237	0.109112	-1.7351	0	1	1	no
NM_212486	Gimap8	chr6:48597232-48610874	H1	Bmi1	OK	0.920033	0.276598	-1.73389	-1.4298	0.07435	0.85343	no
NM_026994	Cryzl1	chr16:91689142-91729047	H1	Bmi1	OK	1.85889	0.559316	-1.73271	-0.524406	0.5721	0.999163	no
NM_001166030	Mylk4	chr13:32792695-32873648	H1	Bmi1	NOTEST	0.0126453	0.003805	-1.73263	0	1	1	no
NM_181820	Tmc4	chr7:3596870-3629155	H1	Bmi1	OK	0.670628	0.201801	-1.73258	-0.319686	0.64825	0.999163	no
NM_001002896	Bfsp2	chr9:103325907-103382658	H1	Bmi1	OK	1.90437	0.573265	-1.73204	-1.22246	0.0257	0.549676	no
NM_001038995	Gm4787	chr12:82477977-82480473	H1	Bmi1	NOTEST	0.257335	0.0774644	-1.73204	0	1	1	no
NM_001008428	Fbxw20	chr9:109119945-109137238	H1	Bmi1	NOTEST	0.0437834	0.0131825	-1.73176	0	1	1	no
NM_001159529	Cox7a2l	chr17:83901256-83913673	H1	Bmi1	OK	5.25148	1.58143	-1.7315	-0.42727	0.54255	0.999163	no
NM_001111048	Fga	chr3:82830074-82837539	H1	Bmi1	NOTEST	0.0204687	0.0061658	-1.73106	0	1	1	no
NM_008703	Nmbr	chr10:14480094-14490362	H1	Bmi1	NOTEST	0.428961	0.129328	-1.72982	0	1	1	no
NM_001109043	Zfp185	chrX:70232677-70276882	H1	Bmi1	NOTEST	0.00835569	0.00252077	-1.7289	0	1	1	no
NM_001033247	Wdr52	chr16:44394911-44482541	H1	Bmi1	NOTEST	0.20493	0.0618743	-1.72772	0	1	1	no
NM_029859	4921530D09Rik	chr2:25464148-25473198	H1	Bmi1	NOTEST	0.0240815	0.00727842	-1.72623	0	1	1	no
NM_001104646	AW209491	chr13:14722511-14730469	H1	Bmi1	OK	4.04471	1.22279	-1.72586	-1.35721	0.0654	0.817184	no
NM_001083938	Rnaset2a	chr17:8321455-8340697	H1	Bmi1	LOWDATA	1.5937	0.481924	-1.72551	0	1	1	no
NM_001122737	Igf2	chr7:149836672-149856261	H1	Bmi1	NOTEST	0.133389	0.0403598	-1.72464	0	1	1	no
NM_009778	C3	chr17:57343395-57367559	H1	Bmi1	NOTEST	0.051807	0.0156825	-1.724	0	1	1	no
NR_038018	Gm18409	chr10:99071804-99120768	H1	Bmi1	NOTEST	0.108034	0.0327091	-1.72372	0	1	1	no
NM_172925	Klhl31	chr9:77484538-77507929	H1	Bmi1	NOTEST	0.0117759	0.0035676	-1.72281	0	1	1	no
NM_001110854	Crem	chr18:3266351-3366861	H1	Bmi1	OK	3.37661	1.02342	-1.72218	-0.740398	0.3977	0.999163	no
NM_013596	Mc5r	chr18:68497256-68499365	H1	Bmi1	OK	2.75922	0.836786	-1.72133	-1.9614	0.0395	0.67215	no
NM_022020	Rbp7	chr4:148823810-148829077	H1	Bmi1	NOTEST	0.114402	0.0347018	-1.72103	0	1	1	no
NM_146198	Slc5a11	chr7:130358379-130416765	H1	Bmi1	NOTEST	0.0261625	0.00793595	-1.72103	0	1	1	no
NM_198967	Tmtc1	chr6:147995937-148392874	H1	Bmi1	OK	1.92826	0.585025	-1.72073	-0.66155	0.32035	0.999163	no
NM_177701	Gm4894	chr9:49058635-49088699	H1	Bmi1	NOTEST	0.0370061	0.0112294	-1.72048	0	1	1	no
NR_037610	Pafah1b1	chr11:74487450-74537886	H1	Bmi1	OK	9.16137	2.78092	-1.72	-0.853355	0.30355	0.999163	no
NM_001111017	Serac1	chr17:5941279-6079739	H1	Bmi1	OK	1.85537	0.563614	-1.71893	-0.536991	0.45915	0.999163	no
NR_045283	Gm15941	chr15:37295929-37722183	H1	Bmi1	OK	1.05737	0.32144	-1.71787	-0.137566	0.46765	0.999163	no
NM_178771	Klhl26	chr8:72974126-73000842	H1	Bmi1	OK	0.503758	0.153153	-1.71775	-0.366842	0.4787	0.999163	no
NM_001167784	Tcirg1	chr19:3896049-3907133	H1	Bmi1	NOTEST	0.197666	0.0601389	-1.71669	0	1	1	no
NM_001177709	Arfgap1	chr2:180701929-180717229	H1	Bmi1	OK	4.09162	1.24493	-1.71661	-0.678637	0.51845	0.999163	no
NM_021791	Doc2g	chr19:4003384-4007005	H1	Bmi1	NOTEST	0.432887	0.131803	-1.71561	0	1	1	no
NM_001164669	Dnahc6	chr6:72967600-73171625	H1	Bmi1	NOTEST	0.00480634	0.00146382	-1.7152	0	1	1	no
NR_028296	Fance	chr17:28450474-28463519	H1	Bmi1	OK	1.04917	0.319895	-1.71357	-0.476476	0.4521	0.999163	no
NM_145066	Gpr85	chr6:13785073-13789848	H1	Bmi1	OK	11.1446	3.40546	-1.71042	-2.89299	0.0004	0.0539791	no
NM_001025561	Pus1	chr5:111202685-111209634	H1	Bmi1	OK	1.30126	0.397731	-1.71004	-0.461855	0.4422	0.999163	no
NM_001039537	Lif	chr11:4157570-4172517	H1	Bmi1	OK	1.10457	0.337802	-1.70923	-0.894195	0.1729	0.999163	no
NM_138673	Stab2	chr10:86303954-86470687	H1	Bmi1	NOTEST	0.0176734	0.00540559	-1.70905	0	1	1	no
NM_001013757	Vwde	chr6:13135609-13174965	H1	Bmi1	NOTEST	0.0344212	0.0105339	-1.70825	0	1	1	no
NM_001142729	Lrrc9	chr12:73542852-73611552	H1	Bmi1	NOTEST	0.384698	0.117773	-1.70772	0	1	1	no
NM_001199338	Apoo	chrX:91612448-91662431	H1	Bmi1	NOTEST	0.2645	0.080978	-1.70767	0	1	1	no
NM_001083960	Spo11	chr2:172805342-172819077	H1	Bmi1	NOTEST	0.0401097	0.0122799	-1.70765	0	1	1	no
NM_013492	Clu	chr14:66587319-66600382	H1	Bmi1	OK	6.24639	1.91445	-1.70609	-2.2459	0.0031	0.181543	no
NM_011580	Thbs1	chr2:117937657-117952869	H1	Bmi1	OK	1.38877	0.425771	-1.70566	-1.84806	0.00645	0.292683	no
NM_023842	Dsp	chr13:38243162-38290446	H1	Bmi1	NOTEST	0.00452803	0.0013888	-1.70504	0	1	1	no
NM_001141950	Tmem80	chr7:148483074-148524682	H1	Bmi1	OK	2.92398	0.896991	-1.70477	-0.707562	0.29265	0.999163	no
NM_007392	Acta2	chr19:34315580-34329826	H1	Bmi1	OK	24.4356	7.49756	-1.70449	-2.50638	0.0011	0.10603	no
NM_177596	Zfp947	chr17:22281325-22302944	H1	Bmi1	OK	1.30514	0.400812	-1.70321	-1.80241	0.02755	0.572354	no
NM_011376	Sim1	chr10:50615456-50708958	H1	Bmi1	NOTEST	0.00924444	0.00283976	-1.70281	0	1	1	no
NM_010059	Dmc1	chr15:79391929-79435514	H1	Bmi1	NOTEST	0.14456	0.0444201	-1.70238	0	1	1	no
NM_001161539	Islr2	chr9:58044103-58056615	H1	Bmi1	NOTEST	2.13044e-05	6.5535e-06	-1.70081	0	1	1	no
NR_038031	4930562F07Rik	chr1:161974510-162008717	H1	Bmi1	OK	0.677289	0.208368	-1.70064	-0.285244	0.62745	0.999163	no
NM_013657	Sema3c	chr5:17080633-17236085	H1	Bmi1	OK	5.22893	1.60877	-1.70055	-2.57264	0.00055	0.0677417	no
NR_045298	2900009J06Rik	chr1:129625989-129670631	H1	Bmi1	OK	2.01848	0.621702	-1.69897	-1.01129	0.20115	0.999163	no
NM_009635	Avil	chr10:126437764-126458050	H1	Bmi1	NOTEST	0.215244	0.0663286	-1.69827	0	1	1	no
NM_027402	Fndc5	chr4:128814303-128821837	H1	Bmi1	OK	2.55961	0.789427	-1.69705	-1.97815	0.008	0.320806	no
NM_009141	Cxcl5	chr5:91188324-91190651	H1	Bmi1	OK	1.9344	0.597104	-1.69583	-2.01163	0.05235	0.752938	no
NM_031382	Tex16	chrX:109207128-109240935	H1	Bmi1	OK	1.01322	0.312871	-1.69531	-1.53013	0.04055	0.678852	no
NM_007511	Atp7b	chr8:23104819-23170546	H1	Bmi1	OK	1.30447	0.403023	-1.69453	-1.898	0.01295	0.406002	no
NM_031872	Tas1r3	chr4:155221520-155237462	H1	Bmi1	OK	0.871267	0.269187	-1.69451	-0.463662	0.4759	0.999163	no
NM_206882	Hist3h2bb-ps	chr11:58767549-58768014	H1	Bmi1	OK	3.90248	1.20649	-1.69358	-2.01107	0.1132	0.983825	no
NM_001170979	Gm6222	chrX:100892752-101017327	H1	Bmi1	NOTEST	0.214888	0.066459	-1.69305	0	1	1	no
NM_001033344	Dusp27	chr1:168028278-168058029	H1	Bmi1	NOTEST	0.0212838	0.0065851	-1.69248	0	1	1	no
NM_138663	Pcdha12	chr18:37089938-38001526	H1	Bmi1	OK	2.01105	0.622267	-1.69235	-0.191465	0.6919	0.999163	no
NM_009253	Serpina3m	chr12:105625373-105632467	H1	Bmi1	NOTEST	0.27882	0.0862909	-1.69205	0	1	1	no
NR_045836	A430090L17Rik	chr13:114584715-114947669	H1	Bmi1	NOTEST	0.0667308	0.0206525	-1.69203	0	1	1	no
NM_008791	Pcp4	chr16:96689212-96747400	H1	Bmi1	OK	5.00176	1.54831	-1.69175	-1.97333	0.0431	0.699654	no
NM_019871	Amac1	chr11:69573386-69575346	H1	Bmi1	NOTEST	0.271908	0.0841736	-1.69168	0	1	1	no
NM_001113283	BC031353	chr9:74800859-74880275	H1	Bmi1	OK	4.97818	1.54151	-1.69127	-1.48857	0.04185	0.691465	no
NM_198644	Zfat	chr15:67915299-68090418	H1	Bmi1	OK	2.57459	0.797561	-1.69068	-0.60993	0.2111	0.999163	no
NM_007651	Cd53	chr3:106561778-106593067	H1	Bmi1	NOTEST	0.0313167	0.00970915	-1.68951	0	1	1	no
NM_008592	Foxc1	chr13:31898514-31902504	H1	Bmi1	OK	2.42953	0.753934	-1.68817	-2.63382	0.008	0.320806	no
NM_008250	Hlx	chr1:186551023-186556372	H1	Bmi1	OK	3.13057	0.972404	-1.6868	-2.14833	0.0166	0.45827	no
NM_001077360	Git2	chr5:115177416-115223501	H1	Bmi1	OK	5.69604	1.76999	-1.68622	-1.30746	0.07425	0.85343	no
NM_001177941	Eda	chrX:97170944-97596099	H1	Bmi1	NOTEST	0.278967	0.0866925	-1.68612	0	1	1	no
NM_001163290	Adck3	chr1:181891219-182126151	H1	Bmi1	OK	0.604528	0.188041	-1.68476	-0.22772	0.6909	0.999163	no
NM_001014399	Abi3bp	chr16:56477958-56690248	H1	Bmi1	NOTEST	0.206782	0.06436	-1.68388	0	1	1	no
NM_008440	Kif1a	chr1:94912032-94998442	H1	Bmi1	NOTEST	0.0201226	0.0062674	-1.68288	0	1	1	no
NM_027115	Mapk1ip1	chr7:146027500-146037950	H1	Bmi1	OK	6.33187	1.97243	-1.68265	-1.04144	0.2362	0.999163	no
NR_040692	Gm10664	chr8:67552315-67561235	H1	Bmi1	NOTEST	0.588941	0.183613	-1.68146	0	1	1	no
NM_007914	Ehf	chr2:103103589-103143353	H1	Bmi1	NOTEST	0.028038	0.008746	-1.68069	0	1	1	no
NM_010140	Epha3	chr16:63545043-63863983	H1	Bmi1	NOTEST	0.155148	0.0484154	-1.68011	0	1	1	no
NR_040352	5430421F17Rik	chr8:26413121-26416742	H1	Bmi1	NOTEST	0.0534762	0.0166946	-1.67951	0	1	1	no
NM_170689	Ank3	chr10:68996455-69490184	H1	Bmi1	OK	0.514979	0.160815	-1.67911	-0.527551	0.44075	0.999163	no
NM_001163306	Pxmp3	chr3:5560187-5576239	H1	Bmi1	OK	2.44343	0.76315	-1.67887	-0.561525	0.44455	0.999163	no
NM_001243103	AI182371	chr2:34937380-34956205	H1	Bmi1	NOTEST	0.166877	0.0521297	-1.67861	0	1	1	no
NM_175532	Nlrp10	chr7:116065366-116073672	H1	Bmi1	NOTEST	0.0128723	0.00402176	-1.67837	0	1	1	no
NR_045765	A530072M11Rik	chr4:16091256-16193372	H1	Bmi1	NOTEST	0.34951	0.109274	-1.67739	0	1	1	no
NR_003650	Ppp1r2-ps3	chr19:30613365-30614169	H1	Bmi1	NOTEST	0.191166	0.0597684	-1.67737	0	1	1	no
NM_009684	Apaf1	chr10:90452055-90545488	H1	Bmi1	OK	6.77505	2.11906	-1.67681	-0.917419	0.2894	0.999163	no
NR_046059	4933402J15Rik	chr14:74755333-74769548	H1	Bmi1	NOTEST	0.0406706	0.0127269	-1.67611	0	1	1	no
NM_001080934	Slc16a5	chr11:115323786-115335712	H1	Bmi1	NOTEST	0.221349	0.069282	-1.67577	0	1	1	no
NM_001177796	Afap1l2	chr19:56986843-57083065	H1	Bmi1	NOTEST	0.000389523	0.000122032	-1.67444	0	1	1	no
NM_001004173	Sgpp2	chr1:78306920-78416861	H1	Bmi1	NOTEST	0.238051	0.0745832	-1.67435	0	1	1	no
NM_027857	Acy3	chr19:3986660-3990005	H1	Bmi1	OK	3.17502	0.995889	-1.67271	-1.81013	0.01765	0.466628	no
NM_172439	Inpp5j	chr11:3394274-3404824	H1	Bmi1	NOTEST	0.0431311	0.0135292	-1.67265	0	1	1	no
NM_001170431	Slc35b3	chr13:39024008-39052744	H1	Bmi1	NOTEST	0.401861	0.126069	-1.67248	0	1	1	no
NM_009560	Zfp60	chr7:28516427-28536708	H1	Bmi1	OK	2.28825	0.718832	-1.67052	-0.523201	0.45095	0.999163	no
NM_001033416	Gal3st4	chr5:138700885-138713982	H1	Bmi1	OK	2.61966	0.823506	-1.66953	-1.24331	0.10505	0.958875	no
NM_178362	Sorbs1	chr19:40366529-40588302	H1	Bmi1	OK	2.02982	0.638717	-1.6681	-0.753515	0.32645	0.999163	no
NR_015538	Gm2518	chr19:8847011-8860907	H1	Bmi1	OK	0.55761	0.175507	-1.66773	-0.505977	0.56645	0.999163	no
NM_001199733	Daxx	chr17:34046389-34052535	H1	Bmi1	NOTEST	0.224592	0.0707046	-1.66743	0	1	1	no
NM_001135192	Asap2	chr12:21117616-21292098	H1	Bmi1	OK	0.63522	0.199979	-1.6674	-0.389475	0.58125	0.999163	no
[truncated: 28,030 more rows]
